# Supplementary material for: Silvery fullerene in Ag102 nanosaucer
Source: Natl Sci Rev. 2024 Jun 6;11(7):nwae192. doi: 10.1093/nsr/nwae192 (PMC11282957; doi:10.1093/nsr/nwae192)
Supplement: nwae192_Supplemental_Files [file nwae192_supplemental_files.zip]

Archive with 2 entries (2 files):
- Ag102_2323089.cif
- Ag102-SI-V44-R1.docx
