# Supplementary material for: Silvery fullerene in Ag102 nanosaucer
Source: Natl Sci Rev. 2024 Jun 6;11(7):nwae192. doi: 10.1093/nsr/nwae192 (PMC11282957; doi:10.1093/nsr/nwae192)
Supplement: nwae192_Supplemental_Files [file nwae192_supplemental_files.zip › Ag102_2323089.cif]

data_201003i_sq
_audit_creation_date               2020-10-13
_audit_creation_method
;
Olex2 1.3
(compiled 2020.07.31 svn.rc2a77460 for OlexSys, GUI svn.r6145)
;
_shelx_SHELXL_version_number       '2018/3'
_audit_contact_author_address      ?
_audit_contact_author_email        ?
_audit_contact_author_name         ''
_audit_contact_author_phone        ?
_publ_contact_author_id_orcid      ?
_publ_section_references
;
Dolomanov, O.V., Bourhis, L.J., Gildea, R.J, Howard, J.A.K. & Puschmann, H.
 (2009), J. Appl. Cryst. 42, 339-341.

Sheldrick, G.M. (2008). Acta Cryst. A64, 112-122.
;
_chemical_name_common              ?
_chemical_name_systematic          ?
_chemical_formula_moiety           'C626 H794 Ag102 F30 K10 N2 O62 P10 S60'
_chemical_formula_sum              'C626 H794 Ag102 F30 K10 N2 O62 P10 S60'
_chemical_formula_weight           23535.62
_chemical_melting_point            ?
_chemical_oxdiff_formula           AgS
loop_
  _atom_type_symbol
  _atom_type_description
  _atom_type_scat_dispersion_real
  _atom_type_scat_dispersion_imag
  _atom_type_scat_source
 'C' 'C' 0.0181 0.0091 'International Tables Vol C Tables 4.2.6.8 and 6.1.1.4'
 'H' 'H' 0.0000 0.0000 'International Tables Vol C Tables 4.2.6.8 and 6.1.1.4'
 'Ag' 'Ag' 0.1306 4.2820 'International Tables Vol C Tables 4.2.6.8 and 6.1.1.4'
 'F' 'F' 0.0727 0.0534 'International Tables Vol C Tables 4.2.6.8 and 6.1.1.4'
 'K' 'K' 0.3868 1.0657 'International Tables Vol C Tables 4.2.6.8 and 6.1.1.4'
 'N' 'N' 0.0311 0.0180 'International Tables Vol C Tables 4.2.6.8 and 6.1.1.4'
 'O' 'O' 0.0492 0.0322 'International Tables Vol C Tables 4.2.6.8 and 6.1.1.4'
 'P' 'P' 0.2955 0.4335 'International Tables Vol C Tables 4.2.6.8 and 6.1.1.4'
 'S' 'S' 0.3331 0.5567 'International Tables Vol C Tables 4.2.6.8 and 6.1.1.4'

_shelx_space_group_comment
;
The symmetry employed for this shelxl refinement is uniquely defined
by the following loop, which should always be used as a source of
symmetry information in preference to the above space-group names.
They are only intended as comments.
;
_space_group_crystal_system        'monoclinic'
_space_group_IT_number             12
_space_group_name_H-M_alt          'I 1 2/m 1'
_space_group_name_Hall             '-I 2y'
loop_
  _space_group_symop_operation_xyz
 'x, y, z'
 '-x, y, -z'
 'x+1/2, y+1/2, z+1/2'
 '-x+1/2, y+1/2, -z+1/2'
 '-x, -y, -z'
 'x, -y, z'
 '-x+1/2, -y+1/2, -z+1/2'
 'x+1/2, -y+1/2, z+1/2'

_cell_length_a                     25.3259(5)
_cell_length_b                     56.8196(16)
_cell_length_c                     30.8259(7)
_cell_angle_alpha                  90
_cell_angle_beta                   109.913(2)
_cell_angle_gamma                  90
_cell_volume                       41706.5(18)
_cell_formula_units_Z              2
_cell_measurement_reflns_used      26696
_cell_measurement_temperature      100.00(10)
_cell_measurement_theta_max        67.8950
_cell_measurement_theta_min        3.0200
_shelx_estimated_absorpt_T_max     0.677
_shelx_estimated_absorpt_T_min     0.226
_exptl_absorpt_coefficient_mu      21.188
_exptl_absorpt_correction_T_max    1.00000
_exptl_absorpt_correction_T_min    0.29643
_exptl_absorpt_correction_type     multi-scan
_exptl_absorpt_process_details
;
CrysAlisPro 1.171.40.84a (Rigaku Oxford Diffraction, 2020)
Empirical absorption correction using spherical harmonics,
implemented in SCALE3 ABSPACK scaling algorithm.
;
_exptl_absorpt_special_details     ?
_exptl_crystal_colour              'clear light black'
_exptl_crystal_colour_lustre       clear
_exptl_crystal_colour_modifier     light
_exptl_crystal_colour_primary      black
_exptl_crystal_density_diffrn      1.874
_exptl_crystal_density_meas        ?
_exptl_crystal_density_method      ?
_exptl_crystal_description         needle
_exptl_crystal_F_000               22848
_exptl_crystal_size_max            0.1
_exptl_crystal_size_mid            0.05
_exptl_crystal_size_min            0.02
_exptl_transmission_factor_max     ?
_exptl_transmission_factor_min     ?
_diffrn_reflns_av_R_equivalents    0.0694
_diffrn_reflns_av_unetI/netI       0.0691
_diffrn_reflns_Laue_measured_fraction_full  0.965
_diffrn_reflns_Laue_measured_fraction_max  0.930
_diffrn_reflns_limit_h_max         18
_diffrn_reflns_limit_h_min         -30
_diffrn_reflns_limit_k_max         65
_diffrn_reflns_limit_k_min         -65
_diffrn_reflns_limit_l_max         37
_diffrn_reflns_limit_l_min         -36
_diffrn_reflns_number              120632
_diffrn_reflns_point_group_measured_fraction_full  0.965
_diffrn_reflns_point_group_measured_fraction_max  0.930
_diffrn_reflns_theta_full          67.684
_diffrn_reflns_theta_max           70.305
_diffrn_reflns_theta_min           2.787
_diffrn_ambient_environment        N~2~
_diffrn_ambient_temperature        100.00(10)
_diffrn_detector                   'Hybrid Pixel Array Detector'
_diffrn_detector_area_resol_mean   10.0000
_diffrn_detector_type              HyPix
_diffrn_measured_fraction_theta_full  0.965
_diffrn_measured_fraction_theta_max  0.930
_diffrn_measurement_details
;
List of Runs (angles in degrees, time in seconds):

  # Type    Start    End  Width  t~exp~   \w     \q     \k     \f   Frames
--------------------------------------------------------------------------
  1  \w    -12.00  73.00   1.00    1.50    --    0.00  57.00  30.00   85
  2  \w    -43.00 -13.00   1.00   45.00    --  -86.25  38.00 -90.00   30
  3  \w    -42.00 -13.00   1.00   45.00    --  -86.25  38.00 -30.00   29
  4  \w    -73.00 -48.00   1.00   45.00    --  -86.25 122.00 -76.00   25
  5  \w    -43.00 -13.00   1.00   45.00    --  -86.25  38.00-150.00   30
  6  \w    -51.00 -26.00   1.00   45.00    --  -86.25 150.00  85.00   25
  7  \w   -101.00 -56.00   1.00   45.00    --  -86.25-150.00  40.00   45
  8  \w   -155.00 -84.00   1.00   45.00    --  -86.25-122.00-157.00   71
  9  \w   -152.00 -73.00   1.00   45.00    --  -86.25-125.00 -90.00   79
 10  \w   -159.00 -75.00   1.00   45.00    --  -86.25-125.00 150.00   84
 11  \w     97.00 122.00   1.00   45.00    --   93.49 150.00  85.00   25
 12  \w    107.00 132.00   1.00   45.00    --   93.49 122.00 -76.00   25
 13  \w     95.00 165.00   1.00   45.00    --   93.49 125.00 -60.00   70
 14  \w     32.00 104.00   1.00   45.00    --   93.49 -77.00-150.00   72
 15  \w     82.00 108.00   1.00   45.00    --   93.49-122.00-157.00   26
 16  \w     34.00 111.00   1.00   45.00    --   93.49-125.00-120.00   77
 17  \w     92.00 129.00   1.00   45.00    --   93.49-150.00  40.00   37
;
_diffrn_measurement_device         'four-circle diffractometer'
_diffrn_measurement_device_type    'XtaLAB Synergy, Dualflex, HyPix'
_diffrn_measurement_method         '\w scans'
_diffrn_orient_matrix_type        
 'CrysAlisPro convention (1999,Acta A55,543-557)'
_diffrn_orient_matrix_UB_11        0.0268933000
_diffrn_orient_matrix_UB_12        0.0122362000
_diffrn_orient_matrix_UB_13        0.0469671000
_diffrn_orient_matrix_UB_21        -0.0073910000
_diffrn_orient_matrix_UB_22        0.0240431000
_diffrn_orient_matrix_UB_23        -0.0243917000
_diffrn_orient_matrix_UB_31        -0.0583968000
_diffrn_orient_matrix_UB_32        0.0025812000
_diffrn_orient_matrix_UB_33        0.0047341000
_diffrn_radiation_monochromator    mirror
_diffrn_radiation_probe            x-ray
_diffrn_radiation_type             'Cu K\a'
_diffrn_radiation_wavelength       1.54184
_diffrn_source                     'micro-focus sealed X-ray tube'
_diffrn_source_type                'PhotonJet (Cu) X-ray Source'
_reflns_Friedel_coverage           0.000
_reflns_Friedel_fraction_full      .
_reflns_Friedel_fraction_max       .
_reflns_number_gt                  24782
_reflns_number_total               37393
_reflns_odcompleteness_completeness  98.66
_reflns_odcompleteness_iscentric   1
_reflns_odcompleteness_theta       63.60
_reflns_special_details
;
 Reflections were merged by SHELXL according to the crystal
 class for the calculation of statistics and refinement.
 
 Structure factors included contributions from the .fab file.
 
 _reflns_Friedel_fraction is defined as the number of unique
 Friedel pairs measured divided by the number that would be
 possible theoretically, ignoring centric projections and
 systematic absences.
;
_reflns_threshold_expression       'I > 2\s(I)'
_computing_cell_refinement         'CrysAlisPro 1.171.40.84a (Rigaku OD, 2020)'
_computing_data_collection         'CrysAlisPro 1.171.40.84a (Rigaku OD, 2020)'
_computing_data_reduction          'CrysAlisPro 1.171.40.84a (Rigaku OD, 2020)'
_computing_molecular_graphics      'Olex2 1.3 (Dolomanov et al., 2009)'
_computing_publication_material    'Olex2 1.3 (Dolomanov et al., 2009)'
_computing_structure_refinement    'XL  (Sheldrick, 2008)'
_computing_structure_solution      'SHELXT 2014/5 (Sheldrick, 2014)'
_refine_diff_density_max           2.003
_refine_diff_density_min           -1.832
_refine_diff_density_rms           0.173
_refine_ls_extinction_coef         .
_refine_ls_extinction_method       none
_refine_ls_goodness_of_fit_ref     1.072
_refine_ls_hydrogen_treatment      constr
_refine_ls_matrix_type             full
_refine_ls_number_parameters       2697
_refine_ls_number_reflns           37393
_refine_ls_number_restraints       2552
_refine_ls_R_factor_all            0.1143
_refine_ls_R_factor_gt             0.0844
_refine_ls_restrained_S_all        1.184
_refine_ls_shift/su_max            0.008
_refine_ls_shift/su_mean           0.000
_refine_ls_structure_factor_coef   Fsqd
_refine_ls_weighting_details      
 'w=1/[\s^2^(Fo^2^)+(0.1691P)^2^+126.7311P] where P=(Fo^2^+2Fc^2^)/3'
_refine_ls_weighting_scheme        calc
_refine_ls_wR_factor_gt            0.2430
_refine_ls_wR_factor_ref           0.2724
_refine_special_details            ?
_olex2_refinement_description
;
1. Fixed Uiso
 At 1.2 times of:
  All C(H) groups
 At 1.5 times of:
  All C(H,H,H) groups
2. Restrained distances
 C129-C130 = C129-C131 = C129-C128
 1.54 with sigma of 0.01
 C94-C93 = C94-C18 = C94-C17 = C94-C16 = C94-C18A = C94-C16A = C94-C17A
 1.54 with sigma of 0.01
 C112-C111 = C112-C61A = C112-C62 = C112-C60A = C112-C62A = C112-C60 = C112-C61
 1.54 with sigma of 0.01
 C17-C18
 2.51 with sigma of 0.01
 N1-C173 = N1-C174 = N1-C172
 1.45 with sigma of 0.001
 C17-C16
 2.51 with sigma of 0.01
 O17-N1
 2.35 with sigma of 0.01
 C61-C62
 2.51 with sigma of 0.01
 C60-C62
 2.51 with sigma of 0.01
 C124-C44A = C124-C43A = C124-C42A = C124-C123 = C124-C42 = C124-C44 = C124-C43
 1.54 with sigma of 0.01
 C62-C111
 2.51 with sigma of 0.01
 C173-C172
 2.35 with sigma of 0.01
 C173-O17
 1.15 with sigma of 0.01
 C174-C173
 2.35 with sigma of 0.01
 C171-C19A = C171-C20A = C171-C157 = C171-C20 = C171-C19
 1.54 with sigma of 0.01
 C174-C172
 2.35 with sigma of 0.01
 C124-C44A = C124-C43A = C124-C42A = C124-C123
 1.54 with sigma of 0.01
 C44A-C43A
 2.51 with sigma of 0.01
 C115-C116 = C115-C114 = C115-C118 = C115-C117
 1.54 with sigma of 0.01
 C43A-C44A
 2.51 with sigma of 0.01
 C116-C117
 2.51 with sigma of 0.01
 C43A-C42A
 2.51 with sigma of 0.01
 C116-C118
 2.51 with sigma of 0.01
 C61A-C60A
 2.51 with sigma of 0.01
 C62A-C61A
 2.51 with sigma of 0.01
 C61A-C111
 2.51 with sigma of 0.01
 C43-C42
 2.51 with sigma of 0.01
 C44-C43
 2.51 with sigma of 0.01
 C144-C147 = C144-C146 = C144-C141 = C144-C145
 1.54 with sigma of 0.01
 C118-C117
 2.51 with sigma of 0.01
 C131-C130
 2.51 with sigma of 0.01
 C44A-C42A
 2.51 with sigma of 0.01
 C130-C128
 2.51 with sigma of 0.01
 C42A-C44A
 2.51 with sigma of 0.01
 C147-C146
 2.51 with sigma of 0.01
 C130-C131
 2.51 with sigma of 0.01
 C145-C146
 2.51 with sigma of 0.01
 C145-C147
 2.51 with sigma of 0.01
 C170-C22 = C170-C21A = C170-C151 = C170-C21 = C170-C22A
 1.54 with sigma of 0.01
 C146-C141
 2.51 with sigma of 0.01
 C79-C78 = C79-C5 = C79-C5A = C79-C6 = C79-C6A = C79-C7 = C79-C7A
 1.54 with sigma of 0.01
 C147-C141
 2.51 with sigma of 0.01
 C170-C21 = C170-C21A = C170-C22 = C170-C22A = C170-C151
 1.54 with sigma of 0.01
 C22A-C21A
 2.51 with sigma of 0.01
 C121-C120 = C121-C53 = C121-C55 = C121-C54 = C121-C54A = C121-C53A = C121-C55A
 1.54 with sigma of 0.01
 C145-C141
 2.51 with sigma of 0.01
 C53-C55
 2.51 with sigma of 0.01
 C55-C54
 2.51 with sigma of 0.01
 C61-C60
 2.51 with sigma of 0.01
 C131-C128
 2.51 with sigma of 0.01
 C61-C111
 2.51 with sigma of 0.01
 C49A-C120
 2.41 with sigma of 0.01
 C50A-C120 = C50A-C49A = C49A-C119 = C52A-C119 = C52A-C51A = C51A-C120
 1.39 with sigma of 0.01
 O6-O5
 2.15 with sigma of 0.01
 O6-C167 = O5-C167
 1.25 with sigma of 0.01
 C72-C71
 1.55 with sigma of 0.01
 C166-C167 = C166-F7 = C166-F8 = C166-F9 = C166-O6
 1.45 with sigma of 0.01
 F3-C72
 1.45 with sigma of 0.01
 O6-C166
 2.35 with sigma of 0.001
 C72A-C71A
 1.55 with sigma of 0.01
 F1-C72
 1.45 with sigma of 0.01
 O1A-C71A = O2A-C71A
 1.25 with sigma of 0.001
 F2-C72
 1.45 with sigma of 0.01
 O1A-O2A
 2.15 with sigma of 0.01
 F1A-C72A = F3A-C72A = F2A-C72A
 1.45 with sigma of 0.01
 C71A-F2A
 2.35 with sigma of 0.01
 C111-C57 = C56-C57 = C56-C110 = C58-C110 = C59-C58 = C111-C59
 1.39 with sigma of 0.01
 C71A-F1A
 2.35 with sigma of 0.01
 C71A-F3A
 2.35 with sigma of 0.01
 C59-C57
 2.41 with sigma of 0.01
 C65-C66
 1.39 with sigma of 0.02
 C105-C65
 1.39 with sigma of 0.02
 C66-C105
 2.41 with sigma of 0.01
 C11A-C81 = C11A-C10A = C10A-C80 = C8A-C80 = C9A-C8A = C9A-C81
 1.39 with sigma of 0.01
 C54-C53
 2.51 with sigma of 0.01
 C54A-C55A
 2.51 with sigma of 0.01
 C55A-C53A
 2.51 with sigma of 0.01
 C53A-C54A
 2.51 with sigma of 0.01
 C34A-C113 = C35A-C34A = C35A-C114 = C37A-C114 = C36A-C37A = C36A-C113
 1.39 with sigma of 0.01
 C124-C39A
 2.51 with sigma of 0.01
 C124-C41A
 2.51 with sigma of 0.01
 C162-C164 = C162-C161 = C162-C165 = C162-C163
 1.54 with sigma of 0.01
 C29A-C30A = C30A-C95 = C27A-C95 = C27A-C28A = C28A-C96 = C29A-C96
 1.39 with sigma of 0.01
 C27A-C30A
 2.41 with sigma of 0.01
 C95-C29A
 2.41 with sigma of 0.01
 C30A-C96
 2.41 with sigma of 0.01
 C27A-C96
 2.41 with sigma of 0.01
 C29A-C28A
 2.41 with sigma of 0.01
 C28A-C95
 2.41 with sigma of 0.01
 C31A-C32A
 2.51 with sigma of 0.01
 C32-C31
 2.51 with sigma of 0.01
 C32A-C33A
 2.51 with sigma of 0.01
 C31A-C33A
 2.51 with sigma of 0.01
 C31-C33
 2.51 with sigma of 0.01
 C97-C96 = C97-C31 = C97-C32A = C97-C33 = C97-C33A = C97-C31A = C97-C32
 1.54 with sigma of 0.01
 C32-C33
 2.51 with sigma of 0.01
 C67A-C70
 2.41 with sigma of 0.01
 C86-C69
 2.41 with sigma of 0.01
 C70-C87
 2.41 with sigma of 0.01
 C67A-C87
 2.41 with sigma of 0.01
 C68A-C87 = C68A-C67A = C67A-C86 = C69-C87 = C70-C86 = C69-C70
 1.39 with sigma of 0.01
 C68A-C86
 2.41 with sigma of 0.01
 C88-C90 = C88-C89 = C88-C87 = C88-C91
 1.54 with sigma of 0.01
 C90-C91
 2.51 with sigma of 0.01
 C90-C89
 2.51 with sigma of 0.01
 C89-C91
 2.51 with sigma of 0.01
 C16A-C18A
 2.51 with sigma of 0.01
 C16-C18
 2.51 with sigma of 0.01
 C18A-C17A
 2.51 with sigma of 0.01
 C17A-C16A
 2.51 with sigma of 0.01
 C42-C44
 2.51 with sigma of 0.01
 C123-C39 = C38-C39 = C38-C122 = C40-C122 = C41-C40 = C41-C123
 1.39 with sigma of 0.01
 C47-C133 = C46-C133 = C45-C46 = C45-C132 = C48-C132 = C47-C48
 1.39 with sigma of 0.01
 C47-C46
 2.41 with sigma of 0.01
 C40-C123
 2.41 with sigma of 0.01
 C23A-C24A = C23A-C160 = C26A-C160 = C25A-C161 = C25A-C26A = C24A-C161
 1.39 with sigma of 0.01
 C62A-C60A
 2.51 with sigma of 0.01
 C60-C111
 2.51 with sigma of 0.01
 C62A-C111
 2.51 with sigma of 0.01
 C60A-C111
 2.51 with sigma of 0.01
 F4A-C168 = F4-C168 = F5-C168 = F5A-C168 = F6-C168 = F6A-C168
 1.45 with sigma of 0.01
 C169-C168
 1.54 with sigma of 0.01
 F4-F6
 2.35 with sigma of 0.01
 F4A-F6A
 2.35 with sigma of 0.01
 F5-F4
 2.35 with sigma of 0.01
 F6-F5
 2.35 with sigma of 0.01
 F5A-F4A
 2.35 with sigma of 0.01
 F6A-F5A
 2.35 with sigma of 0.01
 C169-F4
 2.35 with sigma of 0.01
 C169-F6A
 2.35 with sigma of 0.01
 C169-F5A
 2.35 with sigma of 0.01
 C169-F6
 2.35 with sigma of 0.01
 C169-F5
 2.35 with sigma of 0.01
 F4A-C169
 2.35 with sigma of 0.01
 O2-O1
 2.15 with sigma of 0.01
 F3A-F1A
 2.35 with sigma of 0.01
 F2A-F1A
 2.35 with sigma of 0.01
 F3A-F2A
 2.35 with sigma of 0.01
 O1-C71 = O2-C71
 1.25 with sigma of 0.01
 C71-F3
 2.35 with sigma of 0.01
 C71-F1
 2.35 with sigma of 0.01
 C71-F2
 2.35 with sigma of 0.01
 O2A-C72A
 2.35 with sigma of 0.01
 O1A-C72A
 2.35 with sigma of 0.01
 C166-O5
 2.35 with sigma of 0.01
 F9-C166
 1.45 with sigma of 0.01
 F8-C166
 1.45 with sigma of 0.01
 C167-C166
 1.55 with sigma of 0.01
 F8-F9
 2.35 with sigma of 0.01
 F7-F8
 2.35 with sigma of 0.01
 F7-F9
 2.35 with sigma of 0.01
 O5-C166
 2.35 with sigma of 0.01
 F3-F1
 2.35 with sigma of 0.01
 F1-F2
 2.35 with sigma of 0.01
 F2-F3
 2.35 with sigma of 0.01
 C152-C170
 2.51 with sigma of 0.01
 C150-C170
 2.51 with sigma of 0.01
 C100-C101 = C100-C99 = C100-C103 = C100-C102
 1.54 with sigma of 0.01
 C106-C105 = C106-C107 = C106-C108 = C106-C109
 1.54 with sigma of 0.01
 C160-C24A
 2.41 with sigma of 0.01
 C131_$1-C131
 2.51 with sigma of 0.01
 C167-F7
 2.35 with sigma of 0.01
 C167-F9
 2.35 with sigma of 0.01
 F8-C167
 2.35 with sigma of 0.01
 C66-C104 = C66-C65 = C65-C105 = C64-C105 = C64-C63 = C63-C104
 1.39 with sigma of 0.01
 C77-C1A = C2A-C1A = C78-C2A = C78-C4A = C4A-C3A = C77-C3A
 1.39 with sigma of 0.01
 C98-C75 = C98-C74 = C74-C73 = C99-C73 = C99-C76 = C76-C75
 1.39 with sigma of 0.01
3. Restrained planarity
 C174, N1, C173, O17, C172
 with sigma of 0.001
 C49A, C50A, C51A, C52A, C119, C120
 with sigma of 0.01
 C166, C167, O5, O6
 with sigma of 0.01
 C56, C57, C58, C59, C110
 with sigma of 0.01
 C63, C64, C65, C66, C104, C105
 with sigma of 0.01
 C45, C46, C47, C48
 with sigma of 0.01
 C45A, C46A, C47A, C48A
 with sigma of 0.01
 C73, C74, C75, C76, C98, C99
 with sigma of 0.01
 C23A, C24A, C25A, C26A, C160, C161
 with sigma of 0.01
 C34A, C35A, C36A, C37A, C113, C114
 with sigma of 0.01
 C27A, C28A, C29A, C30A, C95, C96
 with sigma of 0.01
 C38, C39, C40, C41, C122, C123
 with sigma of 0.01
 C45, C46, C47, C48, C132, C133
 with sigma of 0.01
 C56, C57, C58, C59, C110, C111
 with sigma of 0.01
 C168, C169, O3, O4
 with sigma of 0.01
 C71, C72, O1, O2
 with sigma of 0.01
 C71A, C72A, O1A, O2A
 with sigma of 0.01
 C150, C151, C152, C170
 with sigma of 0.01
 C67A, C68A, C69, C70, C86, C87
 with sigma of 0.01
4. Uiso/Uaniso restraints and constraints
C12 \\sim C12A \\sim C13 \\sim C13A \\sim C14 \\sim C14A \\sim C15 \\sim C15A
\\sim C16 \\sim C16A \\sim C17 \\sim C17A \\sim C18 \\sim C18A \\sim C92 \\sim
C93 \\sim C94: within 1.7A with sigma of 0.004 and sigma for terminal atoms of
0.008 within 1.7A
C56 \\sim C56A \\sim C57 \\sim C57A \\sim C58 \\sim C58A \\sim C59 \\sim C59A
\\sim C60 \\sim C60A \\sim C61 \\sim C61A \\sim C62 \\sim C62A \\sim C110 \\sim
C111 \\sim C112: within 1.7A with sigma of 0.004 and sigma for terminal atoms
of 0.008 within 1.7A
O17 \\sim C173 \\sim N1 \\sim C172 \\sim C174: within 1.7A with sigma of 0.004
and sigma for terminal atoms of 0.008 within 1.7A
C38 \\sim C38A \\sim C39 \\sim C39A \\sim C40 \\sim C40A \\sim C41 \\sim C41A
\\sim C42 \\sim C42A \\sim C43 \\sim C43A \\sim C44 \\sim C44A \\sim C122 \\sim
C123 \\sim C124: within 1.7A with sigma of 0.004 and sigma for terminal atoms
of 0.008 within 1.7A
C19 \\sim C19A \\sim C20 \\sim C20A \\sim C154 \\sim C155 \\sim C156 \\sim C157
\\sim C158 \\sim C159 \\sim C171: within 1.7A with sigma of 0.004 and sigma for
terminal atoms of 0.008 within 1.7A
C34 \\sim C34A \\sim C35 \\sim C35A \\sim C36 \\sim C36A \\sim C37 \\sim C37A
\\sim C113 \\sim C114 \\sim C115 \\sim C116 \\sim C117 \\sim C118: within 1.7A
with sigma of 0.004 and sigma for terminal atoms of 0.008 within 1.7A
C138 \\sim C139 \\sim C140 \\sim C141 \\sim C142 \\sim C143 \\sim C144 \\sim
C145 \\sim C146 \\sim C147: within 1.7A with sigma of 0.004 and sigma for
terminal atoms of 0.008 within 1.7A
C125 \\sim C126 \\sim C127 \\sim C128 \\sim C129 \\sim C130 \\sim C131: within
1.7A with sigma of 0.004 and sigma for terminal atoms of 0.008 within 1.7A
C1 \\sim C1A \\sim C2 \\sim C2A \\sim C3 \\sim C3A \\sim C4 \\sim C4A \\sim C5
\\sim C5A \\sim C6 \\sim C6A \\sim C7 \\sim C7A \\sim C77 \\sim C78 \\sim C79:
within 1.7A with sigma of 0.004 and sigma for terminal atoms of 0.008 within
1.7A
C21 \\sim C21A \\sim C22 \\sim C22A \\sim C148 \\sim C149 \\sim C150 \\sim C151
\\sim C152 \\sim C153 \\sim C170: within 1.7A with sigma of 0.004 and sigma for
terminal atoms of 0.008 within 1.7A
C49 \\sim C49A \\sim C50 \\sim C50A \\sim C51 \\sim C51A \\sim C52 \\sim C52A
\\sim C53 \\sim C53A \\sim C54 \\sim C54A \\sim C55 \\sim C55A \\sim C119 \\sim
C120 \\sim C121: within 1.7A with sigma of 0.004 and sigma for terminal atoms
of 0.008 within 1.7A
C166 \\sim C167 \\sim F7 \\sim F8 \\sim F9 \\sim O5 \\sim O6: within 1.7A with
sigma of 0.004 and sigma for terminal atoms of 0.008 within 1.7A
C63 \\sim C63A \\sim C64 \\sim C64A \\sim C65 \\sim C65A \\sim C66 \\sim C66A
\\sim C104 \\sim C105 \\sim C106 \\sim C107 \\sim C108 \\sim C109: within 1.7A
with sigma of 0.004 and sigma for terminal atoms of 0.008 within 1.7A
Ag3 \\sim Ag3A: within 1.7A with sigma of 0.004 and sigma for terminal atoms of
0.008 within 1.7A
Ag5 \\sim Ag5A: within 1.7A with sigma of 0.004 and sigma for terminal atoms of
0.008 within 1.7A
Ag4 \\sim Ag4A: within 1.7A with sigma of 0.004 and sigma for terminal atoms of
0.008 within 1.7A
Ag8 \\sim Ag8A: within 1.7A with sigma of 0.004 and sigma for terminal atoms of
0.008 within 1.7A
Ag2B \\sim Ag11: within 1.7A with sigma of 0.004 and sigma for terminal atoms
of 0.008 within 1.7A
Ag2 \\sim Ag2A: within 1.7A with sigma of 0.004 and sigma for terminal atoms of
0.008 within 1.7A
Ag1 \\sim Ag1A: within 1.7A with sigma of 0.004 and sigma for terminal atoms of
0.008 within 1.7A
Ag4B \\sim Ag13: within 1.7A with sigma of 0.004 and sigma for terminal atoms
of 0.008 within 1.7A
Ag3B \\sim Ag12: within 1.7A with sigma of 0.004 and sigma for terminal atoms
of 0.008 within 1.7A
Ag9 \\sim Ag9A: within 1.7A with sigma of 0.004 and sigma for terminal atoms of
0.008 within 1.7A
Ag7 \\sim Ag7A: within 1.7A with sigma of 0.004 and sigma for terminal atoms of
0.008 within 1.7A
Ag6 \\sim Ag6A: within 1.7A with sigma of 0.004 and sigma for terminal atoms of
0.008 within 1.7A
Ag5B \\sim Ag14: within 1.7A with sigma of 0.004 and sigma for terminal atoms
of 0.008 within 1.7A
Ag1B \\sim Ag10: within 1.7A with sigma of 0.004 and sigma for terminal atoms
of 0.008 within 1.7A
C8 \\sim C8A \\sim C9 \\sim C9A \\sim C10 \\sim C10A \\sim C11 \\sim C11A \\sim
C80 \\sim C81 \\sim C82 \\sim C83 \\sim C84 \\sim C85: within 1.7A with sigma
of 0.004 and sigma for terminal atoms of 0.008 within 1.7A
C23 \\sim C23A \\sim C24 \\sim C24A \\sim C25 \\sim C25A \\sim C26 \\sim C26A
\\sim C160 \\sim C161 \\sim C162 \\sim C163 \\sim C164 \\sim C165: within 1.7A
with sigma of 0.004 and sigma for terminal atoms of 0.008 within 1.7A
C27 \\sim C27A \\sim C28 \\sim C28A \\sim C29 \\sim C29A \\sim C30 \\sim C30A
\\sim C31 \\sim C31A \\sim C32 \\sim C32A \\sim C33 \\sim C33A \\sim C95 \\sim
C96 \\sim C97: within 1.7A with sigma of 0.004 and sigma for terminal atoms of
0.008 within 1.7A
C73 \\sim C73A \\sim C74 \\sim C74A \\sim C75 \\sim C75A \\sim C76 \\sim C76A
\\sim C98 \\sim C99 \\sim C100 \\sim C101 \\sim C102 \\sim C103: within 1.7A
with sigma of 0.004 and sigma for terminal atoms of 0.008 within 1.7A
C67 \\sim C67A \\sim C68 \\sim C68A \\sim C69 \\sim C69A \\sim C70 \\sim C70A
\\sim C86 \\sim C87 \\sim C88 \\sim C89 \\sim C90 \\sim C91: within 1.7A with
sigma of 0.004 and sigma for terminal atoms of 0.008 within 1.7A
C168 \\sim C169 \\sim F4 \\sim F4A \\sim F5 \\sim F5A \\sim F6 \\sim F6A \\sim
O3 \\sim O4: within 1.7A with sigma of 0.004 and sigma for terminal atoms of
0.008 within 1.7A
C71 \\sim C71A \\sim C72 \\sim C72A \\sim F1 \\sim F1A \\sim F2 \\sim F2A \\sim
F3 \\sim F3A \\sim O1 \\sim O1A \\sim O2 \\sim O2A: within 1.7A with sigma of
0.004 and sigma for terminal atoms of 0.008 within 1.7A
C45 \\sim C45A \\sim C46 \\sim C46A \\sim C47 \\sim C47A \\sim C48 \\sim C48A
\\sim C132 \\sim C133 \\sim C134 \\sim C135 \\sim C136 \\sim C137: within 1.7A
with sigma of 0.004 and sigma for terminal atoms of 0.008 within 1.7A
5. Others
 Sof(Ag3A)=1-FVAR(1)
 Sof(Ag3)=FVAR(1)
 Sof(Ag4A)=1-FVAR(2)
 Sof(Ag4)=FVAR(2)
 Sof(Ag5A)=1-FVAR(3)
 Sof(Ag5)=FVAR(3)
 Sof(Ag8A)=1-FVAR(4)
 Sof(Ag8)=FVAR(4)
 Sof(Ag2A)=1-FVAR(5)
 Sof(Ag2)=FVAR(5)
 Sof(Ag2B)=1-FVAR(6)
 Sof(Ag11)=FVAR(6)
 Sof(Ag1A)=1-FVAR(7)
 Sof(Ag1)=FVAR(7)
 Sof(Ag13)=1-FVAR(8)
 Sof(Ag4B)=FVAR(8)
 Sof(Ag12)=1-FVAR(9)
 Sof(Ag3B)=FVAR(9)
 Sof(Ag9)=1-FVAR(10)
 Sof(Ag9A)=FVAR(10)
 Sof(Ag7A)=1-FVAR(11)
 Sof(Ag7)=FVAR(11)
 Sof(Ag6A)=1-FVAR(12)
 Sof(Ag6)=FVAR(12)
 Sof(Ag5B)=1-FVAR(13)
 Sof(Ag14)=FVAR(13)
 Sof(Ag10)=1-FVAR(14)
 Sof(Ag1B)=FVAR(14)
 Fixed Sof: C1(0.5) H1(0.5) C2(0.5) H2(0.5) C4(0.5) H4(0.5) C3(0.5) H3(0.5)
 C1A(0.5) H1A(0.5) C2A(0.5) H2A(0.5) C3A(0.5) H3A(0.5) C4A(0.5) H4A(0.5)
 C5(0.5) H5A(0.5) H5B(0.5) H5C(0.5) C5A(0.5) H5AA(0.5) H5AB(0.5) H5AC(0.5)
 C6(0.5) H6A(0.5) H6B(0.5) H6C(0.5) C6A(0.5) H6AA(0.5) H6AB(0.5) H6AC(0.5)
 C7(0.5) H7A(0.5) H7B(0.5) H7C(0.5) C7A(0.5) H7AA(0.5) H7AB(0.5) H7AC(0.5)
 C8(0.5) H8(0.5) C9(0.5) H9(0.5) C11(0.5) H11(0.5) C10(0.5) H10(0.5) C8A(0.5)
 H8A(0.5) C9A(0.5) H9A(0.5) C10A(0.5) H10A(0.5) C11A(0.5) H11A(0.5) C12(0.5)
 H12(0.5) C13(0.5) H13(0.5) C13A(0.5) H13A(0.5) C12A(0.5) H12A(0.5) C14A(0.5)
 H14A(0.5) C15A(0.5) H15A(0.5) C14(0.5) H14(0.5) C15(0.5) H15(0.5) C16(0.5)
 H16A(0.5) H16B(0.5) H16C(0.5) C16A(0.5) H16D(0.5) H16E(0.5) H16F(0.5) C17(0.5)
 H17A(0.5) H17B(0.5) H17C(0.5) C17A(0.5) H17D(0.5) H17E(0.5) H17F(0.5) C18(0.5)
 H18A(0.5) H18B(0.5) H18C(0.5) C18A(0.5) H18D(0.5) H18E(0.5) H18F(0.5)
 C19(0.25) H19A(0.25) H19B(0.25) H19C(0.25) C19A(0.5) H19D(0.5) H19E(0.5)
 H19F(0.5) C20(0.5) H20A(0.5) H20B(0.5) H20C(0.5) C20A(0.25) H20D(0.25)
 H20E(0.25) H20F(0.25) C21(0.5) H21A(0.5) H21B(0.5) H21C(0.5) C21A(0.25)
 H21D(0.25) H21E(0.25) H21F(0.25) C22(0.25) H22A(0.25) H22B(0.25) H22C(0.25)
 C22A(0.5) H22D(0.5) H22E(0.5) H22F(0.5) C23A(0.5) H23A(0.5) C24(0.5) H24(0.5)
 C23(0.5) H23(0.5) C26(0.5) H26(0.5) C25(0.5) H25(0.5) C24A(0.5) H24A(0.5)
 C25A(0.5) H25A(0.5) C26A(0.5) H26A(0.5) C27A(0.5) H27A(0.5) C28(0.5) H28(0.5)
 C27(0.5) H27(0.5) C30(0.5) H30(0.5) C29(0.5) H29(0.5) C28A(0.5) H28A(0.5)
 C29A(0.5) H29A(0.5) C30A(0.5) H30A(0.5) C31(0.5) H31A(0.5) H31B(0.5) H31C(0.5)
 C31A(0.5) H31D(0.5) H31E(0.5) H31F(0.5) C32(0.5) H32A(0.5) H32B(0.5) H32C(0.5)
 C32A(0.5) H32D(0.5) H32E(0.5) H32F(0.5) C33(0.5) H33A(0.5) H33B(0.5) H33C(0.5)
 C33A(0.5) H33D(0.5) H33E(0.5) H33F(0.5) C34A(0.5) H34A(0.5) C35A(0.5)
 H35A(0.5) C36(0.5) H36(0.5) C34(0.5) H34(0.5) C35(0.5) H35(0.5) C37(0.5)
 H37(0.5) C36A(0.5) H36A(0.5) C37A(0.5) H37A(0.5) C38(0.5) H38(0.5) C38A(0.5)
 H38A(0.5) C40A(0.5) H40A(0.5) C41A(0.5) H41A(0.5) C39A(0.5) H39A(0.5) C39(0.5)
 H39(0.5) C40(0.5) H40(0.5) C41(0.5) H41(0.5) C42(0.5) H42A(0.5) H42B(0.5)
 H42C(0.5) C42A(0.5) H42D(0.5) H42E(0.5) H42F(0.5) C43(0.5) H43A(0.5) H43B(0.5)
 H43C(0.5) C43A(0.5) H43D(0.5) H43E(0.5) H43F(0.5) C44(0.5) H44A(0.5) H44B(0.5)
 H44C(0.5) C44A(0.5) H44D(0.5) H44E(0.5) H44F(0.5) C45(0.5) H45(0.5) C46(0.5)
 H46(0.5) C47(0.5) H47(0.5) C48(0.5) H48(0.5) C48A(0.5) H48A(0.5) C45A(0.5)
 H45A(0.5) C46A(0.5) H46A(0.5) C47A(0.5) H47A(0.5) C49A(0.5) H49A(0.5)
 C50A(0.5) H50A(0.5) C51A(0.5) H51A(0.5) C52A(0.5) H52A(0.5) C53(0.5) H53A(0.5)
 H53B(0.5) H53C(0.5) C53A(0.5) H53D(0.5) H53E(0.5) H53F(0.5) C54(0.5) H54A(0.5)
 H54B(0.5) H54C(0.5) C54A(0.5) H54D(0.5) H54E(0.5) H54F(0.5) C55(0.5) H55A(0.5)
 H55B(0.5) H55C(0.5) C55A(0.5) H55D(0.5) H55E(0.5) H55F(0.5) C56(0.5) H56(0.5)
 C57(0.5) H57(0.5) C58(0.5) H58(0.5) C59(0.5) H59(0.5) C60(0.5) H60A(0.5)
 H60B(0.5) H60C(0.5) C60A(0.5) H60D(0.5) H60E(0.5) H60F(0.5) C61(0.5) H61A(0.5)
 H61B(0.5) H61C(0.5) C61A(0.5) H61D(0.5) H61E(0.5) H61F(0.5) C62(0.5) H62A(0.5)
 H62B(0.5) H62C(0.5) C62A(0.5) H62D(0.5) H62E(0.5) H62F(0.5) C63(0.5) H63(0.5)
 C64(0.5) H64(0.5) C64A(0.5) H64A(0.5) C63A(0.5) H63A(0.5) C66A(0.5) H66A(0.5)
 C65A(0.5) H65A(0.5) C65(0.5) H65(0.5) C66(0.5) H66(0.5) C67A(0.5) H67A(0.5)
 C68A(0.5) H68A(0.5) C69(0.5) H69(0.5) C70(0.5) H70(0.5) C70A(0.5) H70A(0.5)
 C67(0.5) H67(0.5) C68(0.5) H68(0.5) C69A(0.5) H69A(0.5) C71(0.5) C71A(0.5)
 C72(0.5) C72A(0.5) C73(0.5) H73(0.5) C74(0.5) H74(0.5) C75(0.5) H75(0.5)
 C75A(0.5) H75A(0.5) C76A(0.5) H76A(0.5) C73A(0.5) H73A(0.5) C74A(0.5)
 H74A(0.5) C76(0.5) H76(0.5) C56A(0.5) H56A(0.5) C57A(0.5) H57A(0.5) C59A(0.5)
 H59A(0.5) C58A(0.5) H58A(0.5) C51(0.5) H51(0.5) C52(0.5) H52(0.5) C49(0.5)
 H49(0.5) C50(0.5) H50(0.5) H13B(0.5) H13C(0.5) H13D(0.5) C140(0.5) H140(0.5)
 C141(0.5) C142(0.5) H142(0.5) C143(0.5) H143(0.5) C138(0.5) C139(0.5)
 H139(0.5) C145(0.5) H14B(0.5) H14C(0.5) H14D(0.5) H14E(0.5) H14F(0.5)
 H14G(0.5) C147(0.5) H14H(0.5) H14I(0.5) H14J(0.5) C149(0.5) H149(0.5)
 C150(0.5) H150(0.5) C151(0.5) C152(0.5) H152(0.5) C153(0.5) H153(0.5)
 C148(0.5) C156(0.5) H156(0.5) C157(0.5) C158(0.5) H158(0.5) C159(0.5)
 H159(0.5) C154(0.5) C155(0.5) H155(0.5) C166(0.5) C167(0.5) F1(0.5) F1A(0.5)
 F2(0.5) F2A(0.5) F3(0.5) F3A(0.5) F4(0.5) F4A(0.5) F5(0.5) F5A(0.5) F6(0.5)
 F6A(0.5) F7(0.5) F8(0.5) F9(0.5) O1(0.5) O1A(0.5) O2(0.5) O2A(0.5) O5(0.5)
 H17G(0.5) H17H(0.5) H17I(0.5) H17J(0.5) H17K(0.5) H17L(0.5)
6.a Riding coordinates:
 C7A(H7AA,H7AB,H7AC), C17(H17A,H17B,H17C), C19(H19A,H19B,H19C), C20A(H20D,H20E,
 H20F), C21(H21A,H21B,H21C), C21A(H21D,H21E,H21F), C22(H22A,H22B,H22C),
 C22A(H22D,H22E,H22F), C43(H43A,H43B,H43C), C43A(H43D,H43E,H43F), C44A(H44D,
 H44E,H44F), C55(H55A,H55B,H55C), C61(H61A,H61B,H61C), C61A(H61D,H61E,H61F),
 C62(H62A,H62B,H62C), C116(H11B,H11C,H11D), C117(H11E,H11F,H11G), C130(H13B,
 H13C,H13D), C145(H14B,H14C,H14D), C146(H14E,H14F,H14G), C147(H14H,H14I,H14J)
6.b Aromatic/amide H refined with riding coordinates:
 C1(H1), C2(H2), C4(H4), C3(H3), C1A(H1A), C2A(H2A), C3A(H3A), C4A(H4A),
 C8(H8), C9(H9), C11(H11), C10(H10), C8A(H8A), C9A(H9A), C10A(H10A), C11A(H11A),
  C12(H12), C13(H13), C13A(H13A), C12A(H12A), C14A(H14A), C15A(H15A), C14(H14),
 C15(H15), C23A(H23A), C24(H24), C23(H23), C26(H26), C25(H25), C24A(H24A),
 C25A(H25A), C26A(H26A), C27A(H27A), C28(H28), C27(H27), C30(H30), C29(H29),
 C28A(H28A), C29A(H29A), C30A(H30A), C34A(H34A), C35A(H35A), C36(H36), C34(H34),
  C35(H35), C37(H37), C36A(H36A), C37A(H37A), C38(H38), C38A(H38A), C40A(H40A),
 C41A(H41A), C39A(H39A), C39(H39), C40(H40), C41(H41), C45(H45), C46(H46),
 C47(H47), C48(H48), C48A(H48A), C45A(H45A), C46A(H46A), C47A(H47A), C49A(H49A),
  C50A(H50A), C51A(H51A), C52A(H52A), C56(H56), C57(H57), C58(H58), C59(H59),
 C63(H63), C64(H64), C64A(H64A), C63A(H63A), C66A(H66A), C65A(H65A), C65(H65),
 C66(H66), C67A(H67A), C68A(H68A), C69(H69), C70(H70), C70A(H70A), C67(H67),
 C68(H68), C69A(H69A), C73(H73), C74(H74), C75(H75), C75A(H75A), C76A(H76A),
 C73A(H73A), C74A(H74A), C76(H76), C56A(H56A), C57A(H57A), C59A(H59A),
 C58A(H58A), C51(H51), C52(H52), C49(H49), C50(H50), C126(H126), C127(H127),
 C140(H140), C142(H142), C143(H143), C139(H139), C149(H149), C150(H150),
 C152(H152), C153(H153), C156(H156), C158(H158), C159(H159), C155(H155),
 C173(H173)
6.c Fitted hexagon refined as free rotating group:
 C1(C2,C78,C4,C3,C77), C8(C9,C81,C11,C10,C80), C13A(C12A,C92,C14A,C15A,C93),
 C24(C23,C160,C26,C25,C161), C28(C27,C95,C30,C29,C96), C36(C113,C34,C35,C114,
 C37), C38A(C122,C40A,C41A,C123,C39A), C48A(C132,C45A,C46A,C133,C47A),
 C64A(C63A,C104,C66A,C65A,C105), C70A(C86,C67,C68,C87,C69A), C75A(C76A,C99,C73A,
 C74A,C98), C110(C56A,C57A,C111,C59A,C58A), C120(C51,C52,C119,C49,C50),
 C140(C141,C142,C143,C138,C139), C149(C150,C151,C152,C153,C148), C156(C157,C158,
 C159,C154,C155)
6.d Idealised Me refined as rotating group:
 C5(H5A,H5B,H5C), C5A(H5AA,H5AB,H5AC), C6(H6A,H6B,H6C), C6A(H6AA,H6AB,H6AC),
 C7(H7A,H7B,H7C), C16(H16A,H16B,H16C), C16A(H16D,H16E,H16F), C17A(H17D,H17E,
 H17F), C18(H18A,H18B,H18C), C18A(H18D,H18E,H18F), C19A(H19D,H19E,H19F),
 C20(H20A,H20B,H20C), C31(H31A,H31B,H31C), C31A(H31D,H31E,H31F), C32(H32A,H32B,
 H32C), C32A(H32D,H32E,H32F), C33(H33A,H33B,H33C), C33A(H33D,H33E,H33F),
 C42(H42A,H42B,H42C), C42A(H42D,H42E,H42F), C44(H44A,H44B,H44C), C53(H53A,H53B,
 H53C), C53A(H53D,H53E,H53F), C54(H54A,H54B,H54C), C54A(H54D,H54E,H54F),
 C55A(H55D,H55E,H55F), C60(H60A,H60B,H60C), C60A(H60D,H60E,H60F), C62A(H62D,
 H62E,H62F), C82(H82A,H82B,H82C), C84(H84A,H84B,H84C), C85(H85A,H85B,H85C),
 C89(H89A,H89B,H89C), C90(H90A,H90B,H90C), C91(H91A,H91B,H91C), C101(H10B,H10C,
 H10D), C102(H10E,H10F,H10G), C103(H10H,H10I,H10J), C107(H10K,H10L,H10M),
 C108(H10N,H10O,H10P), C109(H10Q,H10R,H10S), C118(H11H,H11I,H11J), C131(H13E,
 H13F,H13G), C135(H13H,H13I,H13J), C136(H13K,H13L,H13M), C137(H13N,H13O,H13P),
 C163(H16G,H16H,H16I), C164(H16J,H16K,H16L), C165(H16M,H16N,H16O), C174(H17G,
 H17H,H17I), C172(H17J,H17K,H17L)
;
_atom_sites_solution_hydrogens     mixed
_atom_sites_solution_primary       ?
_atom_sites_solution_secondary     ?
loop_
  _atom_site_label
  _atom_site_type_symbol
  _atom_site_fract_x
  _atom_site_fract_y
  _atom_site_fract_z
  _atom_site_U_iso_or_equiv
  _atom_site_adp_type
  _atom_site_occupancy
  _atom_site_site_symmetry_order
  _atom_site_calc_flag
  _atom_site_refinement_flags_posn
  _atom_site_refinement_flags_adp
  _atom_site_refinement_flags_occupancy
  _atom_site_disorder_assembly
  _atom_site_disorder_group
 Ag1 Ag 0.61932(6) 0.53264(3) 0.31947(7) 0.0941(5) Uani 0.840(4) 1 d . U P A 1
 Ag1A Ag 0.6037(3) 0.54077(15) 0.2907(4) 0.0869(18) Uani 0.160(4) 1 d . U P A
 2
 Ag1B Ag 0.62119(18) 0.64179(11) 0.6223(2) 0.1001(12) Uani 0.515(10) 1 d . U P B
 1
 Ag2 Ag 0.63120(6) 0.59515(3) 0.41013(5) 0.0967(5) Uani 0.826(3) 1 d . U P A 1
 Ag2A Ag 0.6105(2) 0.61106(12) 0.3756(2) 0.0832(15) Uani 0.174(3) 1 d . U P A
 2
 Ag2B Ag 0.63691(16) 0.63170(12) 0.52870(14) 0.0885(13) Uani 0.300(5) 1 d . U P A
 2
 Ag3 Ag 0.57787(9) 0.64380(4) 0.37813(7) 0.1125(7) Uani 0.772(4) 1 d . U P A 1
 Ag3A Ag 0.5371(3) 0.65295(10) 0.3584(2) 0.0950(15) Uani 0.228(4) 1 d . U P A
 2
 Ag3B Ag 0.37069(17) 0.61877(5) 0.26930(11) 0.1232(12) Uani 0.541(5) 1 d . U P A
 1
 Ag4 Ag 0.48309(9) 0.66814(5) 0.30601(9) 0.1256(9) Uani 0.687(4) 1 d . U P A 1
 Ag4A Ag 0.4629(2) 0.68699(13) 0.3255(2) 0.1487(18) Uani 0.313(4) 1 d . U P A
 2
 Ag4B Ag 0.33329(6) 0.58874(4) 0.33603(6) 0.0961(6) Uani 0.708(4) 1 d . U P A
 1
 Ag5 Ag 0.48344(17) 0.63903(7) 0.22397(11) 0.1683(14) Uani 0.631(5) 1 d . U P A
 1
 Ag5A Ag 0.45578(17) 0.65063(10) 0.25184(18) 0.1362(17) Uani 0.369(5) 1 d . U P A
 2
 Ag5B Ag 0.3365(4) 0.5398(2) 0.2360(6) 0.096(2) Uani 0.094(3) 1 d . U P A 2
 Ag6 Ag 0.4526(3) 0.57814(19) 0.1556(2) 0.1378(19) Uani 0.345(8) 1 d . U P A 1
 Ag6A Ag 0.4705(2) 0.59255(12) 0.16417(17) 0.1686(16) Uani 0.655(8) 1 d . U P A
 .
 Ag7 Ag 0.43573(17) 0.53201(11) 0.12087(11) 0.1231(13) Uani 0.650(8) 1 d . U P A
 1
 Ag7A Ag 0.4522(3) 0.54444(18) 0.1322(3) 0.1173(17) Uani 0.350(8) 1 d . U P A
 .
 Ag8 Ag 0.46991(14) 0.70110(6) 0.42638(14) 0.1658(13) Uani 0.707(5) 1 d . U P A
 1
 Ag8A Ag 0.4976(3) 0.69688(13) 0.4676(3) 0.1548(18) Uani 0.293(5) 1 d . U P A
 2
 Ag9 Ag 0.44359(19) 0.66953(4) 0.53231(9) 0.0917(9) Uani 0.537(6) 1 d . U P A
 2
 Ag9A Ag 0.4094(2) 0.66447(7) 0.52345(13) 0.0975(10) Uani 0.463(6) 1 d . U P A
 1
 Ag10 Ag 0.61656(18) 0.64661(8) 0.5996(3) 0.1042(13) Uani 0.485(10) 1 d . U P A
 2
 Ag11 Ag 0.64681(7) 0.61605(5) 0.52438(6) 0.0882(7) Uani 0.700(5) 1 d . U P A
 1
 Ag12 Ag 0.4082(2) 0.62222(6) 0.26300(9) 0.1038(12) Uani 0.459(5) 1 d . U P A
 2
 Ag13 Ag 0.34938(15) 0.60776(9) 0.32532(13) 0.0911(13) Uani 0.292(4) 1 d . U P A
 2
 Ag14 Ag 0.32467(5) 0.53955(3) 0.26689(6) 0.0991(5) Uani 0.906(3) 1 d . U P A
 1
 Ag15 Ag 0.37412(7) 0.57244(3) 0.20000(5) 0.1351(5) Uani 1 1 d . . . . .
 Ag16 Ag 0.35205(8) 0.500000 0.18841(6) 0.1291(7) Uani 1 2 d S T P A .
 Ag17 Ag 0.57077(6) 0.59175(3) 0.28474(6) 0.1242(5) Uani 1 1 d . . . . .
 Ag18 Ag 0.54419(7) 0.52832(3) 0.20841(5) 0.1219(5) Uani 1 1 d . . . . .
 Ag19 Ag 0.33952(4) 0.500000 0.37458(4) 0.0743(4) Uani 1 2 d S T P A .
 Ag20 Ag 0.38180(4) 0.500000 0.47671(3) 0.0498(2) Uani 1 2 d S T P . .
 Ag21 Ag 0.45232(3) 0.53917(2) 0.51408(2) 0.05164(17) Uani 1 1 d . . . . .
 Ag22 Ag 0.34890(3) 0.54837(2) 0.43945(3) 0.0623(2) Uani 1 1 d . . . . .
 Ag23 Ag 0.44084(3) 0.52427(2) 0.42652(2) 0.05210(18) Uani 1 1 d . . . . .
 Ag24 Ag 0.53993(4) 0.500000 0.43155(3) 0.0540(2) Uani 1 2 d S T P A .
 Ag25 Ag 0.45911(3) 0.57157(2) 0.44905(3) 0.06062(19) Uani 1 1 d . . . . .
 Ag26 Ag 0.63695(3) 0.52947(2) 0.44974(3) 0.0712(2) Uani 1 1 d . . . . .
 Ag27 Ag 0.44471(4) 0.500000 0.35015(3) 0.0575(3) Uani 1 2 d S T P A .
 Ag28 Ag 0.52018(3) 0.54401(2) 0.39125(2) 0.0587(2) Uani 1 1 d . . . . .
 C1 C 0.7858(6) 0.6263(4) 0.6774(5) 0.113(3) Uani 0.5 1 d G U P C 2
 H1 H 0.768498 0.620554 0.697449 0.135 Uiso 0.5 1 calc R U P C 2
 C2 C 0.8402(6) 0.6352(4) 0.6949(4) 0.115(3) Uani 0.5 1 d G U P C 2
 H2 H 0.859239 0.635288 0.726521 0.137 Uiso 0.5 1 calc R U P C 2
 C78 C 0.8660(4) 0.6438(3) 0.6649(5) 0.114(3) Uani 1 1 d DG U . . .
 C4 C 0.8375(6) 0.6436(4) 0.6176(5) 0.114(3) Uani 0.5 1 d G U P C 2
 H4 H 0.854837 0.649435 0.597613 0.137 Uiso 0.5 1 calc R U P C 2
 C3 C 0.7832(6) 0.6348(4) 0.6002(4) 0.112(3) Uani 0.5 1 d G U P C 2
 H3 H 0.764096 0.634701 0.568540 0.135 Uiso 0.5 1 calc R U P C 2
 C77 C 0.7573(4) 0.6262(3) 0.6301(5) 0.109(3) Uani 1 1 d DG U . . .
 C1A C 0.8029(7) 0.6129(5) 0.6571(11) 0.111(3) Uani 0.5 1 d D U P C 1
 H1A H 0.795394 0.597829 0.665447 0.133 Uiso 0.5 1 calc R U P C 1
 C2A C 0.8586(9) 0.6202(3) 0.6727(12) 0.113(3) Uani 0.5 1 d D U P C 1
 H2A H 0.888357 0.610073 0.687151 0.136 Uiso 0.5 1 calc R U P C 1
 C3A C 0.7695(10) 0.6489(4) 0.6202(12) 0.111(3) Uani 0.5 1 d D U P C 1
 H3A H 0.740515 0.658414 0.602002 0.133 Uiso 0.5 1 calc R U P C 1
 C4A C 0.8235(8) 0.6578(5) 0.6366(11) 0.113(3) Uani 0.5 1 d D U P C 1
 H4A H 0.831049 0.672913 0.628772 0.136 Uiso 0.5 1 calc R U P C 1
 C5 C 0.9192(14) 0.6816(3) 0.6868(17) 0.124(5) Uani 0.5 1 d D U P D 2
 H5A H 0.953564 0.688362 0.706912 0.187 Uiso 0.5 1 calc R U P D 2
 H5B H 0.889123 0.685475 0.697832 0.187 Uiso 0.5 1 calc R U P D 2
 H5C H 0.911033 0.687834 0.656204 0.187 Uiso 0.5 1 calc R U P D 2
 C5A C 0.9301(15) 0.6746(7) 0.7204(15) 0.124(4) Uani 0.5 1 d D U P D 1
 H5AA H 0.931106 0.668017 0.749358 0.185 Uiso 0.5 1 calc R U P D 1
 H5AB H 0.898212 0.684822 0.708831 0.185 Uiso 0.5 1 calc R U P D 1
 H5AC H 0.963876 0.683364 0.724685 0.185 Uiso 0.5 1 calc R U P D 1
 C6 C 0.9665(13) 0.6452(8) 0.6632(15) 0.124(4) Uani 0.5 1 d D U P D 2
 H6A H 0.976412 0.629303 0.672913 0.186 Uiso 0.5 1 calc R U P D 2
 H6B H 0.999717 0.654810 0.672246 0.186 Uiso 0.5 1 calc R U P D 2
 H6C H 0.949138 0.645692 0.630212 0.186 Uiso 0.5 1 calc R U P D 2
 C6A C 0.9406(14) 0.6635(8) 0.6439(9) 0.124(5) Uani 0.5 1 d D U P D 1
 H6AA H 0.977933 0.669939 0.654593 0.186 Uiso 0.5 1 calc R U P D 1
 H6AB H 0.914483 0.675516 0.627986 0.186 Uiso 0.5 1 calc R U P D 1
 H6AC H 0.938888 0.650662 0.623315 0.186 Uiso 0.5 1 calc R U P D 1
 C7 C 0.9482(13) 0.6494(8) 0.7380(7) 0.125(4) Uani 0.5 1 d D U P D 2
 H7A H 0.954759 0.632808 0.742762 0.188 Uiso 0.5 1 calc R U P D 2
 H7B H 0.921182 0.654365 0.751662 0.188 Uiso 0.5 1 calc R U P D 2
 H7C H 0.982751 0.657769 0.752007 0.188 Uiso 0.5 1 calc R U P D 2
 C7A C 0.9707(11) 0.6354(5) 0.7016(15) 0.122(4) Uani 0.5 1 d D U P D 1
 H7AA H 0.962062 0.622185 0.681030 0.182 Uiso 0.5 1 d R U P D 1
 H7AB H 0.971892 0.630415 0.731740 0.182 Uiso 0.5 1 d R U P D 1
 H7AC H 1.006632 0.641735 0.703620 0.182 Uiso 0.5 1 d R U P D 1
 C8 C 0.7556(7) 0.6509(4) 0.5001(4) 0.118(3) Uani 0.5 1 d G U P E 1
 H8 H 0.747012 0.647352 0.526410 0.141 Uiso 0.5 1 calc R U P E 1
 C9 C 0.8058(7) 0.6621(4) 0.5042(4) 0.119(3) Uani 0.5 1 d G U P E 1
 H9 H 0.830845 0.666077 0.533152 0.143 Uiso 0.5 1 calc R U P E 1
 C81 C 0.8186(5) 0.6675(3) 0.4649(5) 0.120(3) Uani 1 1 d DG U . . .
 C11 C 0.7812(7) 0.6616(4) 0.4215(5) 0.119(3) Uani 0.5 1 d G U P E 1
 H11 H 0.789813 0.665120 0.395239 0.142 Uiso 0.5 1 calc R U P E 1
 C10 C 0.7310(7) 0.6503(4) 0.4175(4) 0.118(3) Uani 0.5 1 d G U P E 1
 H10 H 0.705980 0.646394 0.388496 0.141 Uiso 0.5 1 calc R U P E 1
 C80 C 0.7182(5) 0.6450(3) 0.4568(5) 0.115(3) Uani 1 1 d DG U . . .
 C8A C 0.7642(8) 0.6412(7) 0.4965(9) 0.117(3) Uani 0.5 1 d D U P E 2
 H8A H 0.761771 0.631860 0.520514 0.141 Uiso 0.5 1 calc R U P E 2
 C9A C 0.8139(12) 0.6521(6) 0.4982(10) 0.119(3) Uani 0.5 1 d D U P E 2
 H9A H 0.846035 0.648832 0.523249 0.143 Uiso 0.5 1 calc R U P E 2
 C10A C 0.7217(12) 0.6597(6) 0.4216(10) 0.117(3) Uani 0.5 1 d D U P E 2
 H10A H 0.690336 0.661914 0.395261 0.141 Uiso 0.5 1 calc R U P E 2
 C11A C 0.7719(8) 0.6709(7) 0.4257(9) 0.119(3) Uani 0.5 1 d D U P E 2
 H11A H 0.774141 0.680718 0.402304 0.143 Uiso 0.5 1 calc R U P E 2
 C12 C 0.7436(12) 0.5991(7) 0.3674(13) 0.106(3) Uani 0.5 1 d . U P F 2
 H12 H 0.730458 0.607674 0.387445 0.127 Uiso 0.5 1 calc R U P F 2
 C13 C 0.7965(13) 0.6046(7) 0.3625(13) 0.108(3) Uani 0.5 1 d . U P F 2
 H13 H 0.819051 0.616016 0.381469 0.129 Uiso 0.5 1 calc R U P F 2
 C13A C 0.7718(6) 0.6105(2) 0.3251(8) 0.111(3) Uani 0.5 1 d G U P F 1
 H13A H 0.777251 0.625848 0.317202 0.133 Uiso 0.5 1 calc R U P F 1
 C12A C 0.7212(6) 0.6041(3) 0.3300(8) 0.109(3) Uani 0.5 1 d G U P F 1
 H12A H 0.692749 0.615132 0.325391 0.131 Uiso 0.5 1 calc R U P F 1
 C92 C 0.7130(4) 0.5811(3) 0.3419(6) 0.105(3) Uani 1 1 d G U . . .
 C14A C 0.7555(6) 0.5645(2) 0.3489(8) 0.107(3) Uani 0.5 1 d G U P F 1
 H14A H 0.750098 0.549145 0.356806 0.129 Uiso 0.5 1 calc R U P F 1
 C15A C 0.8062(5) 0.5709(3) 0.3440(8) 0.109(3) Uani 0.5 1 d G U P F 1
 H15A H 0.834600 0.559860 0.348618 0.131 Uiso 0.5 1 calc R U P F 1
 C93 C 0.8143(4) 0.5939(3) 0.3321(6) 0.110(2) Uani 1 1 d DG U . . .
 C14 C 0.7335(12) 0.5680(7) 0.3114(13) 0.105(3) Uani 0.5 1 d . U P F 2
 H14 H 0.713898 0.555086 0.295046 0.126 Uiso 0.5 1 calc R U P F 2
 C15 C 0.7844(13) 0.5753(7) 0.3071(13) 0.108(3) Uani 0.5 1 d . U P F 2
 H15 H 0.798219 0.567302 0.286865 0.129 Uiso 0.5 1 calc R U P F 2
 C16 C 0.8601(11) 0.6071(6) 0.2757(6) 0.119(4) Uani 0.5 1 d D U P G 1
 H16A H 0.894611 0.612077 0.272039 0.178 Uiso 0.5 1 calc R U P G 1
 H16B H 0.833079 0.619636 0.266353 0.178 Uiso 0.5 1 calc R U P G 1
 H16C H 0.845958 0.593506 0.257017 0.178 Uiso 0.5 1 calc R U P G 1
 C16A C 0.8654(12) 0.6267(3) 0.3085(11) 0.121(4) Uani 0.5 1 d D U P G 2
 H16D H 0.854964 0.636737 0.329269 0.181 Uiso 0.5 1 calc R U P G 2
 H16E H 0.837057 0.627358 0.278475 0.181 Uiso 0.5 1 calc R U P G 2
 H16F H 0.900659 0.631750 0.306617 0.181 Uiso 0.5 1 calc R U P G 2
 C17 C 0.8978(12) 0.6225(4) 0.3568(10) 0.121(4) Uani 0.5 1 d D U P G 1
 H17A H 0.902844 0.619128 0.388486 0.182 Uiso 0.5 1 d R U P G 1
 H17B H 0.873684 0.635968 0.346936 0.182 Uiso 0.5 1 d R U P G 1
 H17C H 0.933584 0.625838 0.353856 0.182 Uiso 0.5 1 d R U P G 1
 C17A C 0.9196(10) 0.5996(6) 0.3726(7) 0.126(4) Uani 0.5 1 d D U P G 2
 H17D H 0.939346 0.584992 0.373934 0.189 Uiso 0.5 1 calc R U P G 2
 H17E H 0.905114 0.600194 0.397550 0.189 Uiso 0.5 1 calc R U P G 2
 H17F H 0.944858 0.612484 0.375048 0.189 Uiso 0.5 1 calc R U P G 2
 C18 C 0.9128(10) 0.5803(4) 0.3408(11) 0.117(4) Uani 0.5 1 d D U P G 1
 H18A H 0.949557 0.585650 0.343034 0.176 Uiso 0.5 1 calc R U P G 1
 H18B H 0.900979 0.568086 0.318032 0.176 Uiso 0.5 1 calc R U P G 1
 H18C H 0.913668 0.574308 0.370149 0.176 Uiso 0.5 1 calc R U P G 1
 C18A C 0.8822(13) 0.5848(5) 0.2909(9) 0.121(4) Uani 0.5 1 d D U P G 2
 H18D H 0.868130 0.569329 0.293277 0.182 Uiso 0.5 1 calc R U P G 2
 H18E H 0.921888 0.583961 0.296724 0.182 Uiso 0.5 1 calc R U P G 2
 H18F H 0.863636 0.590875 0.260444 0.182 Uiso 0.5 1 calc R U P G 2
 C19 C 0.9441(13) 0.500000 0.4585(7) 0.093(4) Uani 0.5 2 d DS TU P H 1
 H19A H 0.929981 0.488900 0.475355 0.140 Uiso 0.25 1 d R U P H 1
 H19B H 0.981551 0.495660 0.460755 0.140 Uiso 0.25 1 d R U P H 1
 H19C H 0.944471 0.515440 0.471265 0.140 Uiso 0.25 1 d R U P H 1
 C19A C 0.9381(11) 0.4786(4) 0.4345(10) 0.095(4) Uani 0.5 1 d D U P H 2
 H19D H 0.976484 0.479403 0.435871 0.142 Uiso 0.5 1 calc R U P H 2
 H19E H 0.921257 0.464397 0.419228 0.142 Uiso 0.5 1 calc R U P H 2
 H19F H 0.936722 0.478793 0.465263 0.142 Uiso 0.5 1 calc R U P H 2
 C20 C 0.9159(11) 0.4783(4) 0.3817(10) 0.094(4) Uani 0.5 1 d D U P H 1
 H20A H 0.892227 0.479088 0.349875 0.141 Uiso 0.5 1 calc R U P H 1
 H20B H 0.907348 0.464259 0.395371 0.141 Uiso 0.5 1 calc R U P H 1
 H20C H 0.954541 0.477902 0.383577 0.141 Uiso 0.5 1 calc R U P H 1
 C20A C 0.9094(15) 0.500000 0.3589(8) 0.090(4) Uani 0.5 2 d DS TU P H 2
 H20D H 0.902913 0.515650 0.346471 0.135 Uiso 0.25 1 d R U P H 2
 H20E H 0.881153 0.489610 0.339751 0.135 Uiso 0.25 1 d R U P H 2
 H20F H 0.945803 0.494730 0.359721 0.135 Uiso 0.25 1 d R U P H 2
 C21 C 0.8670(13) 0.4784(5) 0.2269(13) 0.135(6) Uani 0.5 1 d D U P I 2
 H21A H 0.865021 0.473482 0.256076 0.203 Uiso 0.5 1 d R U P I 2
 H21B H 0.905031 0.482322 0.230326 0.203 Uiso 0.5 1 d R U P I 2
 H21C H 0.854341 0.465812 0.204946 0.203 Uiso 0.5 1 d R U P I 2
 C21A C 0.8856(11) 0.500000 0.2487(12) 0.133(6) Uani 0.5 2 d DS TU P I 1
 H21D H 0.911412 0.508770 0.238323 0.200 Uiso 0.25 1 d R U P I 1
 H21E H 0.898652 0.484100 0.255283 0.200 Uiso 0.25 1 d R U P I 1
 H21F H 0.882992 0.507130 0.276153 0.200 Uiso 0.25 1 d R U P I 1
 C22 C 0.809(2) 0.500000 0.1557(6) 0.130(5) Uani 0.5 2 d DS TU P I 1
 H22A H 0.840039 0.500000 0.144565 0.196 Uiso 0.5 2 d R U P I 1
 H22B H 0.787679 0.485910 0.144645 0.196 Uiso 0.25 1 d R U P I 1
 H22C H 0.785319 0.513480 0.144645 0.196 Uiso 0.25 1 d R U P I 1
 C22A C 0.8245(14) 0.4826(6) 0.1692(10) 0.131(5) Uani 0.5 1 d D U P I -1
 H22D H 0.861612 0.480982 0.167885 0.196 Uiso 0.5 1 d R U P I -1
 H22E H 0.811332 0.467552 0.175345 0.196 Uiso 0.5 1 d R U P I -1
 H22F H 0.799692 0.488532 0.140325 0.196 Uiso 0.5 1 d R U P I -1
 C23A C 0.6075(12) 0.5678(5) 0.1458(9) 0.183(5) Uani 0.5 1 d D U P J 2
 H23A H 0.581666 0.556144 0.131476 0.219 Uiso 0.5 1 calc R U P J 2
 C24 C 0.6340(11) 0.6006(5) 0.1299(8) 0.185(5) Uani 0.5 1 d G U P J 1
 H24 H 0.625708 0.610759 0.104800 0.222 Uiso 0.5 1 calc R U P J 1
 C23 C 0.5924(8) 0.5942(6) 0.1476(9) 0.183(5) Uani 0.5 1 d G U P J 1
 H23 H 0.556224 0.600153 0.134359 0.220 Uiso 0.5 1 calc R U P J 1
 C160 C 0.6048(9) 0.5790(5) 0.1850(8) 0.181(5) Uani 1 1 d DG U . . .
 C26 C 0.6589(11) 0.5701(5) 0.2047(8) 0.184(5) Uani 0.5 1 d G U P J 1
 H26 H 0.667247 0.559935 0.229787 0.220 Uiso 0.5 1 calc R U P J 1
 C25 C 0.7006(8) 0.5765(6) 0.1870(9) 0.185(5) Uani 0.5 1 d G U P J 1
 H25 H 0.736732 0.570541 0.200229 0.222 Uiso 0.5 1 calc R U P J 1
 C161 C 0.6881(9) 0.5917(5) 0.1496(8) 0.186(5) Uani 1 1 d DG U . . .
 C24A C 0.6494(12) 0.5743(5) 0.1282(9) 0.184(5) Uani 0.5 1 d D U P J 2
 H24A H 0.651434 0.566844 0.101943 0.221 Uiso 0.5 1 calc R U P J 2
 C25A C 0.6852(16) 0.6028(6) 0.1889(10) 0.184(5) Uani 0.5 1 d D U P J 2
 H25A H 0.710966 0.614488 0.203350 0.221 Uiso 0.5 1 calc R U P J 2
 C26A C 0.6435(13) 0.5964(6) 0.2064(12) 0.183(5) Uani 0.5 1 d D U P J 2
 H26A H 0.641424 0.603761 0.232692 0.219 Uiso 0.5 1 calc R U P J 2
 C27A C 0.6264(9) 0.6757(3) 0.2984(9) 0.145(4) Uani 0.5 1 d D U P K 1
 H27A H 0.604639 0.682975 0.313507 0.174 Uiso 0.5 1 calc R U P K 1
 C28 C 0.6496(8) 0.6875(3) 0.2570(9) 0.146(4) Uani 0.5 1 d G U P K 2
 H28 H 0.643281 0.702579 0.244520 0.175 Uiso 0.5 1 calc R U P K 2
 C27 C 0.6062(6) 0.6752(3) 0.2648(9) 0.145(4) Uani 0.5 1 d G U P K 2
 H27 H 0.570886 0.682056 0.257520 0.174 Uiso 0.5 1 calc R U P K 2
 C95 C 0.6156(7) 0.6527(3) 0.2835(7) 0.142(4) Uani 1 1 d DG U . . .
 C30 C 0.6684(8) 0.6425(3) 0.2943(9) 0.142(4) Uani 0.5 1 d G U P K 2
 H30 H 0.674706 0.627395 0.306821 0.171 Uiso 0.5 1 calc R U P K 2
 C29 C 0.7118(6) 0.6548(3) 0.2865(9) 0.144(4) Uani 0.5 1 d G U P K 2
 H29 H 0.747101 0.647918 0.293821 0.172 Uiso 0.5 1 calc R U P K 2
 C96 C 0.7024(7) 0.6773(3) 0.2679(7) 0.145(3) Uani 1 1 d DG U . . .
 C28A C 0.6698(10) 0.6881(3) 0.2906(9) 0.146(4) Uani 0.5 1 d D U P K 1
 H28A H 0.677026 0.703574 0.300566 0.175 Uiso 0.5 1 calc R U P K 1
 C29A C 0.6913(10) 0.6541(3) 0.2530(9) 0.144(4) Uani 0.5 1 d D U P K 1
 H29A H 0.713003 0.646826 0.237833 0.173 Uiso 0.5 1 calc R U P K 1
 C30A C 0.6479(10) 0.6418(3) 0.2608(9) 0.143(4) Uani 0.5 1 d D U P K 1
 H30A H 0.640485 0.626279 0.250867 0.172 Uiso 0.5 1 calc R U P K 1
 C31 C 0.7812(18) 0.6756(6) 0.2333(13) 0.156(5) Uani 0.5 1 d D U P L 2
 H31A H 0.755329 0.671890 0.203134 0.234 Uiso 0.5 1 calc R U P L 2
 H31B H 0.794129 0.661236 0.250078 0.234 Uiso 0.5 1 calc R U P L 2
 H31C H 0.812592 0.684048 0.230449 0.234 Uiso 0.5 1 calc R U P L 2
 C31A C 0.7557(18) 0.6831(7) 0.2124(9) 0.156(5) Uani 0.5 1 d D U P L 1
 H31D H 0.780708 0.693500 0.204217 0.234 Uiso 0.5 1 calc R U P L 1
 H31E H 0.719198 0.683726 0.189034 0.234 Uiso 0.5 1 calc R U P L 1
 H31F H 0.769931 0.667301 0.214803 0.234 Uiso 0.5 1 calc R U P L 1
 C32 C 0.737(2) 0.7149(5) 0.2351(13) 0.155(6) Uani 0.5 1 d D U P L 2
 H32A H 0.759323 0.726898 0.254754 0.232 Uiso 0.5 1 calc R U P L 2
 H32B H 0.697766 0.718256 0.229069 0.232 Uiso 0.5 1 calc R U P L 2
 H32C H 0.744112 0.714541 0.206572 0.232 Uiso 0.5 1 calc R U P L 2
 C32A C 0.737(2) 0.7172(4) 0.2564(14) 0.153(6) Uani 0.5 1 d D U P L 1
 H32D H 0.767424 0.726160 0.253453 0.229 Uiso 0.5 1 calc R U P L 1
 H32E H 0.729744 0.721901 0.283867 0.229 Uiso 0.5 1 calc R U P L 1
 H32F H 0.703673 0.719979 0.230008 0.229 Uiso 0.5 1 calc R U P L 1
 C33 C 0.7922(17) 0.6949(8) 0.3091(8) 0.157(6) Uani 0.5 1 d D U P L 2
 H33A H 0.786039 0.683076 0.329144 0.236 Uiso 0.5 1 calc R U P L 2
 H33B H 0.785571 0.710171 0.319426 0.236 Uiso 0.5 1 calc R U P L 2
 H33C H 0.830242 0.693931 0.309574 0.236 Uiso 0.5 1 calc R U P L 2
 C33A C 0.8098(12) 0.6873(8) 0.2968(11) 0.158(6) Uani 0.5 1 d D U P L 1
 H33D H 0.827159 0.673423 0.290015 0.236 Uiso 0.5 1 calc R U P L 1
 H33E H 0.805434 0.685601 0.326372 0.236 Uiso 0.5 1 calc R U P L 1
 H33F H 0.832946 0.700738 0.297243 0.236 Uiso 0.5 1 calc R U P L 1
 C34A C 0.3429(15) 0.6218(6) 0.0953(8) 0.173(5) Uani 0.5 1 d D U P M 1
 H34A H 0.367655 0.611408 0.088858 0.208 Uiso 0.5 1 calc R U P M 1
 C35A C 0.2995(13) 0.6319(5) 0.0595(12) 0.175(5) Uani 0.5 1 d D U P M 1
 H35A H 0.295145 0.628220 0.029038 0.210 Uiso 0.5 1 calc R U P M 1
 C36 C 0.3443(11) 0.6516(3) 0.1370(8) 0.173(5) Uani 0.5 1 d G U P M 2
 H36 H 0.370023 0.661177 0.158489 0.208 Uiso 0.5 1 calc R U P M 2
 C113 C 0.3492(9) 0.6273(4) 0.1406(7) 0.172(5) Uani 1 1 d DG U . . .
 C34 C 0.3108(12) 0.6130(3) 0.1085(9) 0.173(5) Uani 0.5 1 d G U P M 2
 H34 H 0.314084 0.596737 0.110942 0.208 Uiso 0.5 1 calc R U P M 2
 C35 C 0.2673(11) 0.6231(4) 0.0726(9) 0.175(5) Uani 0.5 1 d G U P M 2
 H35 H 0.241544 0.613556 0.051104 0.210 Uiso 0.5 1 calc R U P M 2
 C114 C 0.2623(9) 0.6474(4) 0.0689(7) 0.177(5) Uani 1 1 d DG U . . .
 C37 C 0.3008(12) 0.6617(3) 0.1011(9) 0.175(5) Uani 0.5 1 d G U P M 2
 H37 H 0.297481 0.677996 0.098650 0.210 Uiso 0.5 1 calc R U P M 2
 C36A C 0.3125(13) 0.6428(5) 0.1506(13) 0.174(5) Uani 0.5 1 d D U P M 1
 H36A H 0.316873 0.646408 0.181049 0.208 Uiso 0.5 1 calc R U P M 1
 C37A C 0.2691(16) 0.6528(6) 0.1146(8) 0.175(5) Uani 0.5 1 d D U P M 1
 H37A H 0.244405 0.663173 0.121075 0.210 Uiso 0.5 1 calc R U P M 1
 C38 C 0.2029(10) 0.5940(5) 0.2349(11) 0.147(4) Uani 0.5 1 d D U P N 2
 H38 H 0.212087 0.593013 0.266743 0.177 Uiso 0.5 1 calc R U P N 2
 C38A C 0.2148(6) 0.6061(4) 0.2314(5) 0.147(4) Uani 0.5 1 d G U P N 1
 H38A H 0.231163 0.613404 0.259850 0.177 Uiso 0.5 1 calc R U P N 1
 C122 C 0.2448(5) 0.5894(4) 0.2164(5) 0.145(4) Uani 1 1 d DG U . . .
 C40A C 0.2204(6) 0.5785(4) 0.1738(6) 0.147(4) Uani 0.5 1 d G U P N 1
 H40A H 0.240447 0.567356 0.163770 0.176 Uiso 0.5 1 calc R U P N 1
 C41A C 0.1660(6) 0.5844(4) 0.1462(6) 0.148(4) Uani 0.5 1 d DG U P N 1
 H41A H 0.149693 0.577139 0.117770 0.177 Uiso 0.5 1 calc R U P N 1
 C123 C 0.1361(4) 0.6011(3) 0.1612(5) 0.149(4) Uani 1 1 d DG U . . .
 C39A C 0.1605(6) 0.6120(4) 0.2038(6) 0.148(4) Uani 0.5 1 d DG U P N 1
 H39A H 0.140408 0.623187 0.213849 0.178 Uiso 0.5 1 calc R U P N 1
 C39 C 0.1483(12) 0.5999(5) 0.2086(6) 0.148(4) Uani 0.5 1 d D U P N 2
 H39 H 0.121158 0.602829 0.221996 0.178 Uiso 0.5 1 calc R U P N 2
 C40 C 0.2310(6) 0.5908(5) 0.1689(6) 0.147(4) Uani 0.5 1 d D U P N 2
 H40 H 0.258171 0.587849 0.155469 0.176 Uiso 0.5 1 calc R U P N 2
 C41 C 0.1768(8) 0.5967(5) 0.1413(7) 0.148(4) Uani 0.5 1 d D U P N 2
 H41 H 0.167571 0.597627 0.109482 0.177 Uiso 0.5 1 calc R U P N 2
 C42 C 0.0511(15) 0.6252(7) 0.1569(12) 0.159(5) Uani 0.5 1 d D U P O 1
 H42A H 0.053102 0.618620 0.186119 0.239 Uiso 0.5 1 calc R U P O 1
 H42B H 0.012630 0.628256 0.138830 0.239 Uiso 0.5 1 calc R U P O 1
 H42C H 0.072110 0.639575 0.161794 0.239 Uiso 0.5 1 calc R U P O 1
 C42A C 0.0725(15) 0.6346(4) 0.1274(15) 0.160(5) Uani 0.5 1 d D U P O 2
 H42D H 0.036699 0.639760 0.128220 0.240 Uiso 0.5 1 calc R U P O 2
 H42E H 0.076567 0.639528 0.098907 0.240 Uiso 0.5 1 calc R U P O 2
 H42F H 0.101896 0.641466 0.152800 0.240 Uiso 0.5 1 calc R U P O 2
 C43 C 0.0789(15) 0.6191(8) 0.0869(10) 0.161(5) Uani 0.5 1 d D U P O 1
 H43A H 0.110856 0.629049 0.090688 0.242 Uiso 0.5 1 d R U P O 1
 H43B H 0.045076 0.627949 0.072398 0.242 Uiso 0.5 1 d R U P O 1
 H43C H 0.080056 0.605899 0.067848 0.242 Uiso 0.5 1 d R U P O 1
 C43A C 0.0580(15) 0.5973(7) 0.0818(8) 0.158(5) Uani 0.5 1 d D U P O 2
 H43D H 0.085680 0.601127 0.068007 0.238 Uiso 0.5 1 d R U P O 2
 H43E H 0.022340 0.603617 0.063317 0.238 Uiso 0.5 1 d R U P O 2
 H43F H 0.055160 0.580467 0.083567 0.238 Uiso 0.5 1 d R U P O 2
 C44 C 0.0380(14) 0.5856(5) 0.1182(15) 0.159(5) Uani 0.5 1 d D U P O 1
 H44A H 0.046933 0.576696 0.095216 0.239 Uiso 0.5 1 calc R U P O 1
 H44B H -0.000563 0.590486 0.106301 0.239 Uiso 0.5 1 calc R U P O 1
 H44C H 0.044007 0.576101 0.145191 0.239 Uiso 0.5 1 calc R U P O 1
 C44A C 0.0348(13) 0.5988(8) 0.1546(12) 0.158(5) Uani 0.5 1 d D U P O 2
 H44D H 0.041370 0.582644 0.163760 0.237 Uiso 0.5 1 d R U P O 2
 H44E H -0.003000 0.600625 0.133670 0.237 Uiso 0.5 1 d R U P O 2
 H44F H 0.040241 0.608455 0.181320 0.237 Uiso 0.5 1 d R U P O 2
 C45 C 0.1958(8) 0.5236(4) 0.3156(7) 0.118(3) Uani 0.5 1 d D U P P 1
 H45 H 0.212642 0.509250 0.314277 0.141 Uiso 0.5 1 calc R U P P 1
 C46 C 0.1375(8) 0.5249(3) 0.2990(7) 0.121(3) Uani 0.5 1 d D U P P 1
 H46 H 0.115453 0.511794 0.286725 0.145 Uiso 0.5 1 calc R U P P 1
 C47 C 0.1497(8) 0.5657(4) 0.3204(7) 0.119(3) Uani 0.5 1 d D U P P 1
 H47 H 0.133119 0.580147 0.321793 0.142 Uiso 0.5 1 calc R U P P 1
 C48 C 0.2081(8) 0.5648(4) 0.3372(8) 0.115(3) Uani 0.5 1 d D U P P 1
 H48 H 0.230419 0.577811 0.349442 0.138 Uiso 0.5 1 calc R U P P 1
 C48A C 0.2012(5) 0.5456(4) 0.3649(3) 0.115(3) Uani 0.5 1 d G U P P 2
 H48A H 0.220885 0.546234 0.396486 0.138 Uiso 0.5 1 calc R U P P 2
 C132 C 0.2299(4) 0.5428(3) 0.3341(5) 0.111(3) Uani 1 1 d DG U . . .
 C45A C 0.2005(5) 0.5419(4) 0.2870(4) 0.116(3) Uani 0.5 1 d G U P P 2
 H45A H 0.219745 0.539990 0.266323 0.139 Uiso 0.5 1 calc R U P P 2
 C46A C 0.1423(5) 0.5439(5) 0.2707(4) 0.120(3) Uani 0.5 1 d G U P P 2
 H46A H 0.122637 0.543313 0.239115 0.144 Uiso 0.5 1 calc R U P P 2
 C133 C 0.1136(4) 0.5468(3) 0.3015(5) 0.122(3) Uani 1 1 d DG U . . .
 C47A C 0.1430(5) 0.5476(4) 0.3486(5) 0.118(3) Uani 0.5 1 d G U P P 2
 H47A H 0.123775 0.549556 0.369278 0.142 Uiso 0.5 1 calc R U P P 2
 C49A C 0.2476(6) 0.5373(4) 0.1032(5) 0.119(3) Uani 0.5 1 d D U P Q 2
 H49A H 0.245562 0.530187 0.129708 0.142 Uiso 0.5 1 calc R U P Q 2
 C50A C 0.1986(7) 0.5410(4) 0.0656(6) 0.120(3) Uani 0.5 1 d D U P Q 2
 H50A H 0.163926 0.536429 0.066947 0.145 Uiso 0.5 1 calc R U P Q 2
 C51A C 0.2525(7) 0.5589(5) 0.0224(9) 0.120(3) Uani 0.5 1 d D U P Q 2
 H51A H 0.254602 0.566078 -0.004132 0.144 Uiso 0.5 1 calc R U P Q 2
 C52A C 0.2998(12) 0.5548(4) 0.0608(6) 0.119(3) Uani 0.5 1 d D U P Q 2
 H52A H 0.334403 0.559451 0.059314 0.143 Uiso 0.5 1 calc R U P Q 2
 C53 C 0.1487(13) 0.5432(6) -0.0607(8) 0.121(5) Uani 0.5 1 d D U P R 1
 H53A H 0.150735 0.526455 -0.055882 0.181 Uiso 0.5 1 calc R U P R 1
 H53B H 0.180732 0.548337 -0.068047 0.181 Uiso 0.5 1 calc R U P R 1
 H53C H 0.114982 0.546988 -0.085666 0.181 Uiso 0.5 1 calc R U P R 1
 C53A C 0.1304(14) 0.5327(4) -0.0445(11) 0.126(5) Uani 0.5 1 d D U P R 2
 H53D H 0.115799 0.521767 -0.027714 0.190 Uiso 0.5 1 calc R U P R 2
 H53E H 0.162425 0.525881 -0.049762 0.190 Uiso 0.5 1 calc R U P R 2
 H53F H 0.101997 0.536161 -0.073632 0.190 Uiso 0.5 1 calc R U P R 2
 C54 C 0.0963(10) 0.5467(6) -0.0052(11) 0.128(5) Uani 0.5 1 d D U P R 1
 H54A H 0.100590 0.550619 0.026077 0.192 Uiso 0.5 1 calc R U P R 1
 H54B H 0.093354 0.529908 -0.009079 0.192 Uiso 0.5 1 calc R U P R 1
 H54C H 0.062983 0.553984 -0.025725 0.192 Uiso 0.5 1 calc R U P R 1
 C54A C 0.0990(11) 0.5647(6) -0.0028(11) 0.128(5) Uani 0.5 1 d D U P R 2
 H54D H 0.065810 0.565546 -0.029691 0.192 Uiso 0.5 1 calc R U P R 2
 H54E H 0.107834 0.580145 0.010502 0.192 Uiso 0.5 1 calc R U P R 2
 H54F H 0.092615 0.554259 0.019339 0.192 Uiso 0.5 1 calc R U P R 2
 C55 C 0.1410(14) 0.5824(3) -0.0256(11) 0.125(5) Uani 0.5 1 d D U P R 1
 H55A H 0.129211 0.584870 -0.058350 0.188 Uiso 0.5 1 d R U P R 1
 H55B H 0.176061 0.590210 -0.010870 0.188 Uiso 0.5 1 d R U P R 1
 H55C H 0.113051 0.588530 -0.014020 0.188 Uiso 0.5 1 d R U P R 1
 C55A C 0.1637(13) 0.5741(5) -0.0466(10) 0.130(5) Uani 0.5 1 d D U P R 2
 H55D H 0.187003 0.567018 -0.061822 0.195 Uiso 0.5 1 calc R U P R 2
 H55E H 0.183600 0.586854 -0.027524 0.195 Uiso 0.5 1 calc R U P R 2
 H55F H 0.130025 0.580052 -0.069283 0.195 Uiso 0.5 1 calc R U P R 2
 C56 C 0.3310(17) 0.6894(5) 0.2497(10) 0.195(6) Uiso 0.5 1 d D U P S 2
 H56 H 0.365265 0.694278 0.247799 0.234 Uiso 0.5 1 calc R U P S 2
 C57 C 0.2822(12) 0.7003(6) 0.2218(12) 0.197(6) Uiso 0.5 1 d D U P S 2
 H57 H 0.283394 0.712188 0.201449 0.236 Uiso 0.5 1 calc R U P S 2
 C58 C 0.2791(12) 0.6645(7) 0.2828(13) 0.193(6) Uiso 0.5 1 d D U P S 2
 H58 H 0.277845 0.652554 0.303059 0.232 Uiso 0.5 1 calc R U P S 2
 C59 C 0.2295(16) 0.6750(5) 0.2552(11) 0.196(6) Uiso 0.5 1 d D U P S 2
 H59 H 0.195138 0.670232 0.256936 0.235 Uiso 0.5 1 calc R U P S 2
 C60 C 0.1811(18) 0.7314(4) 0.2090(18) 0.211(8) Uiso 0.5 1 d D U P S 2
 H60A H 0.185617 0.732777 0.241129 0.317 Uiso 0.5 1 calc R U P S 2
 H60B H 0.147321 0.739358 0.190865 0.317 Uiso 0.5 1 calc R U P S 2
 H60C H 0.212725 0.738478 0.203577 0.317 Uiso 0.5 1 calc R U P S 2
 C60A C 0.1472(16) 0.7154(10) 0.2269(12) 0.210(8) Uiso 0.5 1 d D U P S 1
 H60D H 0.171307 0.726585 0.247778 0.315 Uiso 0.5 1 calc R U P S 1
 H60E H 0.138160 0.702943 0.244135 0.315 Uiso 0.5 1 calc R U P S 1
 H60F H 0.113244 0.723160 0.208404 0.315 Uiso 0.5 1 calc R U P S 1
 C61 C 0.1716(18) 0.7033(10) 0.1441(7) 0.207(8) Uiso 0.5 1 d D U P S 2
 H61A H 0.202709 0.710852 0.138843 0.311 Uiso 0.5 1 d R U P S 2
 H61B H 0.137129 0.710342 0.124893 0.311 Uiso 0.5 1 d R U P S 2
 H61C H 0.171459 0.686832 0.136783 0.311 Uiso 0.5 1 d R U P S 2
 C61A C 0.1914(16) 0.7251(7) 0.1675(17) 0.206(8) Uiso 0.5 1 d D U P S 1
 H61D H 0.189028 0.739968 0.181513 0.310 Uiso 0.5 1 d R U P S 1
 H61E H 0.164428 0.724728 0.136773 0.310 Uiso 0.5 1 d R U P S 1
 H61F H 0.228448 0.723138 0.166193 0.310 Uiso 0.5 1 d R U P S 1
 C62 C 0.1265(9) 0.6939(9) 0.2031(18) 0.207(8) Uiso 0.5 1 d D U P S 2
 H62A H 0.092735 0.698853 0.179289 0.311 Uiso 0.5 1 d R U P S 2
 H62B H 0.125485 0.698883 0.232569 0.311 Uiso 0.5 1 d R U P S 2
 H62C H 0.129375 0.677073 0.202669 0.311 Uiso 0.5 1 d R U P S 2
 C62A C 0.1386(14) 0.6871(7) 0.1623(16) 0.208(8) Uiso 0.5 1 d D U P S 1
 H62D H 0.158739 0.679432 0.145000 0.312 Uiso 0.5 1 calc R U P S 1
 H62E H 0.106434 0.695062 0.141492 0.312 Uiso 0.5 1 calc R U P S 1
 H62F H 0.126543 0.675680 0.179808 0.312 Uiso 0.5 1 calc R U P S 1
 C63 C 0.3095(17) 0.6974(8) 0.4613(16) 0.216(6) Uani 0.5 1 d D U P T 1
 H63 H 0.321086 0.688693 0.488461 0.260 Uiso 0.5 1 calc R U P T 1
 C64 C 0.2615(19) 0.7112(6) 0.4512(13) 0.217(6) Uani 0.5 1 d D U P T 1
 H64 H 0.241113 0.711853 0.471179 0.261 Uiso 0.5 1 calc R U P T 1
 C64A C 0.2399(8) 0.6999(5) 0.4029(13) 0.218(6) Uani 0.5 1 d G U P T 2
 H64A H 0.204517 0.693043 0.390708 0.261 Uiso 0.5 1 calc R U P T 2
 C63A C 0.2877(12) 0.6859(4) 0.4137(15) 0.217(6) Uani 0.5 1 d G U P T 2
 H63A H 0.284355 0.669755 0.408779 0.260 Uiso 0.5 1 calc R U P T 2
 C104 C 0.3406(9) 0.6961(5) 0.4319(11) 0.216(6) Uani 1 1 d DG U . . .
 C66A C 0.3456(9) 0.7203(6) 0.4393(14) 0.216(6) Uani 0.5 1 d G U P T 2
 H66A H 0.381007 0.727103 0.451473 0.260 Uiso 0.5 1 calc R U P T 2
 C65A C 0.2978(13) 0.7342(4) 0.4285(15) 0.217(6) Uani 0.5 1 d G U P T 2
 H65A H 0.301170 0.750392 0.433401 0.261 Uiso 0.5 1 calc R U P T 2
 C105 C 0.2449(9) 0.7240(5) 0.4103(12) 0.218(6) Uani 1 1 d DG U . . .
 C65 C 0.2756(14) 0.7229(7) 0.3806(10) 0.217(6) Uani 0.5 1 d D U P T 1
 H65 H 0.263995 0.731575 0.353370 0.261 Uiso 0.5 1 calc R U P T 1
 C66 C 0.3234(13) 0.7090(7) 0.3913(11) 0.216(6) Uani 0.5 1 d D U P T 1
 H66 H 0.343725 0.708300 0.371296 0.260 Uiso 0.5 1 calc R U P T 1
 C67A C 0.7784(5) 0.5723(3) 0.5501(4) 0.094(3) Uani 0.5 1 d D U P U 2
 H67A H 0.766159 0.568874 0.574685 0.112 Uiso 0.5 1 calc R U P U 2
 C68A C 0.8346(4) 0.5776(4) 0.5581(4) 0.095(3) Uani 0.5 1 d D U P U 2
 H68A H 0.859981 0.577741 0.588099 0.114 Uiso 0.5 1 calc R U P U 2
 C69 C 0.8152(5) 0.5825(4) 0.4769(5) 0.094(3) Uani 0.5 1 d D U P U 2
 H69 H 0.827380 0.585929 0.452283 0.113 Uiso 0.5 1 calc R U P U 2
 C70 C 0.7591(4) 0.5772(4) 0.4687(4) 0.093(3) Uani 0.5 1 d D U P U 2
 H70 H 0.733768 0.577132 0.438680 0.112 Uiso 0.5 1 calc R U P U 2
 C70A C 0.7674(4) 0.5635(3) 0.4757(5) 0.093(3) Uani 0.5 1 d G U P U 1
 H70A H 0.747672 0.554276 0.450551 0.112 Uiso 0.5 1 calc R U P U 1
 C86 C 0.7407(3) 0.5721(2) 0.5051(4) 0.091(2) Uani 1 1 d DG U . . .
 C67 C 0.7702(4) 0.5860(3) 0.5427(5) 0.092(3) Uani 0.5 1 d G U P U 1
 H67 H 0.752329 0.591681 0.562426 0.111 Uiso 0.5 1 calc R U P U 1
 C68 C 0.8263(4) 0.5913(3) 0.5510(5) 0.094(3) Uani 0.5 1 d G U P U 1
 H68 H 0.846057 0.600524 0.576134 0.113 Uiso 0.5 1 calc R U P U 1
 C87 C 0.8530(3) 0.5827(3) 0.5216(4) 0.096(2) Uani 1 1 d DG U . . .
 C69A C 0.8235(4) 0.5688(3) 0.4839(5) 0.094(3) Uani 0.5 1 d G U P U 1
 H69A H 0.841401 0.563120 0.464259 0.113 Uiso 0.5 1 calc R U P U 1
 C71 C 0.4263(13) 0.5832(9) 0.0557(11) 0.277(7) Uiso 0.5 1 d D U P A 1
 C71A C 0.4548(12) 0.5845(4) 0.0608(8) 0.277(7) Uiso 0.5 1 d D U P A -1
 C72 C 0.3957(12) 0.5946(6) 0.0089(10) 0.283(7) Uiso 0.5 1 d D U P A 1
 C72A C 0.4662(12) 0.5920(5) 0.0184(9) 0.283(7) Uiso 0.5 1 d D U P A -1
 C73 C 0.6476(11) 0.7268(4) 0.3594(9) 0.139(3) Uani 0.5 1 d D U P V 1
 H73 H 0.660887 0.727660 0.334759 0.167 Uiso 0.5 1 calc R U P V 1
 C74 C 0.6081(12) 0.7095(5) 0.3563(9) 0.139(4) Uani 0.5 1 d D U P V 1
 H74 H 0.594978 0.699083 0.331619 0.167 Uiso 0.5 1 calc R U P V 1
 C75 C 0.6105(12) 0.7249(4) 0.4306(9) 0.140(4) Uani 0.5 1 d D U P V 1
 H75 H 0.597112 0.724001 0.455128 0.168 Uiso 0.5 1 calc R U P V 1
 C75A C 0.6397(9) 0.7112(4) 0.4317(6) 0.140(4) Uani 0.5 1 d G U P V 2
 H75A H 0.646148 0.701140 0.456825 0.168 Uiso 0.5 1 calc R U P V 2
 C76A C 0.6795(7) 0.7281(4) 0.4318(6) 0.141(4) Uani 0.5 1 d G U P V 2
 H76A H 0.712477 0.729333 0.456986 0.170 Uiso 0.5 1 calc R U P V 2
 C99 C 0.6699(7) 0.7430(3) 0.3942(6) 0.140(3) Uani 1 1 d DG U . . .
 C73A C 0.6205(9) 0.7411(4) 0.3566(6) 0.139(4) Uani 0.5 1 d G U P V 2
 H73A H 0.614132 0.751143 0.331458 0.167 Uiso 0.5 1 calc R U P V 2
 C74A C 0.5808(7) 0.7242(4) 0.3565(6) 0.139(4) Uani 0.5 1 d G U P V 2
 H74A H 0.547802 0.722949 0.331296 0.166 Uiso 0.5 1 calc R U P V 2
 C98 C 0.5904(7) 0.7092(3) 0.3940(6) 0.137(3) Uani 1 1 d DG U . . .
 C76 C 0.6503(12) 0.7419(5) 0.4313(9) 0.141(4) Uani 0.5 1 d D U P V 1
 H76 H 0.663545 0.752350 0.455896 0.169 Uiso 0.5 1 calc R U P V 1
 C79 C 0.9254(5) 0.6546(3) 0.6857(6) 0.120(3) Uani 1 1 d D U . . .
 C82 C 0.8596(9) 0.7062(4) 0.4545(9) 0.139(5) Uani 1 1 d . U . . .
 H82A H 0.836837 0.712049 0.471462 0.208 Uiso 1 1 calc R U . . .
 H82B H 0.839485 0.707699 0.422025 0.208 Uiso 1 1 calc R U . . .
 H82C H 0.893840 0.715017 0.462562 0.208 Uiso 1 1 calc R U . . .
 C83 C 0.8729(8) 0.6807(4) 0.4661(8) 0.128(3) Uani 1 1 d . U . . .
 C84 C 0.9157(9) 0.6807(4) 0.5164(9) 0.142(5) Uani 1 1 d . U . . .
 H84A H 0.948488 0.689492 0.517509 0.212 Uiso 1 1 calc R U . . .
 H84B H 0.926285 0.664770 0.525977 0.212 Uiso 1 1 calc R U . . .
 H84C H 0.898762 0.687738 0.536768 0.212 Uiso 1 1 calc R U . . .
 C85 C 0.9011(9) 0.6701(4) 0.4377(9) 0.142(5) Uani 1 1 d . U . . .
 H85A H 0.876910 0.670332 0.406074 0.213 Uiso 1 1 calc R U . . .
 H85B H 0.910479 0.654065 0.447326 0.213 Uiso 1 1 calc R U . . .
 H85C H 0.934871 0.678662 0.440894 0.213 Uiso 1 1 calc R U . . .
 C88 C 0.9143(4) 0.5896(2) 0.5284(5) 0.108(3) Uani 1 1 d D U . . .
 C89 C 0.9375(6) 0.6066(3) 0.5690(5) 0.125(4) Uani 1 1 d D U . . .
 H89A H 0.922411 0.622018 0.559962 0.187 Uiso 1 1 calc R U . . .
 H89B H 0.977725 0.607128 0.578165 0.187 Uiso 1 1 calc R U . . .
 H89C H 0.926980 0.601228 0.594487 0.187 Uiso 1 1 calc R U . . .
 C90 C 0.9489(6) 0.5670(2) 0.5370(6) 0.120(4) Uani 1 1 d D U . . .
 H90A H 0.937453 0.557523 0.509539 0.181 Uiso 1 1 calc R U . . .
 H90B H 0.943018 0.558319 0.561749 0.181 Uiso 1 1 calc R U . . .
 H90C H 0.988023 0.570788 0.545196 0.181 Uiso 1 1 calc R U . . .
 C91 C 0.9173(7) 0.6017(3) 0.4842(5) 0.127(4) Uani 1 1 d D U . . .
 H91A H 0.954356 0.607829 0.490058 0.191 Uiso 1 1 calc R U . . .
 H91B H 0.890475 0.614253 0.475518 0.191 Uiso 1 1 calc R U . . .
 H91C H 0.908869 0.590340 0.459650 0.191 Uiso 1 1 calc R U . . .
 C94 C 0.8709(4) 0.6011(3) 0.3266(5) 0.117(3) Uani 1 1 d D U . . .
 C97 C 0.7515(7) 0.6908(3) 0.2593(7) 0.153(4) Uani 1 1 d D U . . .
 C100 C 0.7140(7) 0.7623(3) 0.3975(7) 0.147(3) Uani 1 1 d D U . . .
 C101 C 0.6850(10) 0.7860(3) 0.3826(10) 0.157(5) Uani 1 1 d D U . . .
 H10B H 0.657035 0.788204 0.396917 0.235 Uiso 1 1 calc R U . . .
 H10C H 0.667361 0.786274 0.349706 0.235 Uiso 1 1 calc R U . . .
 H10D H 0.712242 0.798401 0.392009 0.235 Uiso 1 1 calc R U . . .
 C102 C 0.7588(11) 0.7663(5) 0.4453(8) 0.168(5) Uani 1 1 d D U . . .
 H10E H 0.786362 0.777222 0.442688 0.251 Uiso 1 1 calc R U . . .
 H10F H 0.776651 0.751570 0.457132 0.251 Uiso 1 1 calc R U . . .
 H10G H 0.741183 0.772463 0.465983 0.251 Uiso 1 1 calc R U . . .
 C103 C 0.7509(10) 0.7544(4) 0.3695(9) 0.152(5) Uani 1 1 d D U . . .
 H10H H 0.729738 0.755412 0.337135 0.228 Uiso 1 1 calc R U . . .
 H10I H 0.762738 0.738403 0.377249 0.228 Uiso 1 1 calc R U . . .
 H10J H 0.783312 0.764382 0.376628 0.228 Uiso 1 1 calc R U . . .
 C106 C 0.1932(11) 0.7405(5) 0.3969(11) 0.222(6) Uani 1 1 d D U . . .
 C107 C 0.2055(14) 0.7669(6) 0.4059(14) 0.225(7) Uani 1 1 d D U . . .
 H10K H 0.173492 0.775860 0.387672 0.337 Uiso 1 1 calc R U . . .
 H10L H 0.237558 0.771138 0.397761 0.337 Uiso 1 1 calc R U . . .
 H10M H 0.212991 0.770168 0.438035 0.337 Uiso 1 1 calc R U . . .
 C108 C 0.1519(13) 0.7331(8) 0.4212(13) 0.226(7) Uani 1 1 d D U . . .
 H10N H 0.172475 0.729258 0.452800 0.339 Uiso 1 1 calc R U . . .
 H10O H 0.131036 0.719551 0.405969 0.339 Uiso 1 1 calc R U . . .
 H10P H 0.126537 0.745797 0.420003 0.339 Uiso 1 1 calc R U . . .
 C109 C 0.1642(15) 0.7396(8) 0.3438(12) 0.233(7) Uani 1 1 d D U . . .
 H10Q H 0.127192 0.746145 0.335704 0.349 Uiso 1 1 calc R U . . .
 H10R H 0.161740 0.723548 0.333573 0.349 Uiso 1 1 calc R U . . .
 H10S H 0.185808 0.748534 0.329373 0.349 Uiso 1 1 calc R U . . .
 C110 C 0.3306(8) 0.6716(5) 0.2803(8) 0.192(6) Uiso 1 1 d DG U . . .
 C56A C 0.3160(11) 0.6711(6) 0.2326(9) 0.195(6) Uiso 0.5 1 d G U P S 1
 H56A H 0.339372 0.663691 0.219174 0.234 Uiso 0.5 1 calc R U P S 1
 C57A C 0.2666(12) 0.6817(6) 0.2049(6) 0.197(6) Uiso 0.5 1 d G U P S 1
 H57A H 0.256832 0.681414 0.173013 0.237 Uiso 0.5 1 calc R U P S 1
 C111 C 0.2317(8) 0.6928(4) 0.2250(8) 0.198(6) Uiso 1 1 d DG U . S .
 C59A C 0.2463(11) 0.6932(6) 0.2728(8) 0.196(6) Uiso 0.5 1 d G U P S 1
 H59A H 0.222912 0.700659 0.286191 0.235 Uiso 0.5 1 calc R U P S 1
 C58A C 0.2957(12) 0.6826(6) 0.3004(6) 0.194(6) Uiso 0.5 1 d G U P S 1
 H58A H 0.305452 0.682936 0.332353 0.233 Uiso 0.5 1 calc R U P S 1
 C112 C 0.1773(8) 0.7052(4) 0.1953(7) 0.205(6) Uiso 1 1 d D U . . .
 C115 C 0.2143(8) 0.6574(3) 0.0274(6) 0.185(5) Uani 1 1 d D U . . .
 C116 C 0.2214(12) 0.6505(5) -0.0188(8) 0.198(6) Uani 1 1 d D U . . .
 H11B H 0.213339 0.634127 -0.025043 0.298 Uiso 1 1 d R U . . .
 H11C H 0.259289 0.653697 -0.017133 0.298 Uiso 1 1 d R U . . .
 H11D H 0.195959 0.659777 -0.042993 0.298 Uiso 1 1 d R U . . .
 C117 C 0.1577(10) 0.6474(5) 0.0277(9) 0.198(7) Uani 1 1 d D U . . .
 H11E H 0.127950 0.654496 0.003052 0.297 Uiso 1 1 d R U . . .
 H11F H 0.152460 0.650666 0.056562 0.297 Uiso 1 1 d R U . . .
 H11G H 0.157370 0.630686 0.023052 0.297 Uiso 1 1 d R U . . .
 C118 C 0.2121(12) 0.6845(3) 0.0297(9) 0.194(6) Uani 1 1 d D U . . .
 H11H H 0.182200 0.690326 0.003416 0.291 Uiso 1 1 calc R U . . .
 H11I H 0.247159 0.690978 0.029781 0.291 Uiso 1 1 calc R U . . .
 H11J H 0.205600 0.689152 0.057450 0.291 Uiso 1 1 calc R U . . .
 C120 C 0.2021(5) 0.5517(3) 0.0260(4) 0.121(3) Uani 1 1 d DG U . . .
 C51 C 0.2388(7) 0.5703(2) 0.0442(6) 0.120(3) Uani 0.5 1 d G U P Q 1
 H51 H 0.230877 0.585167 0.031125 0.145 Uiso 0.5 1 calc R U P Q 1
 C52 C 0.2874(7) 0.5665(3) 0.0817(6) 0.119(3) Uani 0.5 1 d G U P Q 1
 H52 H 0.312032 0.578885 0.093838 0.143 Uiso 0.5 1 calc R U P Q 1
 C119 C 0.2993(4) 0.5442(3) 0.1012(4) 0.118(3) Uani 1 1 d DG U . Q .
 C49 C 0.2626(7) 0.5257(2) 0.0831(6) 0.120(3) Uani 0.5 1 d G U P Q 1
 H49 H 0.270521 0.510753 0.096120 0.144 Uiso 0.5 1 calc R U P Q 1
 C50 C 0.2140(6) 0.5294(3) 0.0455(6) 0.120(3) Uani 0.5 1 d G U P Q 1
 H50 H 0.189365 0.517035 0.033407 0.144 Uiso 0.5 1 calc R U P Q 1
 C121 C 0.1481(5) 0.5556(3) -0.0164(4) 0.123(3) Uani 1 1 d D U . . .
 C124 C 0.0761(5) 0.6075(4) 0.1311(5) 0.156(4) Uani 1 1 d D U . . .
 C125 C 0.2227(10) 0.500000 0.2014(10) 0.128(5) Uani 1 2 d S TU P . .
 C126 C 0.1960(7) 0.4803(5) 0.1822(7) 0.134(4) Uani 1 1 d . U . . .
 H126 H 0.215082 0.466016 0.189187 0.161 Uiso 1 1 calc R U . . .
 C127 C 0.1405(7) 0.4803(5) 0.1520(7) 0.138(4) Uani 1 1 d . U . . .
 H127 H 0.123492 0.465984 0.140921 0.166 Uiso 1 1 calc R U . . .
 C128 C 0.1108(6) 0.500000 0.1383(7) 0.138(4) Uani 1 2 d DS TU P . .
 C129 C 0.0512(6) 0.500000 0.1024(6) 0.143(4) Uani 1 2 d DS TU P . .
 C130 C 0.0078(8) 0.500000 0.1268(8) 0.149(6) Uani 1 2 d DS TU P . .
 H13B H 0.019198 0.510770 0.152320 0.223 Uiso 0.5 1 d R U P W -1
 H13C H 0.004708 0.484450 0.137920 0.223 Uiso 0.5 1 d R U P W -1
 H13D H -0.028012 0.504770 0.105430 0.223 Uiso 0.5 1 d R U P W -1
 C131 C 0.0433(8) 0.47798(9) 0.0717(6) 0.171(6) Uani 1 1 d D U . . .
 H13E H 0.077464 0.469001 0.080994 0.256 Uiso 1 1 calc R U . . .
 H13F H 0.034062 0.482674 0.040088 0.256 Uiso 1 1 calc R U . . .
 H13G H 0.013465 0.468525 0.074982 0.256 Uiso 1 1 calc R U . . .
 C134 C 0.0479(7) 0.5486(4) 0.2831(8) 0.130(3) Uani 1 1 d . U . . .
 C135 C 0.0228(7) 0.5358(5) 0.3159(8) 0.137(4) Uani 1 1 d . U . . .
 H13H H 0.031228 0.544562 0.344051 0.205 Uiso 1 1 calc R U . . .
 H13I H 0.038730 0.520342 0.322494 0.205 Uiso 1 1 calc R U . . .
 H13J H -0.017188 0.534595 0.301346 0.205 Uiso 1 1 calc R U . . .
 C136 C 0.0319(8) 0.5758(5) 0.2805(8) 0.142(5) Uani 1 1 d . U . . .
 H13K H -0.007370 0.577682 0.263251 0.213 Uiso 1 1 calc R U . . .
 H13L H 0.053579 0.584294 0.265432 0.213 Uiso 1 1 calc R U . . .
 H13M H 0.039769 0.581877 0.311092 0.213 Uiso 1 1 calc R U . . .
 C137 C 0.0236(8) 0.5391(5) 0.2334(9) 0.150(5) Uani 1 1 d . U . . .
 H13N H 0.029846 0.522476 0.233460 0.225 Uiso 1 1 calc R U . . .
 H13O H 0.041798 0.546767 0.214525 0.225 Uiso 1 1 calc R U . . .
 H13P H -0.015986 0.542280 0.221280 0.225 Uiso 1 1 calc R U . . .
 C140 C 0.6338(7) 0.5127(4) 0.0922(5) 0.112(4) Uani 0.5 1 d G U P A -1
 H140 H 0.664863 0.522620 0.099462 0.135 Uiso 0.5 1 calc R U P A -1
 C141 C 0.6227(6) 0.4972(4) 0.0554(4) 0.113(4) Uani 0.5 1 d DG U P A -1
 C142 C 0.5762(7) 0.4824(4) 0.0445(5) 0.113(4) Uani 0.5 1 d G U P A -1
 H142 H 0.568773 0.472007 0.019848 0.136 Uiso 0.5 1 calc R U P A -1
 C143 C 0.5408(7) 0.4832(5) 0.0704(6) 0.111(4) Uani 0.5 1 d G U P A -1
 H143 H 0.509734 0.473351 0.063146 0.133 Uiso 0.5 1 calc R U P A -1
 C138 C 0.5519(6) 0.4988(5) 0.1072(5) 0.108(4) Uani 0.5 1 d G U P A -1
 C139 C 0.5984(7) 0.5136(4) 0.1181(5) 0.111(4) Uani 0.5 1 d G U P A -1
 H139 H 0.605823 0.523964 0.142760 0.133 Uiso 0.5 1 calc R U P A -1
 C144 C 0.6597(5) 0.500000 0.0253(4) 0.118(4) Uani 1 2 d DS TU P . .
 C145 C 0.7048(8) 0.4813(3) 0.0358(7) 0.126(6) Uani 0.5 1 d D U P A -1
 H14B H 0.737847 0.487266 0.030904 0.189 Uiso 0.5 1 d R U P A -1
 H14C H 0.690297 0.468196 0.015614 0.189 Uiso 0.5 1 d R U P A -1
 H14D H 0.714247 0.476296 0.067254 0.189 Uiso 0.5 1 d R U P A -1
 C146 C 0.6233(7) 0.500000 -0.0261(4) 0.118(5) Uani 1 2 d DS TU P A .
 H14E H 0.646838 0.501510 -0.044636 0.177 Uiso 0.5 1 d R U P X -1
 H14F H 0.597558 0.512980 -0.032176 0.177 Uiso 0.5 1 d R U P X -1
 H14G H 0.602688 0.485510 -0.033466 0.177 Uiso 0.5 1 d R U P X -1
 C147 C 0.6879(9) 0.5248(3) 0.0358(6) 0.125(6) Uani 0.5 1 d D U P A -1
 H14H H 0.706538 0.528113 0.014005 0.187 Uiso 0.5 1 d R U P A -1
 H14I H 0.715048 0.524643 0.066405 0.187 Uiso 0.5 1 d R U P A -1
 H14J H 0.660478 0.536843 0.033665 0.187 Uiso 0.5 1 d R U P A -1
 C149 C 0.7232(7) 0.4827(5) 0.2659(7) 0.122(4) Uani 0.5 1 d G U P A -1
 H149 H 0.718283 0.470839 0.284954 0.147 Uiso 0.5 1 calc R U P A -1
 C150 C 0.7702(6) 0.4825(3) 0.2522(6) 0.124(4) Uani 0.5 1 d DG U P A -1
 H150 H 0.796617 0.470580 0.262124 0.149 Uiso 0.5 1 calc R U P A -1
 C151 C 0.7776(4) 0.5003(2) 0.2238(4) 0.125(4) Uani 0.5 1 d DG U P A -1
 C152 C 0.7380(6) 0.5182(3) 0.2090(6) 0.124(4) Uani 0.5 1 d DG U P A -1
 H152 H 0.743005 0.530034 0.189955 0.148 Uiso 0.5 1 calc R U P A -1
 C153 C 0.6911(6) 0.5183(5) 0.2227(7) 0.121(4) Uani 0.5 1 d G U P A -1
 H153 H 0.664670 0.530293 0.212785 0.145 Uiso 0.5 1 calc R U P A -1
 C148 C 0.6837(5) 0.5006(5) 0.2511(6) 0.119(4) Uani 0.5 1 d G U P A -1
 C156 C 0.8251(5) 0.4792(3) 0.4259(6) 0.084(3) Uani 0.5 1 d G U P A -1
 H156 H 0.848735 0.466625 0.438729 0.101 Uiso 0.5 1 calc R U P A -1
 C157 C 0.8452(4) 0.4984(4) 0.4081(6) 0.084(3) Uani 0.5 1 d DG U P A -1
 C158 C 0.8098(6) 0.5172(3) 0.3890(6) 0.082(3) Uani 0.5 1 d G U P A -1
 H158 H 0.823218 0.529969 0.377076 0.099 Uiso 0.5 1 calc R U P A -1
 C159 C 0.7543(5) 0.5168(3) 0.3875(6) 0.079(3) Uani 0.5 1 d G U P A -1
 H159 H 0.730679 0.529381 0.374705 0.095 Uiso 0.5 1 calc R U P A -1
 C154 C 0.7343(4) 0.4977(3) 0.4053(6) 0.078(3) Uani 0.5 1 d G U P A -1
 C155 C 0.7696(6) 0.4789(3) 0.4245(6) 0.082(3) Uani 0.5 1 d G U P A -1
 H155 H 0.756195 0.466037 0.436359 0.098 Uiso 0.5 1 calc R U P A -1
 C162 C 0.7295(10) 0.5999(5) 0.1256(8) 0.195(5) Uani 1 1 d D U . . .
 C163 C 0.7779(13) 0.5820(6) 0.1398(11) 0.204(6) Uani 1 1 d D U . . .
 H16G H 0.764406 0.566967 0.126229 0.306 Uiso 1 1 calc R U . . .
 H16H H 0.792051 0.580477 0.172826 0.306 Uiso 1 1 calc R U . . .
 H16I H 0.807496 0.587251 0.129315 0.306 Uiso 1 1 calc R U . . .
 C164 C 0.7073(13) 0.5995(7) 0.0726(8) 0.198(6) Uani 1 1 d D U . . .
 H16J H 0.687697 0.613901 0.061092 0.296 Uiso 1 1 calc R U . . .
 H16K H 0.682182 0.586439 0.061988 0.296 Uiso 1 1 calc R U . . .
 H16L H 0.738279 0.597897 0.061482 0.296 Uiso 1 1 calc R U . . .
 C165 C 0.7604(15) 0.6225(6) 0.1480(11) 0.207(6) Uani 1 1 d D U . . .
 H16M H 0.782641 0.619391 0.179574 0.311 Uiso 1 1 calc R U . . .
 H16N H 0.733447 0.634602 0.146937 0.311 Uiso 1 1 calc R U . . .
 H16O H 0.784363 0.627686 0.131572 0.311 Uiso 1 1 calc R U . . .
 C166 C 0.5781(11) 0.7614(6) 0.5221(14) 0.43(2) Uiso 0.5 1 d D U P . .
 C167 C 0.5383(11) 0.7451(6) 0.5324(6) 0.43(2) Uiso 0.5 1 d D U P A .
 C168 C 0.4919(8) 0.7169(4) 0.1896(7) 0.236(6) Uiso 1 1 d D U . . .
 C169 C 0.4775(6) 0.6977(5) 0.2177(10) 0.230(5) Uiso 1 1 d D U . . .
 C170 C 0.8291(5) 0.500000 0.2087(6) 0.130(4) Uani 1 2 d DS TU P . .
 C171 C 0.9057(5) 0.500000 0.4076(6) 0.088(3) Uani 1 2 d DS TU P . .
 F1 F 0.3374(11) 0.5913(9) 0.0000(15) 0.294(10) Uiso 0.5 1 d D U P A 1
 F1A F 0.458(2) 0.5721(7) -0.0115(12) 0.284(8) Uiso 0.5 1 d D U P A -1
 F2 F 0.411(2) 0.6188(6) 0.0137(17) 0.285(8) Uiso 0.5 1 d D U P A 1
 F2A F 0.4277(18) 0.6105(7) -0.0026(13) 0.284(8) Uiso 0.5 1 d D U P A -1
 F3 F 0.4148(19) 0.5827(9) -0.0236(13) 0.284(8) Uiso 0.5 1 d D U P A 1
 F3A F 0.5228(13) 0.6002(9) 0.0323(15) 0.300(10) Uiso 0.5 1 d D U P A -1
 F4 F 0.5352(13) 0.7077(6) 0.1744(13) 0.238(7) Uiso 0.5 1 d D U P Y 2
 F4A F 0.4756(17) 0.7091(6) 0.1433(8) 0.244(7) Uiso 0.5 1 d D U P Y 1
 F5 F 0.4418(11) 0.7214(6) 0.1516(10) 0.236(7) Uiso 0.5 1 d D U P Y 2
 F5A F 0.4622(15) 0.7374(4) 0.1945(13) 0.232(7) Uiso 0.5 1 d D U P Y 1
 F6 F 0.5098(17) 0.7368(5) 0.2185(10) 0.242(7) Uiso 0.5 1 d D U P Y 2
 F6A F 0.5515(8) 0.7203(6) 0.2093(12) 0.240(7) Uiso 0.5 1 d D U P Y 1
 F7 F 0.553(2) 0.7842(6) 0.512(3) 0.43(2) Uiso 0.5 1 d D U P . .
 F8 F 0.590(2) 0.7522(11) 0.483(2) 0.43(2) Uiso 0.5 1 d D U P . .
 F9 F 0.6285(15) 0.7623(12) 0.562(2) 0.43(2) Uiso 0.5 1 d D U P . .
 K1 K 0.56677(13) 0.500000 0.35271(11) 0.0641(8) Uani 1 2 d S T P A .
 K2 K 0.58489(9) 0.58387(4) 0.46903(10) 0.0721(6) Uani 1 1 d . . . . .
 K3 K 0.39241(11) 0.55238(6) 0.35099(9) 0.0782(7) Uani 1 1 d . . . . .
 O1 O 0.438(3) 0.5983(9) 0.087(2) 0.277(8) Uiso 0.5 1 d D U P A 1
 O1A O 0.458(2) 0.5994(6) 0.0915(10) 0.277(8) Uiso 0.5 1 d D U P A -1
 O2 O 0.440(3) 0.5623(8) 0.067(2) 0.273(8) Uiso 0.5 1 d D U P A 1
 O2A O 0.442(3) 0.5636(4) 0.0652(16) 0.273(8) Uiso 0.5 1 d D U P A -1
 O3 O 0.4784(10) 0.7014(5) 0.2544(10) 0.225(6) Uiso 1 1 d . U . . .
 O4 O 0.4662(10) 0.6798(5) 0.1964(9) 0.231(6) Uiso 1 1 d . U . . .
 O5 O 0.544(3) 0.7405(14) 0.5730(4) 0.43(2) Uiso 0.5 1 d D U P . .
 O6 O 0.500000 0.7364(7) 0.500000 0.43(2) Uiso 1 2 d DS U P . .
 O7 O 0.4909(5) 0.62413(18) 0.3814(4) 0.108(3) Uani 1 1 d . . . . .
 O8 O 0.5357(3) 0.58389(17) 0.3896(3) 0.078(2) Uani 1 1 d . . . . .
 O9 O 0.4328(3) 0.58711(15) 0.3745(3) 0.079(2) Uani 1 1 d . . . . .
 O10 O 0.4721(6) 0.5983(2) 0.3122(3) 0.132(5) Uani 1 1 d . . . . .
 O11 O 0.5016(6) 0.63799(16) 0.5409(5) 0.118(4) Uani 1 1 d . . . . .
 O12 O 0.5528(3) 0.60622(15) 0.5139(3) 0.074(2) Uani 1 1 d . . . . .
 O13 O 0.4214(3) 0.53103(16) 0.2978(2) 0.069(2) Uani 1 1 d . . . . .
 O14 O 0.5258(3) 0.53502(15) 0.3196(2) 0.0671(19) Uani 1 1 d . . . . .
 O15 O 0.4687(4) 0.52216(19) 0.2395(3) 0.089(3) Uani 1 1 d . . . . .
 O16 O 0.4624(4) 0.56344(18) 0.2635(3) 0.088(3) Uani 1 1 d . . . . .
 P1 P 0.46957(12) 0.53734(7) 0.28130(10) 0.0757(9) Uani 1 1 d . . . . .
 P2 P 0.500000 0.62144(8) 0.500000 0.0791(13) Uani 1 2 d S T P A .
 P3 P 0.48259(15) 0.59784(7) 0.36551(12) 0.0843(10) Uani 1 1 d . . . . .
 S1 S 0.62176(17) 0.500000 0.26737(13) 0.0706(10) Uani 1 2 d S T P A .
 S2 S 0.68774(12) 0.61373(7) 0.60739(11) 0.0803(8) Uani 1 1 d . . . . .
 S3 S 0.64881(13) 0.57181(7) 0.35017(12) 0.0816(9) Uani 1 1 d . . . . .
 S4 S 0.66850(12) 0.56594(7) 0.49393(12) 0.0857(10) Uani 1 1 d . . . . .
 S5 S 0.64945(14) 0.63308(6) 0.45209(12) 0.0824(8) Uani 1 1 d . . . . .
 S6 S 0.29260(18) 0.500000 0.24005(17) 0.0868(13) Uani 1 2 d S T P A .
 S7 S 0.66057(18) 0.500000 0.40010(19) 0.0890(14) Uani 1 2 d S T P A .
 S8 S 0.30541(12) 0.54071(8) 0.35639(12) 0.0855(9) Uani 1 1 d . . . . .
 S9 S 0.5029(2) 0.500000 0.13830(15) 0.0913(15) Uani 1 2 d S T P A .
 S10 S 0.31456(14) 0.58243(7) 0.25293(12) 0.0874(9) Uani 1 1 d . . . . .
 S11 S 0.5593(2) 0.63557(9) 0.29450(15) 0.1082(13) Uani 1 1 d . . . . .
 S12 S 0.36146(16) 0.53837(9) 0.14934(12) 0.1010(12) Uani 1 1 d . . . . .
 S13 S 0.5383(2) 0.68690(8) 0.39368(18) 0.1105(13) Uani 1 1 d . . . . .
 S14 S 0.39225(19) 0.65436(10) 0.31210(19) 0.1180(15) Uani 1 1 d . . . . .
 S15 S 0.5505(2) 0.57086(9) 0.20795(18) 0.1124(13) Uani 1 1 d . . . . .
 S16 S 0.4024(2) 0.67789(12) 0.44856(17) 0.1298(17) Uani 1 1 d . . . . .
 S17 S 0.4043(2) 0.61452(10) 0.18724(16) 0.1274(17) Uani 1 1 d . . . . .
 O17 O 0.2849(5) 0.500000 0.4609(6) 0.153(6) Uani 1 2 d DS TU P . .
 N1 N 0.1852(4) 0.500000 0.4405(5) 0.164(6) Uani 1 2 d DS TU P . .
 C173 C 0.2414(5) 0.500000 0.4383(7) 0.161(6) Uani 1 2 d DS TU P . .
 H173 H 0.239642 0.500000 0.407683 0.194 Uiso 1 2 calc R U P . .
 C174 C 0.1752(9) 0.500000 0.4840(6) 0.189(7) Uani 1 2 d DS TU P . .
 H17G H 0.206984 0.506695 0.507519 0.283 Uiso 0.5 1 calc R U P Z -1
 H17H H 0.169605 0.484135 0.492218 0.283 Uiso 0.5 1 calc R U P Z -1
 H17I H 0.142316 0.509170 0.481048 0.283 Uiso 0.5 1 calc R U P Z -1
 C172 C 0.1381(6) 0.500000 0.3976(6) 0.185(7) Uani 1 2 d DS TU P . .
 H17J H 0.106452 0.507427 0.402367 0.278 Uiso 0.5 1 calc R U P A -1
 H17K H 0.128617 0.484083 0.387555 0.278 Uiso 0.5 1 calc R U P A -1
 H17L H 0.148006 0.508490 0.374598 0.278 Uiso 0.5 1 calc R U P A -1

loop_
  _atom_site_aniso_label
  _atom_site_aniso_U_11
  _atom_site_aniso_U_22
  _atom_site_aniso_U_33
  _atom_site_aniso_U_23
  _atom_site_aniso_U_13
  _atom_site_aniso_U_12
 Ag1 0.0689(8) 0.0912(10) 0.1125(13) -0.0167(9) 0.0185(8) 0.0047(6)
 Ag1A 0.058(3) 0.094(3) 0.109(4) -0.006(3) 0.027(3) 0.004(2)
 Ag1B 0.0785(14) 0.119(3) 0.111(3) -0.026(2) 0.0431(19) -0.0160(15)
 Ag2 0.0823(8) 0.1060(11) 0.0978(9) -0.0189(7) 0.0256(7) 0.0071(7)
 Ag2A 0.071(2) 0.101(3) 0.088(3) -0.009(2) 0.041(2) -0.006(2)
 Ag2B 0.0640(18) 0.117(3) 0.090(2) 0.009(2) 0.0327(14) -0.0009(19)
 Ag3 0.1175(14) 0.1197(13) 0.1111(12) 0.0319(10) 0.0530(10) -0.0011(10)
 Ag3A 0.111(3) 0.094(3) 0.099(3) 0.011(2) 0.062(2) -0.007(2)
 Ag3B 0.127(2) 0.1065(17) 0.1119(17) 0.0222(13) 0.0098(16) -0.0185(15)
 Ag4 0.1083(13) 0.1322(19) 0.1412(17) 0.0458(14) 0.0489(11) -0.0114(12)
 Ag4A 0.119(3) 0.157(3) 0.161(3) 0.027(3) 0.036(2) -0.037(3)
 Ag4B 0.0611(8) 0.1241(15) 0.1016(11) -0.0191(10) 0.0258(7) -0.0020(8)
 Ag5 0.184(3) 0.175(3) 0.115(2) 0.0272(18) 0.0101(17) -0.039(2)
 Ag5A 0.107(2) 0.156(3) 0.127(3) 0.053(2) 0.0168(19) -0.027(2)
 Ag5B 0.058(3) 0.102(4) 0.131(4) -0.013(4) 0.038(3) -0.003(3)
 Ag6 0.134(4) 0.194(5) 0.095(2) 0.028(3) 0.050(3) 0.026(3)
 Ag6A 0.152(3) 0.197(4) 0.144(2) 0.061(3) 0.034(2) -0.007(3)
 Ag7 0.096(2) 0.182(4) 0.0917(15) -0.0106(18) 0.0323(13) 0.025(2)
 Ag7A 0.090(3) 0.174(5) 0.091(3) 0.046(3) 0.035(2) 0.018(3)
 Ag8 0.160(2) 0.165(2) 0.211(3) 0.052(2) 0.113(2) 0.0185(18)
 Ag8A 0.150(3) 0.138(3) 0.213(4) 0.047(3) 0.110(3) 0.005(3)
 Ag9 0.108(2) 0.0779(13) 0.0981(14) -0.0070(10) 0.0464(15) 0.0060(13)
 Ag9A 0.097(2) 0.0918(18) 0.1157(19) 0.0046(14) 0.0525(18) 0.0217(17)
 Ag10 0.0782(14) 0.1002(19) 0.129(3) -0.001(2) 0.028(2) -0.0216(13)
 Ag11 0.0687(8) 0.1182(18) 0.0829(9) 0.0029(10) 0.0323(6) 0.0039(9)
 Ag12 0.136(3) 0.1007(18) 0.0783(14) 0.0211(12) 0.0407(15) 0.0268(17)
 Ag13 0.0666(18) 0.116(3) 0.091(2) -0.0034(19) 0.0270(14) 0.0095(18)
 Ag14 0.0665(6) 0.1040(9) 0.1274(12) -0.0123(8) 0.0337(6) -0.0034(6)
 Ag15 0.1535(12) 0.1347(12) 0.0840(7) 0.0174(7) -0.0026(7) 0.0264(10)
 Ag16 0.0892(11) 0.190(2) 0.0832(10) 0.000 -0.0027(8) 0.000
 Ag17 0.1052(8) 0.1416(12) 0.1524(12) 0.0393(9) 0.0784(9) 0.0117(8)
 Ag18 0.1674(12) 0.1241(10) 0.1080(9) -0.0026(8) 0.0908(9) -0.0044(9)
 Ag19 0.0444(5) 0.1229(11) 0.0567(6) 0.000 0.0185(4) 0.000
 Ag20 0.0436(5) 0.0598(6) 0.0498(5) 0.000 0.0208(4) 0.000
 Ag21 0.0442(3) 0.0632(4) 0.0505(3) -0.0017(3) 0.0200(3) 0.0007(3)
 Ag22 0.0461(4) 0.0705(5) 0.0736(5) 0.0058(4) 0.0245(3) 0.0040(3)
 Ag23 0.0451(3) 0.0646(4) 0.0507(3) -0.0001(3) 0.0216(3) -0.0006(3)
 Ag24 0.0439(5) 0.0685(6) 0.0526(5) 0.000 0.0205(4) 0.000
 Ag25 0.0525(4) 0.0591(4) 0.0711(4) 0.0107(4) 0.0221(3) 0.0008(3)
 Ag26 0.0449(4) 0.0981(6) 0.0739(5) 0.0194(4) 0.0244(3) -0.0002(4)
 Ag27 0.0500(5) 0.0809(7) 0.0451(5) 0.000 0.0208(4) 0.000
 Ag28 0.0499(4) 0.0782(5) 0.0518(4) 0.0101(3) 0.0223(3) -0.0007(3)
 C1 0.070(4) 0.134(7) 0.137(6) -0.020(6) 0.040(4) -0.020(5)
 C2 0.071(4) 0.135(7) 0.140(6) -0.021(6) 0.040(4) -0.020(5)
 C78 0.071(4) 0.135(6) 0.141(6) -0.022(5) 0.040(4) -0.021(4)
 C4 0.070(4) 0.136(7) 0.140(6) -0.021(6) 0.040(4) -0.021(5)
 C3 0.069(4) 0.135(7) 0.138(6) -0.021(6) 0.041(4) -0.020(5)
 C77 0.067(4) 0.132(7) 0.134(6) -0.020(6) 0.042(4) -0.020(4)
 C1A 0.068(4) 0.133(7) 0.136(6) -0.020(6) 0.042(4) -0.020(5)
 C2A 0.070(4) 0.134(7) 0.139(6) -0.021(6) 0.041(4) -0.020(5)
 C3A 0.068(4) 0.134(7) 0.137(6) -0.021(6) 0.042(4) -0.021(5)
 C4A 0.069(4) 0.135(7) 0.139(6) -0.022(6) 0.041(4) -0.021(5)
 C5 0.079(7) 0.138(9) 0.151(9) -0.026(8) 0.033(7) -0.025(7)
 C5A 0.077(6) 0.140(8) 0.150(8) -0.024(8) 0.035(7) -0.024(7)
 C6 0.077(6) 0.141(8) 0.153(8) -0.023(8) 0.036(7) -0.018(7)
 C6A 0.077(7) 0.140(9) 0.152(9) -0.024(8) 0.036(7) -0.020(7)
 C7 0.078(6) 0.141(8) 0.152(8) -0.023(8) 0.034(7) -0.022(7)
 C7A 0.075(6) 0.140(8) 0.150(8) -0.023(8) 0.038(7) -0.021(6)
 C8 0.109(5) 0.110(6) 0.150(7) 0.003(6) 0.065(5) -0.023(5)
 C9 0.110(5) 0.111(6) 0.152(7) 0.003(6) 0.065(5) -0.023(5)
 C81 0.110(5) 0.111(6) 0.154(6) 0.003(5) 0.064(4) -0.024(5)
 C11 0.110(5) 0.111(6) 0.150(7) 0.002(6) 0.065(5) -0.023(5)
 C10 0.110(5) 0.111(6) 0.149(7) 0.002(6) 0.066(5) -0.023(5)
 C80 0.108(5) 0.108(6) 0.147(6) 0.003(5) 0.068(4) -0.024(5)
 C8A 0.109(5) 0.109(6) 0.150(7) 0.003(6) 0.066(5) -0.022(5)
 C9A 0.110(5) 0.110(6) 0.152(7) 0.003(6) 0.065(5) -0.023(5)
 C10A 0.110(5) 0.110(6) 0.149(7) 0.002(6) 0.066(5) -0.023(5)
 C11A 0.110(5) 0.111(6) 0.150(7) 0.002(6) 0.064(5) -0.023(5)
 C12 0.080(5) 0.124(6) 0.132(6) 0.019(6) 0.060(5) -0.011(4)
 C13 0.081(5) 0.126(6) 0.134(6) 0.020(5) 0.059(5) -0.012(4)
 C13A 0.084(5) 0.127(6) 0.138(6) 0.019(5) 0.057(5) -0.010(4)
 C12A 0.083(5) 0.125(6) 0.135(6) 0.018(6) 0.058(5) -0.010(5)
 C92 0.080(5) 0.124(6) 0.131(6) 0.018(5) 0.061(4) -0.009(4)
 C14A 0.081(5) 0.126(6) 0.133(6) 0.017(6) 0.059(5) -0.007(4)
 C15A 0.082(5) 0.128(6) 0.135(6) 0.018(5) 0.058(5) -0.008(4)
 C93 0.081(4) 0.128(6) 0.137(6) 0.020(5) 0.058(4) -0.010(4)
 C14 0.079(5) 0.125(6) 0.131(6) 0.017(6) 0.062(5) -0.007(4)
 C15 0.080(5) 0.127(6) 0.134(6) 0.018(5) 0.060(5) -0.007(4)
 C16 0.085(6) 0.140(8) 0.146(8) 0.026(7) 0.057(6) -0.015(7)
 C16A 0.086(6) 0.139(8) 0.149(8) 0.025(7) 0.055(6) -0.015(7)
 C17 0.086(7) 0.138(8) 0.150(8) 0.023(7) 0.052(6) -0.015(7)
 C17A 0.090(7) 0.141(8) 0.152(8) 0.021(7) 0.049(6) -0.012(7)
 C18 0.081(6) 0.141(8) 0.147(8) 0.020(7) 0.060(6) -0.011(6)
 C18A 0.087(6) 0.141(8) 0.148(8) 0.023(7) 0.058(6) -0.013(6)
 C19 0.067(7) 0.111(9) 0.104(8) 0.000 0.032(7) 0.000
 C19A 0.068(6) 0.112(8) 0.106(7) 0.000(5) 0.033(6) -0.001(5)
 C20 0.067(6) 0.114(8) 0.106(7) 0.000(5) 0.035(6) 0.001(5)
 C20A 0.065(7) 0.111(9) 0.101(8) 0.000 0.037(7) 0.000
 C21 0.080(8) 0.229(15) 0.099(9) -0.001(6) 0.035(8) 0.007(6)
 C21A 0.078(8) 0.227(15) 0.099(9) 0.000 0.036(8) 0.000
 C22 0.080(7) 0.225(14) 0.092(7) 0.000 0.036(6) 0.000
 C22A 0.079(7) 0.225(14) 0.093(7) 0.000(3) 0.037(6) 0.001(3)
 C23A 0.203(10) 0.230(12) 0.161(9) -0.016(9) 0.122(8) -0.044(9)
 C24 0.205(10) 0.231(12) 0.163(9) -0.017(9) 0.120(8) -0.043(9)
 C23 0.203(10) 0.230(12) 0.162(9) -0.016(9) 0.121(8) -0.043(9)
 C160 0.202(10) 0.229(12) 0.160(9) -0.015(8) 0.123(8) -0.044(9)
 C26 0.204(10) 0.230(12) 0.162(9) -0.015(9) 0.121(8) -0.044(9)
 C25 0.204(10) 0.231(12) 0.164(9) -0.015(9) 0.119(8) -0.044(9)
 C161 0.205(10) 0.232(12) 0.165(8) -0.016(8) 0.120(8) -0.043(9)
 C24A 0.204(10) 0.231(12) 0.163(9) -0.017(9) 0.121(8) -0.043(9)
 C25A 0.203(10) 0.231(12) 0.163(9) -0.016(9) 0.121(8) -0.044(9)
 C26A 0.203(10) 0.230(12) 0.161(9) -0.015(9) 0.122(8) -0.044(9)
 C27A 0.194(9) 0.120(7) 0.160(8) 0.021(7) 0.110(8) 0.006(7)
 C28 0.195(9) 0.121(7) 0.161(8) 0.022(7) 0.110(7) 0.005(7)
 C27 0.194(9) 0.120(7) 0.160(8) 0.021(7) 0.110(7) 0.006(6)
 C95 0.192(9) 0.118(7) 0.157(8) 0.023(7) 0.113(7) 0.005(6)
 C30 0.192(9) 0.119(7) 0.158(8) 0.023(7) 0.114(8) 0.004(7)
 C29 0.193(9) 0.120(7) 0.159(8) 0.023(7) 0.113(7) 0.004(7)
 C96 0.194(9) 0.121(6) 0.161(8) 0.023(6) 0.112(7) 0.003(6)
 C28A 0.194(9) 0.121(7) 0.161(8) 0.021(7) 0.110(7) 0.005(6)
 C29A 0.193(9) 0.121(7) 0.160(8) 0.022(7) 0.113(7) 0.004(7)
 C30A 0.193(9) 0.119(7) 0.158(8) 0.023(7) 0.113(8) 0.004(7)
 C31 0.197(11) 0.127(9) 0.173(10) 0.026(9) 0.102(9) -0.003(9)
 C31A 0.197(11) 0.128(9) 0.173(10) 0.025(9) 0.103(9) -0.003(9)
 C32 0.204(11) 0.126(9) 0.169(10) 0.021(9) 0.106(10) 0.000(9)
 C32A 0.203(11) 0.125(9) 0.166(10) 0.021(9) 0.109(10) -0.001(9)
 C33 0.200(11) 0.130(9) 0.174(10) 0.018(9) 0.105(10) 0.000(9)
 C33A 0.200(11) 0.131(9) 0.174(10) 0.021(9) 0.105(10) 0.001(9)
 C34A 0.211(11) 0.139(9) 0.135(7) 0.042(7) 0.014(8) 0.042(8)
 C35A 0.213(11) 0.141(9) 0.136(7) 0.042(7) 0.014(8) 0.042(8)
 C36 0.211(11) 0.139(9) 0.135(7) 0.043(7) 0.014(8) 0.042(8)
 C113 0.210(10) 0.138(9) 0.134(7) 0.043(7) 0.015(7) 0.042(8)
 C34 0.211(11) 0.139(9) 0.135(7) 0.042(7) 0.014(8) 0.042(8)
 C35 0.213(10) 0.141(9) 0.137(7) 0.042(7) 0.013(8) 0.042(8)
 C114 0.214(10) 0.143(8) 0.138(7) 0.043(7) 0.013(7) 0.043(8)
 C37 0.213(11) 0.141(9) 0.137(7) 0.043(7) 0.013(8) 0.042(8)
 C36A 0.211(11) 0.140(9) 0.135(7) 0.043(7) 0.014(8) 0.042(8)
 C37A 0.212(10) 0.141(9) 0.136(7) 0.043(7) 0.014(8) 0.042(8)
 C38 0.095(6) 0.204(11) 0.131(6) 0.033(7) 0.024(5) 0.035(6)
 C38A 0.096(6) 0.204(11) 0.131(6) 0.033(7) 0.024(5) 0.035(6)
 C122 0.093(5) 0.203(11) 0.129(6) 0.033(7) 0.026(5) 0.035(6)
 C40A 0.095(6) 0.204(11) 0.130(6) 0.033(7) 0.024(5) 0.035(6)
 C41A 0.096(6) 0.204(11) 0.132(6) 0.033(7) 0.024(5) 0.035(6)
 C123 0.096(5) 0.205(11) 0.133(6) 0.033(7) 0.023(5) 0.037(6)
 C39A 0.096(6) 0.205(11) 0.132(6) 0.033(7) 0.023(5) 0.036(6)
 C39 0.096(6) 0.205(11) 0.132(6) 0.033(7) 0.024(5) 0.035(6)
 C40 0.095(6) 0.204(11) 0.130(6) 0.033(7) 0.025(5) 0.035(6)
 C41 0.096(6) 0.204(11) 0.131(6) 0.033(7) 0.024(5) 0.035(6)
 C42 0.105(8) 0.210(12) 0.145(8) 0.034(9) 0.020(7) 0.038(8)
 C42A 0.105(7) 0.209(12) 0.146(8) 0.035(9) 0.016(7) 0.039(8)
 C43 0.105(7) 0.210(12) 0.145(8) 0.035(9) 0.014(7) 0.040(8)
 C43A 0.102(8) 0.210(12) 0.144(8) 0.036(9) 0.016(7) 0.038(8)
 C44 0.103(8) 0.211(12) 0.145(8) 0.035(9) 0.017(7) 0.037(8)
 C44A 0.102(7) 0.210(12) 0.144(8) 0.034(9) 0.020(7) 0.036(8)
 C45 0.064(5) 0.147(7) 0.132(7) -0.017(6) 0.021(4) 0.002(5)
 C46 0.067(4) 0.149(7) 0.135(6) -0.017(6) 0.019(4) 0.003(5)
 C47 0.066(4) 0.148(7) 0.133(6) -0.016(6) 0.022(4) 0.003(5)
 C48 0.063(5) 0.145(7) 0.130(7) -0.015(6) 0.024(4) 0.001(5)
 C48A 0.063(5) 0.146(7) 0.129(7) -0.016(6) 0.025(4) 0.002(5)
 C132 0.060(4) 0.144(7) 0.127(6) -0.016(6) 0.027(4) 0.001(4)
 C45A 0.063(5) 0.148(7) 0.131(7) -0.017(6) 0.023(4) 0.001(5)
 C46A 0.067(4) 0.150(7) 0.134(6) -0.017(6) 0.021(4) 0.002(5)
 C133 0.068(4) 0.151(7) 0.135(6) -0.017(5) 0.020(4) 0.003(4)
 C47A 0.066(4) 0.149(7) 0.132(6) -0.016(6) 0.023(4) 0.003(5)
 C49A 0.096(5) 0.167(8) 0.085(5) 0.009(5) 0.020(4) -0.003(6)
 C50A 0.097(5) 0.167(8) 0.087(5) 0.009(5) 0.018(4) -0.003(5)
 C51A 0.096(5) 0.166(8) 0.088(5) 0.009(5) 0.018(4) -0.002(5)
 C52A 0.096(5) 0.166(8) 0.087(5) 0.009(5) 0.019(4) -0.003(5)
 C53 0.095(8) 0.168(10) 0.090(8) 0.010(8) 0.019(7) -0.006(8)
 C53A 0.100(8) 0.170(10) 0.095(8) 0.009(8) 0.014(7) -0.005(8)
 C54 0.099(8) 0.169(11) 0.098(8) 0.008(8) 0.011(7) -0.002(8)
 C54A 0.101(8) 0.170(11) 0.097(8) 0.010(8) 0.013(7) 0.000(8)
 C55 0.099(8) 0.170(10) 0.095(8) 0.008(8) 0.017(7) -0.002(8)
 C55A 0.103(8) 0.173(10) 0.097(8) 0.010(8) 0.012(7) -0.002(8)
 C63 0.166(10) 0.257(14) 0.244(13) -0.016(12) 0.093(10) -0.027(10)
 C64 0.167(10) 0.257(14) 0.245(13) -0.016(12) 0.093(10) -0.026(10)
 C64A 0.167(10) 0.258(14) 0.245(13) -0.016(12) 0.092(10) -0.026(10)
 C63A 0.167(10) 0.257(14) 0.245(13) -0.016(12) 0.093(10) -0.027(10)
 C104 0.166(10) 0.257(14) 0.243(13) -0.016(12) 0.094(10) -0.027(10)
 C66A 0.167(10) 0.257(14) 0.244(13) -0.016(12) 0.093(10) -0.026(10)
 C65A 0.167(10) 0.257(14) 0.244(13) -0.016(12) 0.093(10) -0.026(10)
 C105 0.167(10) 0.258(14) 0.245(13) -0.016(12) 0.092(10) -0.026(10)
 C65 0.167(10) 0.258(14) 0.244(13) -0.016(12) 0.093(10) -0.026(10)
 C66 0.167(10) 0.257(14) 0.243(13) -0.016(12) 0.093(10) -0.027(10)
 C67A 0.059(4) 0.125(6) 0.109(5) -0.011(5) 0.045(4) -0.008(4)
 C68A 0.060(4) 0.126(6) 0.111(5) -0.011(5) 0.043(4) -0.008(4)
 C69 0.060(4) 0.125(6) 0.109(5) -0.009(5) 0.045(3) -0.008(4)
 C70 0.060(4) 0.124(6) 0.108(5) -0.008(5) 0.044(4) -0.008(4)
 C70A 0.059(4) 0.125(6) 0.108(5) -0.009(5) 0.044(4) -0.008(4)
 C86 0.058(3) 0.123(6) 0.106(5) -0.009(5) 0.046(3) -0.008(4)
 C67 0.058(4) 0.124(6) 0.108(5) -0.011(5) 0.045(4) -0.007(4)
 C68 0.059(4) 0.125(6) 0.110(5) -0.011(5) 0.044(4) -0.007(4)
 C87 0.060(3) 0.126(6) 0.113(5) -0.010(4) 0.045(3) -0.008(4)
 C69A 0.060(4) 0.125(6) 0.110(5) -0.010(5) 0.045(4) -0.008(4)
 C73 0.157(8) 0.110(6) 0.173(8) 0.019(6) 0.085(6) -0.031(6)
 C74 0.157(8) 0.109(7) 0.173(8) 0.019(6) 0.085(6) -0.031(6)
 C75 0.158(8) 0.109(7) 0.173(8) 0.020(6) 0.084(6) -0.030(6)
 C75A 0.158(8) 0.108(7) 0.173(8) 0.021(6) 0.083(6) -0.030(6)
 C76A 0.159(8) 0.110(7) 0.175(8) 0.020(6) 0.082(6) -0.030(6)
 C99 0.158(8) 0.110(6) 0.175(8) 0.019(6) 0.084(6) -0.030(6)
 C73A 0.158(8) 0.109(7) 0.173(8) 0.020(6) 0.085(6) -0.030(6)
 C74A 0.157(8) 0.108(7) 0.172(8) 0.020(6) 0.085(6) -0.031(6)
 C98 0.156(8) 0.107(6) 0.171(8) 0.020(6) 0.086(6) -0.030(6)
 C76 0.159(8) 0.110(7) 0.174(8) 0.019(6) 0.083(6) -0.030(6)
 C79 0.074(4) 0.138(7) 0.148(7) -0.023(6) 0.036(4) -0.023(5)
 C82 0.124(8) 0.115(8) 0.178(9) 0.009(8) 0.051(8) -0.036(7)
 C83 0.112(5) 0.114(6) 0.165(7) 0.005(6) 0.059(5) -0.028(5)
 C84 0.120(8) 0.123(9) 0.178(10) 0.006(8) 0.047(8) -0.034(8)
 C85 0.117(8) 0.127(9) 0.184(10) 0.003(8) 0.055(8) -0.030(7)
 C88 0.066(4) 0.136(6) 0.129(5) -0.008(5) 0.043(4) -0.008(4)
 C89 0.075(6) 0.144(9) 0.152(8) -0.012(8) 0.033(6) -0.010(7)
 C90 0.076(6) 0.144(9) 0.145(8) -0.003(8) 0.041(6) -0.005(6)
 C91 0.084(6) 0.148(9) 0.148(8) 0.005(8) 0.037(7) -0.011(7)
 C94 0.085(5) 0.136(6) 0.144(6) 0.024(5) 0.056(5) -0.012(4)
 C97 0.198(9) 0.126(7) 0.168(8) 0.023(7) 0.107(7) 0.001(7)
 C100 0.161(8) 0.115(6) 0.182(8) 0.017(6) 0.079(6) -0.029(6)
 C101 0.165(10) 0.119(9) 0.196(11) 0.009(9) 0.073(9) -0.026(8)
 C102 0.174(10) 0.129(9) 0.198(11) 0.012(9) 0.061(9) -0.025(9)
 C103 0.163(10) 0.122(9) 0.187(10) 0.018(9) 0.082(8) -0.027(8)
 C106 0.172(10) 0.260(14) 0.249(13) -0.018(12) 0.089(10) -0.024(10)
 C107 0.173(12) 0.262(16) 0.252(15) -0.021(14) 0.088(12) -0.023(12)
 C108 0.176(12) 0.261(16) 0.255(15) -0.020(14) 0.091(12) -0.021(12)
 C109 0.182(12) 0.265(16) 0.255(15) -0.019(14) 0.080(12) -0.020(12)
 C115 0.219(10) 0.151(8) 0.146(7) 0.041(7) 0.012(8) 0.043(8)
 C116 0.230(12) 0.168(11) 0.154(10) 0.040(10) 0.010(10) 0.048(10)
 C117 0.225(13) 0.165(11) 0.160(10) 0.040(10) 0.010(10) 0.039(11)
 C118 0.225(12) 0.154(11) 0.160(10) 0.040(10) 0.010(10) 0.046(10)
 C120 0.096(5) 0.167(8) 0.089(5) 0.010(5) 0.018(4) -0.003(5)
 C51 0.096(5) 0.167(8) 0.088(5) 0.009(5) 0.018(4) -0.003(5)
 C52 0.096(5) 0.166(8) 0.087(5) 0.009(5) 0.019(4) -0.003(6)
 C119 0.095(5) 0.166(8) 0.084(5) 0.008(5) 0.020(4) -0.002(5)
 C49 0.096(5) 0.167(8) 0.086(5) 0.009(5) 0.019(4) -0.003(6)
 C50 0.096(5) 0.167(8) 0.088(5) 0.009(5) 0.019(4) -0.003(5)
 C121 0.098(5) 0.168(8) 0.092(5) 0.010(5) 0.017(4) -0.003(6)
 C124 0.101(6) 0.208(11) 0.141(7) 0.033(7) 0.019(5) 0.038(6)
 C125 0.077(7) 0.158(11) 0.120(8) 0.000 -0.005(6) 0.000
 C126 0.083(6) 0.162(10) 0.125(8) -0.002(3) -0.008(6) 0.000(3)
 C127 0.085(6) 0.166(10) 0.127(8) -0.002(3) -0.011(5) 0.000(3)
 C128 0.084(6) 0.169(10) 0.127(8) 0.000 -0.007(6) 0.000
 C129 0.088(6) 0.175(11) 0.133(8) 0.000 -0.006(6) 0.000
 C130 0.093(9) 0.185(13) 0.137(11) 0.000 -0.002(9) 0.000
 C131 0.111(8) 0.195(13) 0.157(10) -0.016(8) -0.020(8) 0.003(7)
 C134 0.075(4) 0.159(7) 0.142(6) -0.015(6) 0.020(4) 0.005(5)
 C135 0.082(7) 0.169(10) 0.152(9) -0.004(8) 0.031(7) -0.003(7)
 C136 0.084(7) 0.168(10) 0.154(9) -0.007(9) 0.014(7) 0.014(8)
 C137 0.094(7) 0.172(10) 0.156(9) -0.017(9) 0.006(7) 0.003(8)
 C140 0.091(6) 0.198(11) 0.056(5) -0.002(5) 0.034(5) -0.002(5)
 C141 0.089(6) 0.200(11) 0.057(5) -0.001(4) 0.036(5) -0.001(4)
 C142 0.091(6) 0.197(11) 0.057(5) -0.002(5) 0.032(5) -0.002(5)
 C143 0.091(6) 0.194(11) 0.054(5) -0.003(5) 0.032(5) -0.002(6)
 C138 0.088(6) 0.194(11) 0.050(5) -0.003(6) 0.035(5) -0.003(6)
 C139 0.091(6) 0.196(11) 0.053(5) -0.003(5) 0.034(5) -0.003(6)
 C144 0.091(6) 0.206(11) 0.065(5) 0.000 0.036(5) 0.000
 C145 0.091(9) 0.214(14) 0.079(8) 0.006(8) 0.037(8) 0.005(8)
 C146 0.095(8) 0.209(13) 0.058(7) 0.000 0.038(6) 0.000
 C147 0.093(10) 0.211(14) 0.079(8) -0.008(8) 0.040(8) -0.005(8)
 C149 0.073(6) 0.216(13) 0.088(7) 0.008(6) 0.041(6) 0.009(6)
 C150 0.075(6) 0.218(13) 0.089(7) 0.007(5) 0.040(5) 0.008(5)
 C151 0.076(6) 0.220(13) 0.089(6) 0.005(4) 0.040(5) 0.004(4)
 C152 0.075(6) 0.218(13) 0.088(6) 0.008(5) 0.041(5) 0.005(5)
 C153 0.073(6) 0.215(13) 0.086(7) 0.010(6) 0.042(6) 0.005(6)
 C148 0.071(6) 0.214(13) 0.084(7) 0.010(6) 0.042(5) 0.007(6)
 C156 0.062(5) 0.103(7) 0.094(6) 0.009(5) 0.036(5) 0.000(4)
 C157 0.062(4) 0.104(6) 0.093(5) 0.005(4) 0.035(4) 0.000(3)
 C158 0.060(5) 0.102(7) 0.091(6) 0.009(5) 0.034(5) -0.001(4)
 C159 0.057(5) 0.101(7) 0.088(6) 0.011(5) 0.036(5) -0.001(5)
 C154 0.055(5) 0.101(7) 0.087(6) 0.011(5) 0.036(5) -0.001(5)
 C155 0.059(5) 0.102(7) 0.092(6) 0.010(5) 0.036(5) 0.000(5)
 C162 0.211(10) 0.236(12) 0.174(9) -0.016(9) 0.114(8) -0.041(9)
 C163 0.212(12) 0.243(14) 0.184(11) -0.021(11) 0.104(11) -0.034(11)
 C164 0.215(12) 0.237(14) 0.176(11) -0.011(11) 0.112(10) -0.041(11)
 C165 0.221(12) 0.242(14) 0.190(11) -0.013(11) 0.109(10) -0.046(11)
 C170 0.079(6) 0.224(13) 0.092(6) 0.000 0.036(5) 0.000
 C171 0.064(5) 0.108(7) 0.099(6) 0.000 0.035(5) 0.000
 K1 0.0533(16) 0.085(2) 0.0546(16) 0.000 0.0190(13) 0.000
 K2 0.0543(12) 0.0578(14) 0.1090(19) 0.0021(13) 0.0338(12) 0.0000(10)
 K3 0.0646(14) 0.100(2) 0.0717(15) 0.0061(13) 0.0254(11) -0.0006(13)
 O7 0.138(9) 0.074(6) 0.086(6) 0.016(5) 0.003(6) -0.035(6)
 O8 0.067(5) 0.103(7) 0.071(5) 0.006(4) 0.033(4) -0.007(4)
 O9 0.068(5) 0.062(5) 0.097(6) 0.011(4) 0.014(4) -0.008(4)
 O10 0.180(11) 0.121(9) 0.066(5) 0.033(6) 0.003(6) -0.076(8)
 O11 0.193(11) 0.060(5) 0.167(10) -0.017(6) 0.147(10) -0.015(6)
 O12 0.060(4) 0.082(5) 0.092(5) -0.014(4) 0.042(4) -0.006(4)
 O13 0.061(4) 0.096(6) 0.055(4) 0.010(4) 0.026(3) 0.017(4)
 O14 0.048(4) 0.094(6) 0.058(4) 0.016(4) 0.017(3) 0.010(3)
 O15 0.092(6) 0.131(8) 0.050(4) 0.011(5) 0.033(4) 0.040(5)
 O16 0.087(5) 0.112(7) 0.076(5) 0.048(5) 0.042(4) 0.037(5)
 P1 0.0654(16) 0.118(3) 0.0504(14) 0.0222(15) 0.0290(12) 0.0216(16)
 P2 0.092(3) 0.056(2) 0.119(4) 0.000 0.075(3) 0.000
 P3 0.086(2) 0.075(2) 0.0753(19) 0.0230(16) 0.0068(16) -0.0233(17)
 S1 0.066(2) 0.092(3) 0.060(2) 0.000 0.0295(17) 0.000
 S2 0.0634(16) 0.101(2) 0.0776(18) -0.0081(17) 0.0258(14) -0.0154(15)
 S3 0.0695(17) 0.093(2) 0.097(2) -0.0072(18) 0.0472(16) -0.0130(16)
 S4 0.0551(15) 0.123(3) 0.0855(19) 0.0015(19) 0.0319(14) -0.0180(16)
 S5 0.0824(19) 0.082(2) 0.092(2) -0.0071(17) 0.0423(17) -0.0210(16)
 S6 0.061(2) 0.096(3) 0.080(3) 0.000 -0.007(2) 0.000
 S7 0.058(2) 0.110(4) 0.107(3) 0.000 0.038(2) 0.000
 S8 0.0568(16) 0.121(3) 0.0801(19) -0.0049(18) 0.0245(14) -0.0027(16)
 S9 0.094(3) 0.133(4) 0.059(2) 0.000 0.042(2) 0.000
 S10 0.0751(19) 0.101(3) 0.0783(19) 0.0110(18) 0.0161(15) 0.0018(17)
 S11 0.133(3) 0.114(3) 0.092(2) 0.021(2) 0.058(2) 0.026(3)
 S12 0.085(2) 0.146(4) 0.0716(19) -0.005(2) 0.0263(16) 0.010(2)
 S13 0.125(3) 0.088(3) 0.137(3) 0.021(2) 0.068(3) -0.014(2)
 S14 0.098(3) 0.136(4) 0.137(4) -0.029(3) 0.061(3) -0.023(3)
 S15 0.119(3) 0.105(3) 0.130(3) 0.007(3) 0.063(3) -0.002(2)
 S16 0.117(3) 0.180(5) 0.102(3) 0.005(3) 0.049(3) -0.027(3)
 S17 0.142(4) 0.135(4) 0.090(3) 0.040(3) 0.021(2) -0.009(3)
 O17 0.065(6) 0.255(17) 0.146(11) 0.000 0.044(7) 0.000
 N1 0.077(6) 0.262(17) 0.154(11) 0.000 0.040(7) 0.000
 C173 0.074(6) 0.259(17) 0.152(11) 0.000 0.040(7) 0.000
 C174 0.103(9) 0.277(19) 0.172(13) 0.000 0.030(10) 0.000
 C172 0.104(9) 0.272(19) 0.165(13) 0.000 0.027(9) 0.000

_geom_special_details
;
 All esds (except the esd in the dihedral angle between two l.s. planes)
 are estimated using the full covariance matrix.  The cell esds are taken
 into account individually in the estimation of esds in distances, angles
 and torsion angles; correlations between esds in cell parameters are only
 used when they are defined by crystal symmetry.  An approximate (isotropic)
 treatment of cell esds is used for estimating esds involving l.s. planes.
;
loop_
  _geom_bond_atom_site_label_1
  _geom_bond_atom_site_label_2
  _geom_bond_distance
  _geom_bond_site_symmetry_2
  _geom_bond_publ_flag
 Ag1 Ag18 3.311(3) . ?
 Ag1 K1 2.681(3) . ?
 Ag1 O14 2.375(7) . ?
 Ag1 S1 2.468(3) . ?
 Ag1 S3 2.434(4) . ?
 Ag1A Ag17 3.002(9) . ?
 Ag1A Ag18 2.570(10) . ?
 Ag1A K1 3.333(10) . ?
 Ag1A O14 2.448(10) . ?
 Ag1A S1 2.514(8) . ?
 Ag1A S3 2.520(9) . ?
 Ag1B Ag4B 3.325(8) 2_656 ?
 Ag1B S2 2.474(6) . ?
 Ag1B S14 2.277(7) 2_656 ?
 Ag1B S16 2.906(10) 2_656 ?
 Ag2 Ag3 3.087(3) . ?
 Ag2 K2 2.556(3) . ?
 Ag2 O8 2.370(8) . ?
 Ag2 S3 2.437(4) . ?
 Ag2 S4 2.942(4) . ?
 Ag2 S5 2.474(4) . ?
 Ag2A Ag3A 2.955(9) . ?
 Ag2A Ag17 2.854(6) . ?
 Ag2A K2 3.517(7) . ?
 Ag2A O8 2.591(10) . ?
 Ag2A S3 2.655(7) . ?
 Ag2A S5 2.551(7) . ?
 Ag2A S11 2.770(8) . ?
 Ag2B Ag9 3.115(7) 2_656 ?
 Ag2B Ag10 2.554(10) . ?
 Ag2B K2 3.295(7) . ?
 Ag2B O12 2.486(9) . ?
 Ag2B S2 2.541(6) . ?
 Ag2B S5 2.489(5) . ?
 Ag3 Ag4 2.997(3) . ?
 Ag3 Ag9A 3.165(4) 2_656 ?
 Ag3 O7 2.502(11) . ?
 Ag3 S5 2.458(4) . ?
 Ag3 S11 2.502(5) . ?
 Ag3 S13 2.749(5) . ?
 Ag3A Ag4A 2.646(10) . ?
 Ag3A Ag5A 3.232(8) . ?
 Ag3A Ag9 3.368(6) 2_656 ?
 Ag3A O7 2.262(11) . ?
 Ag3A S11 2.435(6) . ?
 Ag3A S13 2.209(8) . ?
 Ag3B Ag4B 3.060(4) . ?
 Ag3B S10 2.459(5) . ?
 Ag3B S14 2.375(6) . ?
 Ag3B S17 2.941(7) . ?
 Ag4 Ag5 3.024(5) . ?
 Ag4 O3 2.45(3) . ?
 Ag4 S11 2.782(5) . ?
 Ag4 S13 2.797(6) . ?
 Ag4 S14 2.497(5) . ?
 Ag4A Ag5A 3.029(11) . ?
 Ag4A O3 2.49(3) . ?
 Ag4A S13 2.308(8) . ?
 Ag4A S14 2.512(7) . ?
 Ag4B K3 2.500(4) . ?
 Ag4B O9 2.393(8) . ?
 Ag4B S2 2.444(4) 2_656 ?
 Ag4B S8 2.940(5) . ?
 Ag4B S10 2.467(4) . ?
 Ag5 Ag6A 3.173(9) . ?
 Ag5 O4 2.46(3) . ?
 Ag5 S11 2.368(6) . ?
 Ag5 S17 2.386(6) . ?
 Ag5A Ag12 2.111(6) . ?
 Ag5A O4 2.46(3) . ?
 Ag5A S11 2.642(6) . ?
 Ag5A S14 2.850(7) . ?
 Ag5A S17 2.847(8) . ?
 Ag5B Ag15 2.508(15) . ?
 Ag5B Ag16 2.796(14) . ?
 Ag5B K3 3.415(16) . ?
 Ag5B O13 2.390(15) . ?
 Ag5B S6 2.543(13) . ?
 Ag5B S10 2.578(14) . ?
 Ag5B S12 2.947(17) . ?
 Ag6 Ag6A 0.929(8) . ?
 Ag6 Ag7 2.808(12) . ?
 Ag6 Ag7A 2.044(16) . ?
 Ag6 Ag15 2.790(7) . ?
 Ag6 O1 2.32(6) . ?
 Ag6 O1A 2.36(3) . ?
 Ag6 S15 2.488(9) . ?
 Ag6 S17 2.745(11) . ?
 Ag6A Ag7A 2.889(13) . ?
 Ag6A Ag15 3.213(5) . ?
 Ag6A O1 2.26(6) . ?
 Ag6A O1A 2.19(3) . ?
 Ag6A S15 2.362(7) . ?
 Ag6A S17 2.385(9) . ?
 Ag7 Ag7A 0.835(7) . ?
 Ag7 Ag18 3.134(4) . ?
 Ag7 O2 2.43(6) . ?
 Ag7 O2A 2.53(3) . ?
 Ag7 S9 2.423(5) . ?
 Ag7 S12 2.359(5) . ?
 Ag7A Ag18 2.837(6) . ?
 Ag7A O2 2.19(6) . ?
 Ag7A O2A 2.27(4) . ?
 Ag7A S9 2.810(9) . ?
 Ag7A S12 2.551(7) . ?
 Ag8 O5 2.27(7) 2_656 ?
 Ag8 S13 2.420(5) . ?
 Ag8 S16 2.434(5) . ?
 Ag8A Ag8A 1.960(19) 2_656 ?
 Ag8A Ag9 3.181(7) . ?
 Ag8A Ag9 2.152(8) 2_656 ?
 Ag8A O6 2.45(4) . ?
 Ag8A S13 2.860(9) . ?
 Ag8A S16 2.520(8) . ?
 Ag9 O11 2.275(12) . ?
 Ag9 S13 2.382(5) 2_656 ?
 Ag9 S16 2.479(6) . ?
 Ag9A Ag11 3.215(6) 2_656 ?
 Ag9A S5 2.596(6) 2_656 ?
 Ag9A S13 2.757(7) 2_656 ?
 Ag9A S16 2.380(6) . ?
 Ag10 Ag13 3.101(8) 2_656 ?
 Ag10 S2 2.550(6) . ?
 Ag10 S14 2.841(10) 2_656 ?
 Ag10 S16 2.259(9) 2_656 ?
 Ag11 K2 2.625(4) . ?
 Ag11 O12 2.359(7) . ?
 Ag11 S2 2.415(4) . ?
 Ag11 S5 2.451(4) . ?
 Ag12 Ag13 2.921(6) . ?
 Ag12 Ag15 3.373(4) . ?
 Ag12 O10 2.257(13) . ?
 Ag12 S14 2.491(6) . ?
 Ag12 S17 2.345(6) . ?
 Ag13 K3 3.336(6) . ?
 Ag13 O9 2.441(9) . ?
 Ag13 S2 2.575(5) 2_656 ?
 Ag13 S10 2.547(6) . ?
 Ag13 S14 2.942(7) . ?
 Ag14 Ag15 3.327(2) . ?
 Ag14 K3 2.677(3) . ?
 Ag14 O13 2.356(7) . ?
 Ag14 S6 2.437(2) . ?
 Ag14 S8 2.961(4) . ?
 Ag14 S10 2.472(4) . ?
 Ag15 O16 2.472(9) . ?
 Ag15 S10 2.634(4) . ?
 Ag15 S12 2.439(5) . ?
 Ag15 S17 2.581(6) . ?
 Ag16 S6 2.537(6) . ?
 Ag16 S12 2.541(5) . ?
 Ag16 S12 2.541(5) 6_565 ?
 Ag17 S3 2.558(4) . ?
 Ag17 S11 2.537(5) . ?
 Ag17 S15 2.539(6) . ?
 Ag18 Ag18 3.218(3) 6_565 ?
 Ag18 O15 2.437(9) . ?
 Ag18 S1 2.706(4) . ?
 Ag18 S9 2.610(4) . ?
 Ag18 S15 2.422(5) . ?
 Ag19 Ag20 2.9599(14) . ?
 Ag19 Ag22 3.3592(11) . ?
 Ag19 Ag22 3.3592(11) 6_565 ?
 Ag19 Ag23 2.8723(11) 6_565 ?
 Ag19 Ag23 2.8723(11) . ?
 Ag19 Ag27 3.0052(14) . ?
 Ag19 K3 3.442(3) 6_565 ?
 Ag19 K3 3.442(3) . ?
 Ag19 S8 2.466(4) . ?
 Ag19 S8 2.466(4) 6_565 ?
 Ag20 Ag21 2.8407(9) . ?
 Ag20 Ag21 2.8406(9) 6_565 ?
 Ag20 Ag22 2.9857(9) . ?
 Ag20 Ag22 2.9857(9) 6_565 ?
 Ag20 Ag23 2.8472(10) 6_565 ?
 Ag20 Ag23 2.8472(10) . ?
 Ag20 Ag24 2.8476(13) 5_666 ?
 Ag20 Ag26 2.9838(11) 2_656 ?
 Ag20 Ag26 2.9838(11) 5_666 ?
 Ag20 O17 2.334(11) . ?
 Ag21 Ag21 2.8312(12) 2_656 ?
 Ag21 Ag22 2.8847(10) . ?
 Ag21 Ag23 2.8314(9) 2_656 ?
 Ag21 Ag23 2.7482(9) . ?
 Ag21 Ag24 2.7527(9) 5_666 ?
 Ag21 Ag25 2.7699(10) . ?
 Ag21 Ag25 2.8243(10) 2_656 ?
 Ag21 Ag26 2.8941(10) 2_656 ?
 Ag21 Ag28 2.7736(9) 2_656 ?
 Ag21 K2 2.818(3) 2_656 ?
 Ag22 Ag23 2.8439(10) . ?
 Ag22 Ag25 3.0090(10) . ?
 Ag22 K2 3.408(3) 2_656 ?
 Ag22 K3 3.279(3) . ?
 Ag22 S4 2.455(3) 2_656 ?
 Ag22 S8 2.457(3) . ?
 Ag23 Ag23 2.7577(15) 6_565 ?
 Ag23 Ag24 2.8210(10) . ?
 Ag23 Ag25 2.7752(11) . ?
 Ag23 Ag27 2.7588(10) . ?
 Ag23 Ag28 2.8225(9) . ?
 Ag23 K3 2.745(3) . ?
 Ag24 Ag26 2.8665(11) . ?
 Ag24 Ag26 2.8666(11) 6_565 ?
 Ag24 Ag27 2.8266(13) . ?
 Ag24 Ag28 2.7608(9) 6_565 ?
 Ag24 Ag28 2.7610(9) . ?
 Ag24 K1 2.738(3) . ?
 Ag25 Ag25 3.1187(16) 2_656 ?
 Ag25 Ag28 3.1460(11) . ?
 Ag25 K2 3.111(2) . ?
 Ag25 K2 3.166(3) 2_656 ?
 Ag25 K3 3.115(3) . ?
 Ag25 O9 2.336(9) . ?
 Ag25 O12 2.346(9) 2_656 ?
 Ag26 Ag26 3.349(2) 6_565 ?
 Ag26 Ag28 3.0078(10) . ?
 Ag26 K1 3.360(3) . ?
 Ag26 K2 3.490(3) . ?
 Ag26 S4 2.459(4) . ?
 Ag26 S7 2.475(4) . ?
 Ag27 Ag28 3.1401(10) 6_565 ?
 Ag27 Ag28 3.1403(10) . ?
 Ag27 K1 3.065(3) . ?
 Ag27 K3 3.262(3) 6_565 ?
 Ag27 K3 3.262(3) . ?
 Ag27 O13 2.326(8) 6_565 ?
 Ag27 O13 2.326(8) . ?
 Ag28 K1 3.164(2) . ?
 Ag28 K2 3.300(3) . ?
 Ag28 K3 3.083(3) . ?
 Ag28 O8 2.304(10) . ?
 Ag28 O14 2.317(7) . ?
 C1 H1 0.9300 . ?
 C1 C2 1.3900 . ?
 C1 C77 1.3900 . ?
 C2 H2 0.9300 . ?
 C2 C78 1.3900 . ?
 C78 C4 1.3900 . ?
 C78 C2A 1.390(10) . ?
 C78 C4A 1.383(10) . ?
 C78 C79 1.547(9) . ?
 C4 H4 0.9300 . ?
 C4 C3 1.3900 . ?
 C3 H3 0.9300 . ?
 C3 C77 1.3900 . ?
 C77 C1A 1.394(10) . ?
 C77 C3A 1.386(10) . ?
 C77 S2 1.804(9) . ?
 C1A H1A 0.9300 . ?
 C1A C2A 1.390(10) . ?
 C2A H2A 0.9300 . ?
 C3A H3A 0.9300 . ?
 C3A C4A 1.382(10) . ?
 C4A H4A 0.9300 . ?
 C5 H5A 0.9600 . ?
 C5 H5B 0.9600 . ?
 C5 H5C 0.9600 . ?
 C5 C79 1.542(10) . ?
 C5A H5AA 0.9600 . ?
 C5A H5AB 0.9600 . ?
 C5A H5AC 0.9600 . ?
 C5A C79 1.535(10) . ?
 C6 H6A 0.9600 . ?
 C6 H6B 0.9600 . ?
 C6 H6C 0.9600 . ?
 C6 C79 1.530(10) . ?
 C6A H6AA 0.9600 . ?
 C6A H6AB 0.9600 . ?
 C6A H6AC 0.9600 . ?
 C6A C79 1.548(10) . ?
 C7 H7A 0.9600 . ?
 C7 H7B 0.9600 . ?
 C7 H7C 0.9600 . ?
 C7 C79 1.545(10) . ?
 C7A H7AA 0.9602 . ?
 C7A H7AB 0.9612 . ?
 C7A H7AC 0.9600 . ?
 C7A C79 1.539(10) . ?
 C8 H8 0.9300 . ?
 C8 C9 1.3900 . ?
 C8 C80 1.3900 . ?
 C9 H9 0.9300 . ?
 C9 C81 1.3900 . ?
 C81 C11 1.3900 . ?
 C81 C9A 1.384(10) . ?
 C81 C11A 1.386(10) . ?
 C81 C83 1.56(2) . ?
 C11 H11 0.9300 . ?
 C11 C10 1.3900 . ?
 C10 H10 0.9300 . ?
 C10 C80 1.3900 . ?
 C80 C8A 1.389(10) . ?
 C80 C10A 1.394(10) . ?
 C80 S5 1.828(11) . ?
 C8A H8A 0.9300 . ?
 C8A C9A 1.388(10) . ?
 C9A H9A 0.9300 . ?
 C10A H10A 0.9300 . ?
 C10A C11A 1.389(10) . ?
 C11A H11A 0.9300 . ?
 C12 H12 0.9300 . ?
 C12 C13 1.43(4) . ?
 C12 C92 1.36(4) . ?
 C13 H13 0.9300 . ?
 C13 C93 1.32(4) . ?
 C13A H13A 0.9300 . ?
 C13A C12A 1.3900 . ?
 C13A C93 1.3900 . ?
 C12A H12A 0.9300 . ?
 C12A C92 1.3900 . ?
 C92 C14A 1.3900 . ?
 C92 C14 1.43(4) . ?
 C92 S3 1.809(8) . ?
 C14A H14A 0.9300 . ?
 C14A C15A 1.3900 . ?
 C15A H15A 0.9300 . ?
 C15A C93 1.3900 . ?
 C93 C15 1.38(4) . ?
 C93 C94 1.556(8) . ?
 C14 H14 0.9300 . ?
 C14 C15 1.40(4) . ?
 C15 H15 0.9300 . ?
 C16 H16A 0.9600 . ?
 C16 H16B 0.9600 . ?
 C16 H16C 0.9600 . ?
 C16 C94 1.535(9) . ?
 C16A H16D 0.9600 . ?
 C16A H16E 0.9600 . ?
 C16A H16F 0.9600 . ?
 C16A C94 1.543(9) . ?
 C17 H17A 0.9599 . ?
 C17 H17B 0.9598 . ?
 C17 H17C 0.9600 . ?
 C17 C94 1.544(9) . ?
 C17A H17D 0.9600 . ?
 C17A H17E 0.9600 . ?
 C17A H17F 0.9600 . ?
 C17A C94 1.532(9) . ?
 C18 H18A 0.9600 . ?
 C18 H18B 0.9600 . ?
 C18 H18C 0.9600 . ?
 C18 C94 1.547(9) . ?
 C18A H18D 0.9600 . ?
 C18A H18E 0.9600 . ?
 C18A H18F 0.9600 . ?
 C18A C94 1.538(9) . ?
 C19 H19A 0.9595 6_565 ?
 C19 H19A 0.9595 . ?
 C19 H19B 0.9599 6_565 ?
 C19 H19B 0.9600 . ?
 C19 H19C 0.9599 . ?
 C19 H19C 0.9599 6_565 ?
 C19 C171 1.540(10) . ?
 C19A H19D 0.9600 . ?
 C19A H19E 0.9600 . ?
 C19A H19F 0.9600 . ?
 C19A C171 1.540(10) . ?
 C20 H20A 0.9600 . ?
 C20 H20B 0.9600 . ?
 C20 H20C 0.9600 . ?
 C20 H20D 1.08(4) 6_565 ?
 C20 C171 1.540(10) . ?
 C20A H20D 0.9598 6_565 ?
 C20A H20D 0.9598 . ?
 C20A H20E 0.9600 . ?
 C20A H20E 0.9600 6_565 ?
 C20A H20F 0.9605 6_565 ?
 C20A H20F 0.9605 . ?
 C20A C171 1.536(10) . ?
 C21 H21A 0.9600 . ?
 C21 H21B 0.9598 . ?
 C21 H21C 0.9603 . ?
 C21 H21D 1.29(5) 6_565 ?
 C21 C170 1.541(7) . ?
 C21A H21D 0.9606 6_565 ?
 C21A H21D 0.9604 . ?
 C21A H21E 0.9599 6_565 ?
 C21A H21E 0.9600 . ?
 C21A H21F 0.9601 . ?
 C21A H21F 0.9601 6_565 ?
 C21A C170 1.537(7) . ?
 C22 H22A 0.9592 . ?
 C22 H22B 0.9602 . ?
 C22 H22C 0.9602 . ?
 C22 C22A 1.09(4) . ?
 C22 C170 1.539(7) . ?
 C22A H22D 0.9594 . ?
 C22A H22E 0.9600 . ?
 C22A H22F 0.9598 . ?
 C22A C170 1.541(7) . ?
 C23A H23A 0.9300 . ?
 C23A C160 1.386(10) . ?
 C23A C24A 1.396(10) . ?
 C24 H24 0.9300 . ?
 C24 C23 1.3900 . ?
 C24 C161 1.3900 . ?
 C23 H23 0.9300 . ?
 C23 C160 1.3900 . ?
 C160 C26 1.3900 . ?
 C160 C26A 1.389(10) . ?
 C160 S15 1.810(13) . ?
 C26 H26 0.9300 . ?
 C26 C25 1.3900 . ?
 C25 H25 0.9300 . ?
 C25 C161 1.3900 . ?
 C161 C24A 1.392(10) . ?
 C161 C25A 1.391(10) . ?
 C161 C162 1.547(10) . ?
 C24A H24A 0.9300 . ?
 C25A H25A 0.9300 . ?
 C25A C26A 1.389(10) . ?
 C26A H26A 0.9300 . ?
 C27A H27A 0.9300 . ?
 C27A C95 1.384(8) . ?
 C27A C28A 1.391(8) . ?
 C28 H28 0.9300 . ?
 C28 C27 1.3900 . ?
 C28 C96 1.3900 . ?
 C27 H27 0.9300 . ?
 C27 C95 1.3900 . ?
 C95 C30 1.3900 . ?
 C95 C30A 1.389(8) . ?
 C95 S11 1.852(11) . ?
 C30 H30 0.9300 . ?
 C30 C29 1.3900 . ?
 C29 H29 0.9300 . ?
 C29 C96 1.3900 . ?
 C96 C28A 1.393(8) . ?
 C96 C29A 1.392(8) . ?
 C96 C97 1.558(9) . ?
 C28A H28A 0.9300 . ?
 C29A H29A 0.9300 . ?
 C29A C30A 1.393(8) . ?
 C30A H30A 0.9300 . ?
 C31 H31A 0.9600 . ?
 C31 H31B 0.9600 . ?
 C31 H31C 0.9600 . ?
 C31 C97 1.538(10) . ?
 C31A H31D 0.9600 . ?
 C31A H31E 0.9600 . ?
 C31A H31F 0.9600 . ?
 C31A C97 1.549(10) . ?
 C32 H32A 0.9600 . ?
 C32 H32B 0.9600 . ?
 C32 H32C 0.9600 . ?
 C32 C97 1.545(10) . ?
 C32A H32D 0.9600 . ?
 C32A H32E 0.9600 . ?
 C32A H32F 0.9600 . ?
 C32A C97 1.544(10) . ?
 C33 H33A 0.9600 . ?
 C33 H33B 0.9600 . ?
 C33 H33C 0.9600 . ?
 C33 C97 1.548(10) . ?
 C33A H33D 0.9600 . ?
 C33A H33E 0.9600 . ?
 C33A H33F 0.9600 . ?
 C33A C97 1.547(10) . ?
 C34A H34A 0.9300 . ?
 C34A C35A 1.389(10) . ?
 C34A C113 1.388(10) . ?
 C35A H35A 0.9300 . ?
 C35A C114 1.392(10) . ?
 C36 H36 0.9300 . ?
 C36 C113 1.3900 . ?
 C36 C37 1.3900 . ?
 C113 C34 1.3900 . ?
 C113 C36A 1.389(10) . ?
 C113 S17 1.780(13) . ?
 C34 H34 0.9300 . ?
 C34 C35 1.3900 . ?
 C35 H35 0.9300 . ?
 C35 C114 1.3900 . ?
 C114 C37 1.3900 . ?
 C114 C37A 1.392(10) . ?
 C114 C115 1.543(9) . ?
 C37 H37 0.9300 . ?
 C36A H36A 0.9300 . ?
 C36A C37A 1.390(10) . ?
 C37A H37A 0.9300 . ?
 C38 H38 0.9300 . ?
 C38 C122 1.389(10) . ?
 C38 C39 1.386(10) . ?
 C38A H38A 0.9300 . ?
 C38A C122 1.3900 . ?
 C38A C39A 1.3900 . ?
 C122 C40A 1.3900 . ?
 C122 C40 1.387(10) . ?
 C122 S10 1.787(9) . ?
 C40A H40A 0.9300 . ?
 C40A C41A 1.3900 . ?
 C41A H41A 0.9300 . ?
 C41A C123 1.3900 . ?
 C123 C39A 1.3900 . ?
 C123 C39 1.386(10) . ?
 C123 C41 1.391(10) . ?
 C123 C124 1.530(5) . ?
 C39A H39A 0.9300 . ?
 C39 H39 0.9300 . ?
 C40 H40 0.9300 . ?
 C40 C41 1.388(10) . ?
 C41 H41 0.9300 . ?
 C42 H42A 0.9600 . ?
 C42 H42B 0.9600 . ?
 C42 H42C 0.9600 . ?
 C42 C124 1.543(10) . ?
 C42A H42D 0.9600 . ?
 C42A H42E 0.9600 . ?
 C42A H42F 0.9600 . ?
 C42A C124 1.545(7) . ?
 C43 H43A 0.9610 . ?
 C43 H43B 0.9607 . ?
 C43 H43C 0.9595 . ?
 C43 C124 1.537(10) . ?
 C43A H43D 0.9599 . ?
 C43A H43E 0.9600 . ?
 C43A H43F 0.9598 . ?
 C43A C124 1.544(7) . ?
 C44 H44A 0.9600 . ?
 C44 H44B 0.9600 . ?
 C44 H44C 0.9600 . ?
 C44 C124 1.540(10) . ?
 C44A H44D 0.9592 . ?
 C44A H44E 0.9602 . ?
 C44A H44F 0.9600 . ?
 C44A C124 1.542(7) . ?
 C45 H45 0.9300 . ?
 C45 C46 1.389(10) . ?
 C45 C132 1.386(10) . ?
 C46 H46 0.9300 . ?
 C46 C133 1.396(9) . ?
 C47 H47 0.9300 . ?
 C47 C48 1.391(10) . ?
 C47 C133 1.404(9) . ?
 C48 H48 0.9300 . ?
 C48 C132 1.384(10) . ?
 C48A H48A 0.9300 . ?
 C48A C132 1.3900 . ?
 C48A C47A 1.3900 . ?
 C132 C45A 1.3900 . ?
 C132 S8 1.801(9) . ?
 C45A H45A 0.9300 . ?
 C45A C46A 1.3900 . ?
 C46A H46A 0.9300 . ?
 C46A C133 1.3900 . ?
 C133 C47A 1.3900 . ?
 C133 C134 1.567(19) . ?
 C47A H47A 0.9300 . ?
 C49A H49A 0.9300 . ?
 C49A C50A 1.396(10) . ?
 C49A C119 1.388(10) . ?
 C50A H50A 0.9300 . ?
 C50A C120 1.391(10) . ?
 C51A H51A 0.9300 . ?
 C51A C52A 1.388(10) . ?
 C51A C120 1.382(10) . ?
 C52A H52A 0.9300 . ?
 C52A C119 1.388(10) . ?
 C53 H53A 0.9600 . ?
 C53 H53B 0.9600 . ?
 C53 H53C 0.9600 . ?
 C53 C121 1.540(9) . ?
 C53A H53D 0.9600 . ?
 C53A H53E 0.9600 . ?
 C53A H53F 0.9600 . ?
 C53A C121 1.543(10) . ?
 C54 H54A 0.9600 . ?
 C54 H54B 0.9600 . ?
 C54 H54C 0.9600 . ?
 C54 C121 1.551(10) . ?
 C54A H54D 0.9600 . ?
 C54A H54E 0.9600 . ?
 C54A H54F 0.9600 . ?
 C54A C121 1.533(10) . ?
 C55 H55A 0.9607 . ?
 C55 H55B 0.9596 . ?
 C55 H55C 0.9601 . ?
 C55 C121 1.546(10) . ?
 C55A H55D 0.9600 . ?
 C55A H55E 0.9600 . ?
 C55A H55F 0.9600 . ?
 C55A C121 1.543(10) . ?
 C56 H56 0.9300 . ?
 C56 C57 1.387(10) . ?
 C56 C110 1.390(10) . ?
 C57 H57 0.9300 . ?
 C57 C111 1.384(10) . ?
 C58 H58 0.9300 . ?
 C58 C59 1.392(10) . ?
 C58 C110 1.391(10) . ?
 C59 H59 0.9300 . ?
 C59 C111 1.386(10) . ?
 C60 H60A 0.9600 . ?
 C60 H60B 0.9600 . ?
 C60 H60C 0.9600 . ?
 C60 C112 1.542(9) . ?
 C60A H60D 0.9600 . ?
 C60A H60E 0.9600 . ?
 C60A H60F 0.9600 . ?
 C60A C112 1.539(9) . ?
 C61 H61A 0.9601 . ?
 C61 H61B 0.9601 . ?
 C61 H61C 0.9597 . ?
 C61 C112 1.540(9) . ?
 C61A H61D 0.9592 . ?
 C61A H61E 0.9600 . ?
 C61A H61F 0.9601 . ?
 C61A C112 1.533(9) . ?
 C62 H62A 0.9600 . ?
 C62 H62B 0.9602 . ?
 C62 H62C 0.9595 . ?
 C62 C112 1.528(9) . ?
 C62A H62D 0.9600 . ?
 C62A H62E 0.9600 . ?
 C62A H62F 0.9600 . ?
 C62A C112 1.540(9) . ?
 C63 H63 0.9300 . ?
 C63 C64 1.390(10) . ?
 C63 C104 1.389(10) . ?
 C64 H64 0.9300 . ?
 C64 C105 1.392(10) . ?
 C64A H64A 0.9300 . ?
 C64A C63A 1.3900 . ?
 C64A C105 1.3900 . ?
 C63A H63A 0.9300 . ?
 C63A C104 1.3900 . ?
 C104 C66A 1.3900 . ?
 C104 C66 1.386(10) . ?
 C104 S16 1.80(2) . ?
 C66A H66A 0.9300 . ?
 C66A C65A 1.3900 . ?
 C65A H65A 0.9300 . ?
 C65A C105 1.3900 . ?
 C105 C65 1.387(9) . ?
 C105 C106 1.546(10) . ?
 C65 H65 0.9300 . ?
 C65 C66 1.389(9) . ?
 C66 H66 0.9300 . ?
 C67A H67A 0.9300 . ?
 C67A C68A 1.393(8) . ?
 C67A C86 1.390(8) . ?
 C68A H68A 0.9300 . ?
 C68A C87 1.388(10) . ?
 C69 H69 0.9300 . ?
 C69 C70 1.389(8) . ?
 C69 C87 1.385(10) . ?
 C70 H70 0.9300 . ?
 C70 C86 1.385(8) . ?
 C70A H70A 0.9300 . ?
 C70A C86 1.3900 . ?
 C70A C69A 1.3900 . ?
 C86 C67 1.3900 . ?
 C86 S4 1.777(6) . ?
 C67 H67 0.9300 . ?
 C67 C68 1.3900 . ?
 C68 H68 0.9300 . ?
 C68 C87 1.3900 . ?
 C87 C69A 1.3900 . ?
 C87 C88 1.545(8) . ?
 C69A H69A 0.9300 . ?
 C71 C71A 0.69(5) . ?
 C71 C72 1.529(10) . ?
 C71 C72A 1.84(5) . ?
 C71 O1 1.252(10) . ?
 C71 O1A 1.45(6) . ?
 C71 O2 1.250(10) . ?
 C71 O2A 1.18(6) . ?
 C71A C72 1.87(4) . ?
 C71A C72A 1.492(7) . ?
 C71A O1 1.30(6) . ?
 C71A O1A 1.2497(10) . ?
 C71A O2 1.34(6) . ?
 C71A O2A 1.2496(10) . ?
 C72 C72A 1.71(4) . ?
 C72 F1 1.420(9) . ?
 C72 F2 1.422(9) . ?
 C72 F2A 1.34(5) . ?
 C72 F3 1.422(9) . ?
 C72A F1A 1.428(9) . ?
 C72A F2A 1.429(9) . ?
 C72A F3 1.58(5) . ?
 C72A F3A 1.430(9) . ?
 C73 H73 0.9300 . ?
 C73 C74 1.385(10) . ?
 C73 C99 1.382(10) . ?
 C74 H74 0.9300 . ?
 C74 C98 1.382(10) . ?
 C75 H75 0.9300 . ?
 C75 C98 1.389(10) . ?
 C75 C76 1.393(10) . ?
 C75A H75A 0.9300 . ?
 C75A C76A 1.3900 . ?
 C75A C98 1.3900 . ?
 C76A H76A 0.9300 . ?
 C76A C99 1.3900 . ?
 C99 C73A 1.3900 . ?
 C99 C76 1.392(10) . ?
 C99 C100 1.543(10) . ?
 C73A H73A 0.9300 . ?
 C73A C74A 1.3900 . ?
 C74A H74A 0.9300 . ?
 C74A C98 1.3900 . ?
 C98 S13 1.828(11) . ?
 C76 H76 0.9300 . ?
 C82 H82A 0.9600 . ?
 C82 H82B 0.9600 . ?
 C82 H82C 0.9600 . ?
 C82 C83 1.50(3) . ?
 C83 C84 1.56(3) . ?
 C83 C85 1.44(3) . ?
 C84 H84A 0.9600 . ?
 C84 H84B 0.9600 . ?
 C84 H84C 0.9600 . ?
 C85 H85A 0.9600 . ?
 C85 H85B 0.9600 . ?
 C85 H85C 0.9600 . ?
 C88 C89 1.531(9) . ?
 C88 C90 1.529(9) . ?
 C88 C91 1.549(9) . ?
 C89 H89A 0.9600 . ?
 C89 H89B 0.9600 . ?
 C89 H89C 0.9600 . ?
 C90 H90A 0.9600 . ?
 C90 H90B 0.9600 . ?
 C90 H90C 0.9600 . ?
 C91 H91A 0.9600 . ?
 C91 H91B 0.9600 . ?
 C91 H91C 0.9600 . ?
 C100 C101 1.529(10) . ?
 C100 C102 1.540(10) . ?
 C100 C103 1.538(10) . ?
 C101 H10B 0.9600 . ?
 C101 H10C 0.9600 . ?
 C101 H10D 0.9600 . ?
 C102 H10E 0.9600 . ?
 C102 H10F 0.9600 . ?
 C102 H10G 0.9600 . ?
 C103 H10H 0.9600 . ?
 C103 H10I 0.9600 . ?
 C103 H10J 0.9600 . ?
 C106 C107 1.539(10) . ?
 C106 C108 1.539(10) . ?
 C106 C109 1.547(10) . ?
 C107 H10K 0.9600 . ?
 C107 H10L 0.9600 . ?
 C107 H10M 0.9600 . ?
 C108 H10N 0.9600 . ?
 C108 H10O 0.9600 . ?
 C108 H10P 0.9600 . ?
 C109 H10Q 0.9600 . ?
 C109 H10R 0.9600 . ?
 C109 H10S 0.9600 . ?
 C110 C56A 1.3900 . ?
 C110 C58A 1.3900 . ?
 C110 S14 1.819(16) . ?
 C56A H56A 0.9300 . ?
 C56A C57A 1.3900 . ?
 C57A H57A 0.9300 . ?
 C57A C111 1.3900 . ?
 C111 C59A 1.3900 . ?
 C111 C112 1.541(8) . ?
 C59A H59A 0.9300 . ?
 C59A C58A 1.3900 . ?
 C58A H58A 0.9300 . ?
 C115 C116 1.546(10) . ?
 C115 C117 1.544(10) . ?
 C115 C118 1.543(9) . ?
 C116 H11B 0.9596 . ?
 C116 H11C 0.9597 . ?
 C116 H11D 0.9603 . ?
 C117 H11E 0.9589 . ?
 C117 H11F 0.9607 . ?
 C117 H11G 0.9599 . ?
 C118 H11H 0.9600 . ?
 C118 H11I 0.9600 . ?
 C118 H11J 0.9600 . ?
 C120 C51 1.3900 . ?
 C120 C50 1.3900 . ?
 C120 C121 1.552(9) . ?
 C51 H51 0.9300 . ?
 C51 C52 1.3900 . ?
 C52 H52 0.9300 . ?
 C52 C119 1.3900 . ?
 C119 C49 1.3900 . ?
 C119 S12 1.788(9) . ?
 C49 H49 0.9300 . ?
 C49 C50 1.3900 . ?
 C50 H50 0.9300 . ?
 C125 C126 1.34(2) 6_565 ?
 C125 C126 1.34(2) . ?
 C125 S6 1.77(2) . ?
 C126 H126 0.9300 . ?
 C126 C127 1.40(2) . ?
 C127 H127 0.9300 . ?
 C127 C128 1.33(2) . ?
 C128 C129 1.538(9) . ?
 C129 C130 1.531(9) . ?
 C129 C131 1.539(7) 6_565 ?
 C129 C131 1.539(7) . ?
 C130 H13B 0.9598 . ?
 C130 H13C 0.9601 . ?
 C130 H13D 0.9602 . ?
 C131 H13E 0.9600 . ?
 C131 H13F 0.9600 . ?
 C131 H13G 0.9600 . ?
 C134 C135 1.55(3) . ?
 C134 C136 1.59(3) . ?
 C134 C137 1.54(3) . ?
 C135 H13H 0.9600 . ?
 C135 H13I 0.9600 . ?
 C135 H13J 0.9600 . ?
 C136 H13K 0.9600 . ?
 C136 H13L 0.9600 . ?
 C136 H13M 0.9600 . ?
 C137 H13N 0.9600 . ?
 C137 H13O 0.9600 . ?
 C137 H13P 0.9600 . ?
 C140 H140 0.9300 . ?
 C140 C141 1.3900 . ?
 C140 C139 1.3900 . ?
 C141 C142 1.3900 . ?
 C141 C144 1.535(9) . ?
 C142 H142 0.9300 . ?
 C142 C143 1.3900 . ?
 C143 H143 0.9300 . ?
 C143 C138 1.3900 . ?
 C138 C139 1.3900 . ?
 C138 S9 1.808(9) . ?
 C139 H139 0.9300 . ?
 C144 C145 1.513(9) . ?
 C144 C146 1.536(9) . ?
 C144 C147 1.566(9) . ?
 C145 H14B 0.9601 . ?
 C145 H14C 0.9603 . ?
 C145 H14D 0.9598 . ?
 C146 H14E 0.9601 . ?
 C146 H14F 0.9600 . ?
 C146 H14G 0.9602 . ?
 C147 H14H 0.9601 . ?
 C147 H14I 0.9598 . ?
 C147 H14J 0.9604 . ?
 C149 H149 0.9300 . ?
 C149 C150 1.3900 . ?
 C149 C148 1.3900 . ?
 C150 H150 0.9300 . ?
 C150 C151 1.3900 . ?
 C151 C152 1.3900 . ?
 C151 C170 1.526(5) . ?
 C152 H152 0.9300 . ?
 C152 C153 1.3900 . ?
 C153 H153 0.9300 . ?
 C153 C148 1.3900 . ?
 C148 S1 1.802(10) . ?
 C156 H156 0.9300 . ?
 C156 C157 1.3900 . ?
 C156 C155 1.3900 . ?
 C157 C158 1.3900 . ?
 C157 C171 1.542(9) . ?
 C158 H158 0.9300 . ?
 C158 C159 1.3900 . ?
 C159 H159 0.9300 . ?
 C159 C154 1.3900 . ?
 C154 C155 1.3900 . ?
 C154 S7 1.823(9) . ?
 C155 H155 0.9300 . ?
 C162 C163 1.541(10) . ?
 C162 C164 1.538(10) . ?
 C162 C165 1.539(10) . ?
 C163 H16G 0.9600 . ?
 C163 H16H 0.9600 . ?
 C163 H16I 0.9600 . ?
 C164 H16J 0.9600 . ?
 C164 H16K 0.9600 . ?
 C164 H16L 0.9600 . ?
 C165 H16M 0.9600 . ?
 C165 H16N 0.9600 . ?
 C165 H16O 0.9600 . ?
 C166 C167 1.479(6) . ?
 C166 F7 1.426(9) . ?
 C166 F8 1.439(7) . ?
 C166 F9 1.439(7) . ?
 C167 O5 1.240(8) . ?
 C167 O6 1.235(8) . ?
 C168 C169 1.509(9) . ?
 C168 F4 1.428(9) . ?
 C168 F4A 1.416(9) . ?
 C168 F5 1.427(9) . ?
 C168 F5A 1.425(9) . ?
 C168 F6 1.419(9) . ?
 C168 F6A 1.434(9) . ?
 C169 O3 1.14(4) . ?
 C169 O4 1.19(4) . ?
 F1A F3 1.19(6) . ?
 F2 F2A 0.89(6) . ?
 F2A F3 1.69(6) . ?
 K1 O14 2.315(8) 6_565 ?
 K1 O14 2.315(8) . ?
 K1 S7 2.327(6) . ?
 K2 O8 2.339(9) . ?
 K2 O12 2.225(8) . ?
 K2 P2 3.390(4) . ?
 K2 S4 2.237(4) . ?
 K2 S5 3.368(4) . ?
 K3 O9 2.227(9) . ?
 K3 O13 2.348(8) . ?
 K3 P3 3.375(4) . ?
 K3 S8 2.361(4) . ?
 O7 P3 1.564(11) . ?
 O8 P3 1.519(10) . ?
 O9 P3 1.510(9) . ?
 O10 P3 1.573(11) . ?
 O11 P2 1.563(10) . ?
 O12 P2 1.526(8) . ?
 O13 P1 1.517(8) . ?
 O14 P1 1.514(7) . ?
 O15 P1 1.546(9) . ?
 O16 P1 1.570(10) . ?
 O17 C173 1.084(9) . ?
 N1 C173 1.4467(10) . ?
 N1 C174 1.4471(10) . ?
 N1 C172 1.4475(10) . ?
 C173 H173 0.9300 . ?
 C174 H17G 0.9600 . ?
 C174 H17H 0.9600 . ?
 C174 H17I 0.9600 . ?
 C172 H17J 0.9600 . ?
 C172 H17K 0.9600 . ?
 C172 H17L 0.9600 . ?

loop_
  _geom_angle_atom_site_label_1
  _geom_angle_atom_site_label_2
  _geom_angle_atom_site_label_3
  _geom_angle
  _geom_angle_site_symmetry_1
  _geom_angle_site_symmetry_3
  _geom_angle_publ_flag
 K1 Ag1 Ag18 99.12(8) . . ?
 O14 Ag1 Ag18 77.52(18) . . ?
 O14 Ag1 K1 54.1(2) . . ?
 O14 Ag1 S1 106.9(2) . . ?
 O14 Ag1 S3 97.0(2) . . ?
 S1 Ag1 Ag18 53.44(10) . . ?
 S1 Ag1 K1 81.63(10) . . ?
 S3 Ag1 Ag18 117.51(12) . . ?
 S3 Ag1 K1 127.62(11) . . ?
 S3 Ag1 S1 150.20(13) . . ?
 Ag17 Ag1A K1 125.4(2) . . ?
 Ag18 Ag1A Ag17 98.5(3) . . ?
 Ag18 Ag1A K1 101.0(2) . . ?
 O14 Ag1A Ag17 84.8(3) . . ?
 O14 Ag1A Ag18 92.8(3) . . ?
 O14 Ag1A K1 44.0(2) . . ?
 O14 Ag1A S1 103.3(4) . . ?
 O14 Ag1A S3 92.9(3) . . ?
 S1 Ag1A Ag17 161.0(5) . . ?
 S1 Ag1A Ag18 64.3(2) . . ?
 S1 Ag1A K1 68.8(2) . . ?
 S1 Ag1A S3 140.5(4) . . ?
 S3 Ag1A Ag17 54.34(18) . . ?
 S3 Ag1A Ag18 151.5(5) . . ?
 S3 Ag1A K1 102.5(3) . . ?
 S2 Ag1B Ag4B 47.09(15) . 2_656 ?
 S2 Ag1B S16 107.1(2) . 2_656 ?
 S14 Ag1B Ag4B 94.5(3) 2_656 2_656 ?
 S14 Ag1B S2 133.2(4) 2_656 . ?
 S14 Ag1B S16 113.0(3) 2_656 2_656 ?
 S16 Ag1B Ag4B 152.35(18) 2_656 2_656 ?
 K2 Ag2 Ag3 101.24(8) . . ?
 K2 Ag2 S4 47.37(9) . . ?
 O8 Ag2 Ag3 82.0(2) . . ?
 O8 Ag2 K2 56.5(2) . . ?
 O8 Ag2 S3 94.8(2) . . ?
 O8 Ag2 S4 94.3(2) . . ?
 O8 Ag2 S5 111.5(2) . . ?
 S3 Ag2 Ag3 114.72(11) . . ?
 S3 Ag2 K2 130.48(12) . . ?
 S3 Ag2 S4 105.78(13) . . ?
 S3 Ag2 S5 145.15(12) . . ?
 S4 Ag2 Ag3 139.49(10) . . ?
 S5 Ag2 Ag3 51.01(10) . . ?
 S5 Ag2 K2 84.05(10) . . ?
 S5 Ag2 S4 94.90(12) . . ?
 Ag3A Ag2A K2 102.74(17) . . ?
 Ag17 Ag2A Ag3A 98.2(2) . . ?
 Ag17 Ag2A K2 122.2(2) . . ?
 O8 Ag2A Ag3A 93.4(3) . . ?
 O8 Ag2A Ag17 84.3(3) . . ?
 O8 Ag2A K2 41.7(2) . . ?
 O8 Ag2A S3 84.9(3) . . ?
 O8 Ag2A S11 107.8(3) . . ?
 S3 Ag2A Ag3A 153.4(3) . . ?
 S3 Ag2A Ag17 55.18(14) . . ?
 S3 Ag2A K2 93.5(2) . . ?
 S3 Ag2A S11 105.1(2) . . ?
 S5 Ag2A Ag3A 78.0(2) . . ?
 S5 Ag2A Ag17 172.5(3) . . ?
 S5 Ag2A K2 65.19(15) . . ?
 S5 Ag2A O8 102.3(3) . . ?
 S5 Ag2A S3 128.3(3) . . ?
 S5 Ag2A S11 120.2(3) . . ?
 S11 Ag2A Ag3A 50.22(17) . . ?
 S11 Ag2A Ag17 53.60(16) . . ?
 S11 Ag2A K2 143.1(2) . . ?
 Ag9 Ag2B K2 100.21(13) 2_656 . ?
 Ag10 Ag2B K2 126.32(18) . . ?
 O12 Ag2B Ag9 87.0(2) . 2_656 ?
 O12 Ag2B Ag10 86.6(2) . . ?
 O12 Ag2B K2 42.5(2) . . ?
 O12 Ag2B S2 93.7(3) . . ?
 O12 Ag2B S5 102.8(3) . . ?
 S2 Ag2B Ag9 150.3(3) . 2_656 ?
 S2 Ag2B Ag10 60.06(17) . . ?
 S2 Ag2B K2 100.2(2) . . ?
 S5 Ag2B Ag9 70.99(15) . 2_656 ?
 S5 Ag2B Ag10 158.3(3) . . ?
 S5 Ag2B K2 69.64(17) . . ?
 S5 Ag2B S2 137.0(3) . . ?
 Ag2 Ag3 Ag9A 97.77(11) . 2_656 ?
 Ag4 Ag3 Ag2 143.41(10) . . ?
 Ag4 Ag3 Ag9A 109.52(14) . 2_656 ?
 O7 Ag3 Ag2 83.2(3) . . ?
 O7 Ag3 Ag4 75.1(2) . . ?
 O7 Ag3 Ag9A 86.0(3) . 2_656 ?
 O7 Ag3 S11 95.7(3) . . ?
 O7 Ag3 S13 90.7(3) . . ?
 S5 Ag3 Ag2 51.50(10) . . ?
 S5 Ag3 Ag4 162.54(14) . . ?
 S5 Ag3 Ag9A 53.18(14) . 2_656 ?
 S5 Ag3 O7 103.5(2) . . ?
 S5 Ag3 S11 136.90(16) . . ?
 S5 Ag3 S13 104.87(16) . . ?
 S11 Ag3 Ag2 94.03(13) . . ?
 S11 Ag3 Ag4 59.98(12) . . ?
 S11 Ag3 Ag9A 168.19(16) . 2_656 ?
 S11 Ag3 S13 113.21(17) . . ?
 S13 Ag3 Ag2 152.58(13) . . ?
 S13 Ag3 Ag4 58.05(13) . . ?
 S13 Ag3 Ag9A 55.02(15) . 2_656 ?
 Ag2A Ag3A Ag5A 107.1(2) . . ?
 Ag4A Ag3A Ag2A 168.2(3) . . ?
 Ag4A Ag3A Ag5A 61.1(2) . . ?
 O7 Ag3A Ag2A 73.8(4) . . ?
 O7 Ag3A Ag4A 105.9(4) . . ?
 O7 Ag3A Ag5A 94.0(3) . . ?
 O7 Ag3A Ag9 78.7(3) . 2_656 ?
 O7 Ag3A S11 104.3(4) . . ?
 S11 Ag3A Ag2A 60.9(2) . . ?
 S11 Ag3A Ag4A 108.4(3) . . ?
 S11 Ag3A Ag5A 53.4(2) . . ?
 S11 Ag3A Ag9 158.1(3) . 2_656 ?
 S13 Ag3A Ag2A 135.5(3) . . ?
 S13 Ag3A Ag4A 55.9(3) . . ?
 S13 Ag3A Ag5A 115.7(3) . . ?
 S13 Ag3A Ag9 44.85(16) . 2_656 ?
 S13 Ag3A O7 113.6(4) . . ?
 S13 Ag3A S11 141.6(3) . . ?
 S10 Ag3B Ag4B 51.71(11) . . ?
 S10 Ag3B S17 94.08(18) . . ?
 S14 Ag3B Ag4B 99.58(19) . . ?
 S14 Ag3B S10 146.7(3) . . ?
 S14 Ag3B S17 118.0(2) . . ?
 S17 Ag3B Ag4B 141.16(17) . . ?
 Ag3 Ag4 Ag5 97.95(12) . . ?
 O3 Ag4 Ag3 133.5(6) . . ?
 O3 Ag4 Ag5 83.8(7) . . ?
 O3 Ag4 S11 108.2(6) . . ?
 O3 Ag4 S13 103.4(7) . . ?
 O3 Ag4 S14 116.7(6) . . ?
 S11 Ag4 Ag3 51.15(11) . . ?
 S11 Ag4 Ag5 47.92(13) . . ?
 S11 Ag4 S13 103.69(16) . . ?
 S13 Ag4 Ag3 56.53(12) . . ?
 S13 Ag4 Ag5 150.88(15) . . ?
 S14 Ag4 Ag3 108.98(16) . . ?
 S14 Ag4 Ag5 99.02(16) . . ?
 S14 Ag4 S11 119.86(19) . . ?
 S14 Ag4 S13 102.54(17) . . ?
 Ag3A Ag4A Ag5A 69.1(3) . . ?
 O3 Ag4A Ag3A 105.9(7) . . ?
 O3 Ag4A Ag5A 63.4(7) . . ?
 O3 Ag4A S14 114.5(7) . . ?
 S13 Ag4A Ag3A 52.4(2) . . ?
 S13 Ag4A Ag5A 120.0(3) . . ?
 S13 Ag4A O3 118.2(6) . . ?
 S13 Ag4A S14 118.0(3) . . ?
 S14 Ag4A Ag3A 84.1(3) . . ?
 S14 Ag4A Ag5A 61.1(2) . . ?
 Ag3B Ag4B Ag1B 66.96(12) . 2_656 ?
 K3 Ag4B Ag1B 124.80(11) . 2_656 ?
 K3 Ag4B Ag3B 106.36(11) . . ?
 K3 Ag4B S8 50.65(9) . . ?
 O9 Ag4B Ag1B 71.1(2) . 2_656 ?
 O9 Ag4B Ag3B 80.8(2) . . ?
 O9 Ag4B K3 54.1(2) . . ?
 O9 Ag4B S2 96.7(3) . 2_656 ?
 O9 Ag4B S8 98.5(2) . . ?
 O9 Ag4B S10 107.9(3) . . ?
 S2 Ag4B Ag1B 47.84(12) 2_656 2_656 ?
 S2 Ag4B Ag3B 110.39(14) 2_656 . ?
 S2 Ag4B K3 127.64(12) 2_656 . ?
 S2 Ag4B S8 105.09(13) 2_656 . ?
 S2 Ag4B S10 144.45(15) 2_656 . ?
 S8 Ag4B Ag1B 146.70(13) . 2_656 ?
 S8 Ag4B Ag3B 144.38(11) . . ?
 S10 Ag4B Ag1B 116.86(15) . 2_656 ?
 S10 Ag4B Ag3B 51.48(11) . . ?
 S10 Ag4B K3 87.87(12) . . ?
 S10 Ag4B S8 96.41(13) . . ?
 Ag4 Ag5 Ag6A 155.75(15) . . ?
 O4 Ag5 Ag4 73.9(7) . . ?
 O4 Ag5 Ag6A 127.9(7) . . ?
 S11 Ag5 Ag4 60.67(14) . . ?
 S11 Ag5 Ag6A 110.8(2) . . ?
 S11 Ag5 O4 112.9(7) . . ?
 S11 Ag5 S17 132.4(2) . . ?
 S17 Ag5 Ag4 118.3(2) . . ?
 S17 Ag5 Ag6A 48.3(2) . . ?
 S17 Ag5 O4 111.4(6) . . ?
 Ag4A Ag5A Ag3A 49.86(19) . . ?
 Ag12 Ag5A Ag3A 93.84(18) . . ?
 Ag12 Ag5A Ag4A 106.9(3) . . ?
 Ag12 Ag5A O4 146.2(7) . . ?
 Ag12 Ag5A S11 101.3(2) . . ?
 Ag12 Ag5A S14 58.02(18) . . ?
 Ag12 Ag5A S17 54.00(18) . . ?
 O4 Ag5A Ag3A 119.8(7) . . ?
 O4 Ag5A Ag4A 93.9(7) . . ?
 O4 Ag5A S11 104.0(6) . . ?
 O4 Ag5A S14 128.4(7) . . ?
 O4 Ag5A S17 97.6(7) . . ?
 S11 Ag5A Ag3A 47.68(15) . . ?
 S11 Ag5A Ag4A 93.0(2) . . ?
 S11 Ag5A S14 112.6(2) . . ?
 S11 Ag5A S17 104.8(3) . . ?
 S14 Ag5A Ag3A 68.90(19) . . ?
 S14 Ag5A Ag4A 50.48(18) . . ?
 S17 Ag5A Ag3A 136.2(2) . . ?
 S17 Ag5A Ag4A 155.8(2) . . ?
 S17 Ag5A S14 106.5(2) . . ?
 Ag15 Ag5B Ag16 102.9(5) . . ?
 Ag15 Ag5B K3 102.7(4) . . ?
 Ag15 Ag5B S6 156.6(7) . . ?
 Ag15 Ag5B S10 62.4(3) . . ?
 Ag15 Ag5B S12 52.4(3) . . ?
 Ag16 Ag5B K3 129.1(5) . . ?
 Ag16 Ag5B S12 52.4(3) . . ?
 O13 Ag5B Ag15 97.7(4) . . ?
 O13 Ag5B Ag16 90.0(4) . . ?
 O13 Ag5B K3 43.4(3) . . ?
 O13 Ag5B S6 93.7(6) . . ?
 O13 Ag5B S10 103.4(6) . . ?
 O13 Ag5B S12 107.8(5) . . ?
 S6 Ag5B Ag16 56.5(3) . . ?
 S6 Ag5B K3 99.7(5) . . ?
 S6 Ag5B S10 134.2(6) . . ?
 S6 Ag5B S12 104.6(5) . . ?
 S10 Ag5B Ag16 160.9(7) . . ?
 S10 Ag5B K3 68.6(4) . . ?
 S10 Ag5B S12 109.7(5) . . ?
 S12 Ag5B K3 143.7(4) . . ?
 Ag6A Ag6 Ag7 157.9(7) . . ?
 Ag6A Ag6 Ag7A 150.3(8) . . ?
 Ag6A Ag6 Ag15 108.8(7) . . ?
 Ag6A Ag6 O1 74.6(14) . . ?
 Ag6A Ag6 O1A 68.0(9) . . ?
 Ag6A Ag6 S15 71.4(6) . . ?
 Ag6A Ag6 S17 57.9(6) . . ?
 Ag7A Ag6 Ag7 8.1(2) . . ?
 Ag7A Ag6 Ag15 98.4(4) . . ?
 Ag7A Ag6 O1 99.3(12) . . ?
 Ag7A Ag6 O1A 100.3(7) . . ?
 Ag7A Ag6 S15 87.5(3) . . ?
 Ag7A Ag6 S17 151.8(5) . . ?
 Ag15 Ag6 Ag7 92.1(3) . . ?
 O1 Ag6 Ag7 99.1(12) . . ?
 O1 Ag6 Ag15 125.8(16) . . ?
 O1 Ag6 O1A 12(2) . . ?
 O1 Ag6 S15 119.1(16) . . ?
 O1 Ag6 S17 90.0(13) . . ?
 O1A Ag6 Ag7 101.7(7) . . ?
 O1A Ag6 Ag15 136.5(14) . . ?
 O1A Ag6 S15 107.4(14) . . ?
 O1A Ag6 S17 94.2(10) . . ?
 S15 Ag6 Ag7 94.6(3) . . ?
 S15 Ag6 Ag15 112.4(2) . . ?
 S15 Ag6 S17 111.1(4) . . ?
 S17 Ag6 Ag7 144.1(4) . . ?
 S17 Ag6 Ag15 55.57(16) . . ?
 Ag5 Ag6A Ag15 92.09(17) . . ?
 Ag6 Ag6A Ag5 147.4(6) . . ?
 Ag6 Ag6A Ag7A 20.5(6) . . ?
 Ag6 Ag6A Ag15 55.3(5) . . ?
 Ag6 Ag6A O1 82.1(15) . . ?
 Ag6 Ag6A O1A 88.8(11) . . ?
 Ag6 Ag6A S15 86.7(7) . . ?
 Ag6 Ag6A S17 102.8(6) . . ?
 Ag7A Ag6A Ag5 163.4(2) . . ?
 Ag7A Ag6A Ag15 74.24(18) . . ?
 O1 Ag6A Ag5 114.8(13) . . ?
 O1 Ag6A Ag7A 79.7(13) . . ?
 O1 Ag6A Ag15 111.6(16) . . ?
 O1 Ag6A S15 127.6(15) . . ?
 O1 Ag6A S17 101.4(15) . . ?
 O1A Ag6A Ag5 113.5(8) . . ?
 O1A Ag6A Ag7A 82.4(8) . . ?
 O1A Ag6A Ag15 123.7(14) . . ?
 O1A Ag6A O1 12(2) . . ?
 O1A Ag6A S15 118.2(14) . . ?
 O1A Ag6A S17 110.0(13) . . ?
 S15 Ag6A Ag5 101.7(2) . . ?
 S15 Ag6A Ag7A 73.0(2) . . ?
 S15 Ag6A Ag15 102.81(18) . . ?
 S15 Ag6A S17 131.0(3) . . ?
 S17 Ag6A Ag5 48.3(2) . . ?
 S17 Ag6A Ag7A 123.3(3) . . ?
 S17 Ag6A Ag15 52.41(16) . . ?
 Ag6 Ag7 Ag18 76.06(18) . . ?
 Ag7A Ag7 Ag6 20.1(6) . . ?
 Ag7A Ag7 Ag18 61.8(5) . . ?
 Ag7A Ag7 O2 63.6(16) . . ?
 Ag7A Ag7 O2A 62.9(12) . . ?
 Ag7A Ag7 S9 109.2(6) . . ?
 Ag7A Ag7 S12 93.6(6) . . ?
 O2 Ag7 Ag6 64.2(14) . . ?
 O2 Ag7 Ag18 114.0(17) . . ?
 O2 Ag7 O2A 1(3) . . ?
 O2A Ag7 Ag6 63.8(9) . . ?
 O2A Ag7 Ag18 113.1(14) . . ?
 S9 Ag7 Ag6 127.7(3) . . ?
 S9 Ag7 Ag18 54.23(12) . . ?
 S9 Ag7 O2 119.4(15) . . ?
 S9 Ag7 O2A 118.8(13) . . ?
 S12 Ag7 Ag6 75.7(2) . . ?
 S12 Ag7 Ag18 105.42(14) . . ?
 S12 Ag7 O2 112.2(15) . . ?
 S12 Ag7 O2A 112.8(13) . . ?
 S12 Ag7 S9 128.4(3) . . ?
 Ag6 Ag7A Ag6A 9.2(3) . . ?
 Ag6 Ag7A Ag18 96.1(4) . . ?
 Ag6 Ag7A O2 82.7(14) . . ?
 Ag6 Ag7A O2A 81.8(9) . . ?
 Ag6 Ag7A S9 150.6(4) . . ?
 Ag6 Ag7A S12 87.1(4) . . ?
 Ag7 Ag7A Ag6 151.9(8) . . ?
 Ag7 Ag7A Ag6A 160.5(7) . . ?
 Ag7 Ag7A Ag18 103.1(6) . . ?
 Ag7 Ag7A O2 96.4(17) . . ?
 Ag7 Ag7A O2A 98.0(12) . . ?
 Ag7 Ag7A S9 54.5(6) . . ?
 Ag7 Ag7A S12 67.3(5) . . ?
 Ag18 Ag7A Ag6A 91.9(3) . . ?
 O2 Ag7A Ag6A 80.3(14) . . ?
 O2 Ag7A Ag18 136.9(18) . . ?
 O2 Ag7A O2A 2(3) . . ?
 O2 Ag7A S9 113.2(15) . . ?
 O2 Ag7A S12 113.7(18) . . ?
 O2A Ag7A Ag6A 79.1(8) . . ?
 O2A Ag7A Ag18 135.5(16) . . ?
 O2A Ag7A S9 113.5(11) . . ?
 O2A Ag7A S12 115.0(16) . . ?
 S9 Ag7A Ag6A 144.2(3) . . ?
 S9 Ag7A Ag18 55.07(15) . . ?
 S12 Ag7A Ag6A 96.2(3) . . ?
 S12 Ag7A Ag18 109.20(19) . . ?
 S12 Ag7A S9 106.8(3) . . ?
 O5 Ag8 S13 117.9(19) 2_656 . ?
 O5 Ag8 S16 114(2) 2_656 . ?
 S13 Ag8 S16 127.4(2) . . ?
 Ag8A Ag8A Ag9 41.6(2) 2_656 . ?
 Ag8A Ag8A O6 66.4(4) 2_656 . ?
 Ag8A Ag8A S13 153.9(5) 2_656 . ?
 Ag8A Ag8A S16 87.7(3) 2_656 . ?
 Ag9 Ag8A Ag9 95.3(3) 2_656 . ?
 Ag9 Ag8A O6 137.7(4) 2_656 . ?
 Ag9 Ag8A S13 54.6(2) 2_656 . ?
 Ag9 Ag8A S16 107.3(4) 2_656 . ?
 O6 Ag8A Ag9 98.5(4) . . ?
 O6 Ag8A S13 122.7(4) . . ?
 O6 Ag8A S16 112.1(3) . . ?
 S13 Ag8A Ag9 138.7(3) . . ?
 S16 Ag8A Ag9 49.90(17) . . ?
 S16 Ag8A S13 107.8(4) . . ?
 Ag2B Ag9 Ag8A 106.9(2) 2_656 . ?
 Ag8A Ag9 Ag8A 37.2(4) 2_656 . ?
 Ag8A Ag9 O11 98.6(4) 2_656 . ?
 Ag8A Ag9 S16 84.8(3) 2_656 . ?
 O11 Ag9 Ag2B 77.9(4) . 2_656 ?
 O11 Ag9 Ag3A 78.2(3) . 2_656 ?
 O11 Ag9 Ag8A 93.4(3) . . ?
 O11 Ag9 S13 108.0(4) . 2_656 ?
 O11 Ag9 S16 107.4(4) . . ?
 S13 Ag9 Ag2B 137.5(2) 2_656 2_656 ?
 S13 Ag9 Ag3A 40.83(16) 2_656 2_656 ?
 S13 Ag9 Ag8A 114.5(3) 2_656 . ?
 S13 Ag9 S16 142.5(2) 2_656 . ?
 S16 Ag9 Ag2B 63.04(19) . 2_656 ?
 S16 Ag9 Ag3A 164.0(2) . 2_656 ?
 S16 Ag9 Ag8A 51.1(2) . . ?
 Ag3 Ag9A Ag11 90.39(12) 2_656 2_656 ?
 S5 Ag9A Ag3 49.29(11) 2_656 2_656 ?
 S5 Ag9A Ag11 48.47(12) 2_656 2_656 ?
 S5 Ag9A S13 100.99(17) 2_656 2_656 ?
 S13 Ag9A Ag3 54.79(13) 2_656 2_656 ?
 S13 Ag9A Ag11 144.92(16) 2_656 2_656 ?
 S16 Ag9A Ag3 176.5(2) . 2_656 ?
 S16 Ag9A Ag11 87.4(2) . 2_656 ?
 S16 Ag9A S5 129.9(3) . 2_656 ?
 S16 Ag9A S13 127.2(3) . 2_656 ?
 S2 Ag10 Ag2B 59.7(2) . . ?
 S2 Ag10 Ag13 53.13(15) . 2_656 ?
 S2 Ag10 S14 107.9(3) . 2_656 ?
 S14 Ag10 Ag13 59.2(2) 2_656 2_656 ?
 S16 Ag10 Ag2B 76.0(3) 2_656 . ?
 S16 Ag10 Ag13 173.2(3) 2_656 2_656 ?
 S16 Ag10 S2 128.6(4) 2_656 . ?
 S16 Ag10 S14 116.0(3) 2_656 2_656 ?
 K2 Ag11 Ag9A 102.99(10) . 2_656 ?
 O12 Ag11 Ag9A 82.6(2) . 2_656 ?
 O12 Ag11 K2 52.7(2) . . ?
 O12 Ag11 S2 100.5(2) . . ?
 O12 Ag11 S5 107.9(2) . . ?
 S2 Ag11 Ag9A 119.72(15) . 2_656 ?
 S2 Ag11 K2 126.62(14) . . ?
 S2 Ag11 S5 148.21(14) . . ?
 S5 Ag11 Ag9A 52.43(12) . 2_656 ?
 S5 Ag11 K2 83.06(11) . . ?
 Ag5A Ag12 Ag13 140.3(2) . . ?
 Ag5A Ag12 Ag15 126.6(2) . . ?
 Ag5A Ag12 O10 104.6(4) . . ?
 Ag5A Ag12 S14 76.0(2) . . ?
 Ag5A Ag12 S17 79.2(2) . . ?
 Ag13 Ag12 Ag15 93.15(16) . . ?
 O10 Ag12 Ag13 78.3(4) . . ?
 O10 Ag12 Ag15 82.3(3) . . ?
 O10 Ag12 S14 105.1(4) . . ?
 O10 Ag12 S17 109.5(4) . . ?
 S14 Ag12 Ag13 65.29(17) . . ?
 S14 Ag12 Ag15 154.4(2) . . ?
 S17 Ag12 Ag13 138.1(3) . . ?
 S17 Ag12 Ag15 49.78(15) . . ?
 S17 Ag12 S14 141.4(2) . . ?
 Ag10 Ag13 K3 120.59(17) 2_656 . ?
 Ag12 Ag13 K3 102.87(13) . . ?
 Ag12 Ag13 S14 50.29(14) . . ?
 O9 Ag13 Ag10 85.2(3) . 2_656 ?
 O9 Ag13 Ag12 91.0(2) . . ?
 O9 Ag13 K3 41.9(2) . . ?
 O9 Ag13 S2 92.2(3) . 2_656 ?
 O9 Ag13 S10 104.0(3) . . ?
 O9 Ag13 S14 103.7(3) . . ?
 S2 Ag13 Ag10 52.39(17) 2_656 2_656 ?
 S2 Ag13 Ag12 154.2(2) 2_656 . ?
 S2 Ag13 K3 96.46(17) 2_656 . ?
 S2 Ag13 S14 104.25(19) 2_656 . ?
 S10 Ag13 Ag10 169.0(2) . 2_656 ?
 S10 Ag13 Ag12 71.63(15) . . ?
 S10 Ag13 K3 70.27(15) . . ?
 S10 Ag13 S2 131.9(2) . 2_656 ?
 S10 Ag13 S14 114.9(2) . . ?
 S14 Ag13 Ag10 56.01(19) . 2_656 ?
 S14 Ag13 K3 140.86(16) . . ?
 K3 Ag14 Ag15 101.24(7) . . ?
 K3 Ag14 S8 49.18(9) . . ?
 O13 Ag14 Ag15 78.91(19) . . ?
 O13 Ag14 K3 55.18(19) . . ?
 O13 Ag14 S6 97.4(2) . . ?
 O13 Ag14 S8 96.07(18) . . ?
 O13 Ag14 S10 107.7(2) . . ?
 S6 Ag14 Ag15 117.38(15) . . ?
 S6 Ag14 K3 127.56(13) . . ?
 S6 Ag14 S8 101.26(16) . . ?
 S6 Ag14 S10 147.90(14) . . ?
 S8 Ag14 Ag15 141.35(10) . . ?
 S10 Ag14 Ag15 51.48(10) . . ?
 S10 Ag14 K3 83.94(11) . . ?
 S10 Ag14 S8 95.74(13) . . ?
 Ag5B Ag15 Ag6A 149.6(3) . . ?
 Ag5B Ag15 Ag12 115.2(4) . . ?
 Ag5B Ag15 S10 60.1(3) . . ?
 Ag5B Ag15 S17 158.2(4) . . ?
 Ag6 Ag15 Ag6A 15.90(19) . . ?
 Ag6 Ag15 Ag14 148.28(19) . . ?
 Ag6A Ag15 Ag12 79.88(16) . . ?
 Ag6A Ag15 Ag14 154.59(9) . . ?
 O16 Ag15 Ag5B 82.8(4) . . ?
 O16 Ag15 Ag6 79.0(2) . . ?
 O16 Ag15 Ag6A 76.0(2) . . ?
 O16 Ag15 Ag12 74.5(3) . . ?
 O16 Ag15 Ag14 79.8(2) . . ?
 O16 Ag15 S10 96.2(2) . . ?
 O16 Ag15 S17 94.4(3) . . ?
 S10 Ag15 Ag6 158.9(3) . . ?
 S10 Ag15 Ag6A 143.03(17) . . ?
 S10 Ag15 Ag12 63.31(12) . . ?
 S10 Ag15 Ag14 47.26(10) . . ?
 S12 Ag15 Ag5B 73.1(4) . . ?
 S12 Ag15 Ag6 74.8(3) . . ?
 S12 Ag15 Ag6A 90.67(17) . . ?
 S12 Ag15 Ag12 170.54(15) . . ?
 S12 Ag15 Ag14 87.47(12) . . ?
 S12 Ag15 O16 103.2(3) . . ?
 S12 Ag15 S10 126.14(15) . . ?
 S12 Ag15 S17 128.23(18) . . ?
 S17 Ag15 Ag6 61.3(3) . . ?
 S17 Ag15 Ag6A 47.07(19) . . ?
 S17 Ag15 Ag12 43.93(14) . . ?
 S17 Ag15 Ag14 143.93(15) . . ?
 S17 Ag15 S10 99.01(18) . . ?
 Ag5B Ag16 Ag5B 108.0(7) 6_565 . ?
 S6 Ag16 Ag5B 56.7(3) . 6_565 ?
 S6 Ag16 Ag5B 56.7(3) . . ?
 S6 Ag16 S12 117.97(10) . 6_565 ?
 S6 Ag16 S12 117.97(10) . . ?
 S12 Ag16 Ag5B 174.6(3) 6_565 . ?
 S12 Ag16 Ag5B 66.9(3) 6_565 6_565 ?
 S12 Ag16 Ag5B 174.6(3) . 6_565 ?
 S12 Ag16 Ag5B 66.8(3) . . ?
 S12 Ag16 S12 118.2(2) 6_565 . ?
 Ag2A Ag17 Ag1A 108.2(2) . . ?
 S3 Ag17 Ag1A 53.2(2) . . ?
 S3 Ag17 Ag2A 58.45(16) . . ?
 S11 Ag17 Ag1A 168.6(2) . . ?
 S11 Ag17 Ag2A 61.49(17) . . ?
 S11 Ag17 S3 115.50(15) . . ?
 S11 Ag17 S15 125.05(16) . . ?
 S15 Ag17 Ag1A 64.5(2) . . ?
 S15 Ag17 Ag2A 170.61(18) . . ?
 S15 Ag17 S3 112.63(15) . . ?
 Ag1A Ag18 Ag7A 140.2(3) . . ?
 Ag1A Ag18 S1 56.8(2) . . ?
 Ag1A Ag18 S9 157.2(2) . . ?
 Ag7 Ag18 Ag1 155.76(8) . . ?
 Ag7 Ag18 Ag18 93.83(12) . 6_565 ?
 Ag7A Ag18 Ag1 148.5(2) . . ?
 Ag7A Ag18 Ag7 15.03(17) . . ?
 Ag7A Ag18 Ag18 108.8(2) . 6_565 ?
 Ag18 Ag18 Ag1 94.25(4) 6_565 . ?
 O15 Ag18 Ag1 81.7(2) . . ?
 O15 Ag18 Ag1A 85.8(3) . . ?
 O15 Ag18 Ag7 76.9(2) . . ?
 O15 Ag18 Ag7A 80.7(2) . . ?
 O15 Ag18 Ag18 81.7(3) . 6_565 ?
 O15 Ag18 S1 97.9(2) . . ?
 O15 Ag18 S9 95.2(3) . . ?
 S1 Ag18 Ag1 47.11(7) . . ?
 S1 Ag18 Ag7 147.26(14) . . ?
 S1 Ag18 Ag7A 162.1(2) . . ?
 S1 Ag18 Ag18 53.50(6) . 6_565 ?
 S9 Ag18 Ag1 145.97(9) . . ?
 S9 Ag18 Ag7 48.85(13) . . ?
 S9 Ag18 Ag7A 61.9(2) . . ?
 S9 Ag18 Ag18 51.94(7) . 6_565 ?
 S9 Ag18 S1 100.60(11) . . ?
 S15 Ag18 Ag1 85.20(14) . . ?
 S15 Ag18 Ag1A 73.4(3) . . ?
 S15 Ag18 Ag7 88.18(18) . . ?
 S15 Ag18 Ag7A 73.1(3) . . ?
 S15 Ag18 Ag18 176.12(11) . 6_565 ?
 S15 Ag18 O15 102.0(3) . . ?
 S15 Ag18 S1 124.28(16) . . ?
 S15 Ag18 S9 128.23(15) . . ?
 Ag20 Ag19 Ag22 55.96(2) . 6_565 ?
 Ag20 Ag19 Ag22 55.96(2) . . ?
 Ag20 Ag19 Ag27 103.66(4) . . ?
 Ag20 Ag19 K3 101.47(5) . 6_565 ?
 Ag20 Ag19 K3 101.48(5) . . ?
 Ag22 Ag19 Ag22 109.79(4) . 6_565 ?
 Ag22 Ag19 K3 151.60(6) 6_565 . ?
 Ag22 Ag19 K3 151.60(6) . 6_565 ?
 Ag22 Ag19 K3 57.63(5) . . ?
 Ag22 Ag19 K3 57.63(5) 6_565 6_565 ?
 Ag23 Ag19 Ag20 58.42(3) 6_565 . ?
 Ag23 Ag19 Ag20 58.42(3) . . ?
 Ag23 Ag19 Ag22 101.09(4) 6_565 . ?
 Ag23 Ag19 Ag22 101.09(4) . 6_565 ?
 Ag23 Ag19 Ag22 53.62(2) 6_565 6_565 ?
 Ag23 Ag19 Ag22 53.62(2) . . ?
 Ag23 Ag19 Ag23 57.38(4) . 6_565 ?
 Ag23 Ag19 Ag27 55.93(3) . . ?
 Ag23 Ag19 Ag27 55.93(3) 6_565 . ?
 Ag23 Ag19 K3 50.55(5) . . ?
 Ag23 Ag19 K3 101.24(5) . 6_565 ?
 Ag23 Ag19 K3 101.24(5) 6_565 . ?
 Ag23 Ag19 K3 50.55(5) 6_565 6_565 ?
 Ag27 Ag19 Ag22 105.08(3) . 6_565 ?
 Ag27 Ag19 Ag22 105.08(3) . . ?
 Ag27 Ag19 K3 60.33(5) . . ?
 Ag27 Ag19 K3 60.33(5) . 6_565 ?
 K3 Ag19 K3 119.72(10) . 6_565 ?
 S8 Ag19 Ag20 102.34(8) . . ?
 S8 Ag19 Ag20 102.34(8) 6_565 . ?
 S8 Ag19 Ag22 148.32(9) . 6_565 ?
 S8 Ag19 Ag22 148.33(9) 6_565 . ?
 S8 Ag19 Ag22 46.86(8) . . ?
 S8 Ag19 Ag22 46.86(8) 6_565 6_565 ?
 S8 Ag19 Ag23 81.59(8) . . ?
 S8 Ag19 Ag23 138.96(8) . 6_565 ?
 S8 Ag19 Ag23 81.59(8) 6_565 6_565 ?
 S8 Ag19 Ag23 138.96(8) 6_565 . ?
 S8 Ag19 Ag27 102.40(8) . . ?
 S8 Ag19 Ag27 102.40(8) 6_565 . ?
 S8 Ag19 K3 43.29(9) . . ?
 S8 Ag19 K3 153.44(10) 6_565 . ?
 S8 Ag19 K3 153.45(10) . 6_565 ?
 S8 Ag19 K3 43.29(8) 6_565 6_565 ?
 S8 Ag19 S8 139.44(16) . 6_565 ?
 Ag19 Ag20 Ag22 68.80(2) . 6_565 ?
 Ag19 Ag20 Ag22 68.80(2) . . ?
 Ag19 Ag20 Ag26 135.61(3) . 5_666 ?
 Ag19 Ag20 Ag26 135.61(3) . 2_656 ?
 Ag21 Ag20 Ag19 112.40(3) . . ?
 Ag21 Ag20 Ag19 112.40(3) 6_565 . ?
 Ag21 Ag20 Ag21 103.17(4) 6_565 . ?
 Ag21 Ag20 Ag22 59.29(2) 6_565 6_565 ?
 Ag21 Ag20 Ag22 158.71(4) 6_565 . ?
 Ag21 Ag20 Ag22 59.29(2) . . ?
 Ag21 Ag20 Ag22 158.71(4) . 6_565 ?
 Ag21 Ag20 Ag23 103.05(3) . 6_565 ?
 Ag21 Ag20 Ag23 57.79(2) . . ?
 Ag21 Ag20 Ag23 103.05(3) 6_565 . ?
 Ag21 Ag20 Ag23 57.79(2) 6_565 6_565 ?
 Ag21 Ag20 Ag24 57.88(2) . 5_666 ?
 Ag21 Ag20 Ag24 57.88(2) 6_565 5_666 ?
 Ag21 Ag20 Ag26 111.86(4) 6_565 2_656 ?
 Ag21 Ag20 Ag26 59.53(2) . 2_656 ?
 Ag21 Ag20 Ag26 59.52(2) 6_565 5_666 ?
 Ag21 Ag20 Ag26 111.86(4) . 5_666 ?
 Ag22 Ag20 Ag22 133.99(5) 6_565 . ?
 Ag23 Ag20 Ag19 59.25(3) 6_565 . ?
 Ag23 Ag20 Ag19 59.25(3) . . ?
 Ag23 Ag20 Ag22 111.48(3) . 6_565 ?
 Ag23 Ag20 Ag22 58.30(2) . . ?
 Ag23 Ag20 Ag22 111.48(3) 6_565 . ?
 Ag23 Ag20 Ag22 58.31(2) 6_565 6_565 ?
 Ag23 Ag20 Ag23 57.93(3) 6_565 . ?
 Ag23 Ag20 Ag24 102.88(3) . 5_666 ?
 Ag23 Ag20 Ag24 102.88(3) 6_565 5_666 ?
 Ag23 Ag20 Ag26 159.00(4) . 5_666 ?
 Ag23 Ag20 Ag26 159.00(4) 6_565 2_656 ?
 Ag23 Ag20 Ag26 112.96(3) . 2_656 ?
 Ag23 Ag20 Ag26 112.96(3) 6_565 5_666 ?
 Ag24 Ag20 Ag19 159.00(4) 5_666 . ?
 Ag24 Ag20 Ag22 113.00(2) 5_666 . ?
 Ag24 Ag20 Ag22 113.00(2) 5_666 6_565 ?
 Ag24 Ag20 Ag26 58.83(3) 5_666 5_666 ?
 Ag24 Ag20 Ag26 58.83(3) 5_666 2_656 ?
 Ag26 Ag20 Ag22 71.33(3) 2_656 . ?
 Ag26 Ag20 Ag22 135.49(3) 5_666 . ?
 Ag26 Ag20 Ag22 71.33(3) 5_666 6_565 ?
 Ag26 Ag20 Ag22 135.49(3) 2_656 6_565 ?
 Ag26 Ag20 Ag26 68.28(4) 2_656 5_666 ?
 O17 Ag20 Ag19 78.7(5) . . ?
 O17 Ag20 Ag21 123.77(16) . 6_565 ?
 O17 Ag20 Ag21 123.78(16) . . ?
 O17 Ag20 Ag22 77.51(16) . 6_565 ?
 O17 Ag20 Ag22 77.51(16) . . ?
 O17 Ag20 Ag23 126.6(4) . . ?
 O17 Ag20 Ag23 126.6(4) . 6_565 ?
 O17 Ag20 Ag24 122.3(5) . 5_666 ?
 O17 Ag20 Ag26 74.4(4) . 2_656 ?
 O17 Ag20 Ag26 74.4(4) . 5_666 ?
 Ag20 Ag21 Ag22 62.86(3) . . ?
 Ag20 Ag21 Ag26 62.70(3) . 2_656 ?
 Ag21 Ag21 Ag20 111.09(3) 2_656 . ?
 Ag21 Ag21 Ag22 113.15(4) 2_656 . ?
 Ag21 Ag21 Ag23 58.07(2) 2_656 2_656 ?
 Ag21 Ag21 Ag26 167.99(3) 2_656 2_656 ?
 Ag22 Ag21 Ag26 74.07(3) . 2_656 ?
 Ag23 Ag21 Ag20 110.99(3) 2_656 . ?
 Ag23 Ag21 Ag20 61.23(3) . . ?
 Ag23 Ag21 Ag21 60.97(3) . 2_656 ?
 Ag23 Ag21 Ag22 60.59(2) . . ?
 Ag23 Ag21 Ag22 167.98(3) 2_656 . ?
 Ag23 Ag21 Ag23 107.52(3) . 2_656 ?
 Ag23 Ag21 Ag24 108.10(3) . 5_666 ?
 Ag23 Ag21 Ag25 60.39(3) . . ?
 Ag23 Ag21 Ag25 113.58(3) . 2_656 ?
 Ag23 Ag21 Ag26 113.19(3) 2_656 2_656 ?
 Ag23 Ag21 Ag26 118.98(3) . 2_656 ?
 Ag23 Ag21 Ag28 165.60(4) . 2_656 ?
 Ag23 Ag21 K2 121.93(7) . 2_656 ?
 Ag24 Ag21 Ag20 61.18(3) 5_666 . ?
 Ag24 Ag21 Ag21 107.18(3) 5_666 2_656 ?
 Ag24 Ag21 Ag22 119.28(3) 5_666 . ?
 Ag24 Ag21 Ag23 60.67(3) 5_666 2_656 ?
 Ag24 Ag21 Ag25 113.57(3) 5_666 2_656 ?
 Ag24 Ag21 Ag25 165.68(4) 5_666 . ?
 Ag24 Ag21 Ag26 60.95(3) 5_666 2_656 ?
 Ag24 Ag21 Ag28 59.94(3) 5_666 2_656 ?
 Ag24 Ag21 K2 125.11(6) 5_666 2_656 ?
 Ag25 Ag21 Ag20 114.37(3) . . ?
 Ag25 Ag21 Ag20 167.81(3) 2_656 . ?
 Ag25 Ag21 Ag21 60.55(2) . 2_656 ?
 Ag25 Ag21 Ag21 58.65(2) 2_656 2_656 ?
 Ag25 Ag21 Ag22 125.72(4) 2_656 . ?
 Ag25 Ag21 Ag22 64.26(3) . . ?
 Ag25 Ag21 Ag23 58.78(3) 2_656 2_656 ?
 Ag25 Ag21 Ag23 112.68(3) . 2_656 ?
 Ag25 Ag21 Ag25 67.75(4) . 2_656 ?
 Ag25 Ag21 Ag26 130.89(4) . 2_656 ?
 Ag25 Ag21 Ag26 125.92(3) 2_656 2_656 ?
 Ag25 Ag21 Ag28 129.83(4) . 2_656 ?
 Ag25 Ag21 K2 69.02(6) . 2_656 ?
 Ag28 Ag21 Ag20 113.71(3) 2_656 . ?
 Ag28 Ag21 Ag21 112.83(4) 2_656 2_656 ?
 Ag28 Ag21 Ag22 130.97(3) 2_656 . ?
 Ag28 Ag21 Ag23 60.46(2) 2_656 2_656 ?
 Ag28 Ag21 Ag25 68.39(3) 2_656 2_656 ?
 Ag28 Ag21 Ag26 64.06(3) 2_656 2_656 ?
 Ag28 Ag21 K2 72.32(7) 2_656 2_656 ?
 K2 Ag21 Ag20 125.26(5) 2_656 . ?
 K2 Ag21 Ag21 115.50(5) 2_656 2_656 ?
 K2 Ag21 Ag22 73.39(6) 2_656 . ?
 K2 Ag21 Ag23 117.14(6) 2_656 2_656 ?
 K2 Ag21 Ag25 66.92(5) 2_656 2_656 ?
 K2 Ag21 Ag26 75.30(5) 2_656 2_656 ?
 Ag19 Ag22 K2 153.12(5) . 2_656 ?
 Ag20 Ag22 Ag19 55.24(3) . . ?
 Ag20 Ag22 Ag25 103.74(3) . . ?
 Ag20 Ag22 K2 103.42(5) . 2_656 ?
 Ag20 Ag22 K3 104.79(6) . . ?
 Ag21 Ag22 Ag19 100.80(3) . . ?
 Ag21 Ag22 Ag20 57.85(3) . . ?
 Ag21 Ag22 Ag25 56.02(2) . . ?
 Ag21 Ag22 K2 52.41(5) . 2_656 ?
 Ag21 Ag22 K3 101.82(5) . . ?
 Ag23 Ag22 Ag19 54.40(3) . . ?
 Ag23 Ag22 Ag20 58.41(3) . . ?
 Ag23 Ag22 Ag21 57.33(2) . . ?
 Ag23 Ag22 Ag25 56.52(2) . . ?
 Ag23 Ag22 K2 101.86(5) . 2_656 ?
 Ag23 Ag22 K3 52.68(5) . . ?
 Ag25 Ag22 Ag19 106.99(3) . . ?
 Ag25 Ag22 K2 58.73(4) . 2_656 ?
 Ag25 Ag22 K3 59.20(5) . . ?
 K3 Ag22 Ag19 62.45(6) . . ?
 K3 Ag22 K2 115.93(7) . 2_656 ?
 S4 Ag22 Ag19 146.55(10) 2_656 . ?
 S4 Ag22 Ag20 99.13(10) 2_656 . ?
 S4 Ag22 Ag21 77.26(8) 2_656 . ?
 S4 Ag22 Ag23 134.59(8) 2_656 . ?
 S4 Ag22 Ag25 99.46(9) 2_656 . ?
 S4 Ag22 K2 40.94(9) 2_656 2_656 ?
 S4 Ag22 K3 150.99(12) 2_656 . ?
 S4 Ag22 S8 143.07(11) 2_656 . ?
 S8 Ag22 Ag19 47.09(10) . . ?
 S8 Ag22 Ag20 101.85(11) . . ?
 S8 Ag22 Ag21 139.64(8) . . ?
 S8 Ag22 Ag23 82.33(8) . . ?
 S8 Ag22 Ag25 104.57(8) . . ?
 S8 Ag22 K2 152.48(11) . 2_656 ?
 S8 Ag22 K3 45.89(9) . . ?
 Ag20 Ag23 Ag19 62.33(3) . . ?
 Ag21 Ag23 Ag19 118.10(3) . . ?
 Ag21 Ag23 Ag19 168.40(4) 2_656 . ?
 Ag21 Ag23 Ag20 60.99(2) . . ?
 Ag21 Ag23 Ag20 110.89(3) 2_656 . ?
 Ag21 Ag23 Ag21 60.96(3) . 2_656 ?
 Ag21 Ag23 Ag22 62.08(3) . . ?
 Ag21 Ag23 Ag22 114.40(3) 2_656 . ?
 Ag21 Ag23 Ag23 107.95(2) . 6_565 ?
 Ag21 Ag23 Ag24 107.58(3) . . ?
 Ag21 Ag23 Ag25 60.19(3) . . ?
 Ag21 Ag23 Ag27 165.82(4) . . ?
 Ag21 Ag23 Ag28 113.88(3) . . ?
 Ag22 Ag23 Ag19 71.98(3) . . ?
 Ag22 Ag23 Ag20 63.28(2) . . ?
 Ag23 Ag23 Ag19 61.311(18) 6_565 . ?
 Ag23 Ag23 Ag20 61.034(17) 6_565 . ?
 Ag23 Ag23 Ag21 107.40(2) 6_565 2_656 ?
 Ag23 Ag23 Ag22 118.78(2) 6_565 . ?
 Ag23 Ag23 Ag24 60.739(17) 6_565 . ?
 Ag23 Ag23 Ag25 165.58(2) 6_565 . ?
 Ag23 Ag23 Ag27 60.012(18) 6_565 . ?
 Ag23 Ag23 Ag28 113.42(2) 6_565 . ?
 Ag24 Ag23 Ag19 113.90(3) . . ?
 Ag24 Ag23 Ag20 110.82(3) . . ?
 Ag24 Ag23 Ag21 58.28(2) . 2_656 ?
 Ag24 Ag23 Ag22 169.46(4) . . ?
 Ag24 Ag23 Ag28 58.58(2) . . ?
 Ag25 Ag23 Ag19 130.21(3) . . ?
 Ag25 Ag23 Ag20 114.00(3) . . ?
 Ag25 Ag23 Ag21 60.49(3) . 2_656 ?
 Ag25 Ag23 Ag22 64.74(3) . . ?
 Ag25 Ag23 Ag24 112.97(3) . . ?
 Ag25 Ag23 Ag28 68.38(3) . . ?
 Ag27 Ag23 Ag19 64.47(3) . . ?
 Ag27 Ag23 Ag20 113.55(3) . . ?
 Ag27 Ag23 Ag21 113.41(3) . 2_656 ?
 Ag27 Ag23 Ag22 128.98(4) . . ?
 Ag27 Ag23 Ag24 60.86(3) . . ?
 Ag27 Ag23 Ag25 130.26(3) . . ?
 Ag27 Ag23 Ag28 68.47(3) . . ?
 Ag28 Ag23 Ag19 126.45(3) . . ?
 Ag28 Ag23 Ag20 167.51(4) . . ?
 Ag28 Ag23 Ag21 58.75(2) . 2_656 ?
 Ag28 Ag23 Ag22 125.94(4) . . ?
 K3 Ag23 Ag19 75.54(6) . . ?
 K3 Ag23 Ag20 125.26(6) . . ?
 K3 Ag23 Ag21 115.28(7) . 2_656 ?
 K3 Ag23 Ag21 121.41(7) . . ?
 K3 Ag23 Ag22 71.82(6) . . ?
 K3 Ag23 Ag23 125.60(7) . 6_565 ?
 K3 Ag23 Ag24 117.60(6) . . ?
 K3 Ag23 Ag25 68.70(7) . . ?
 K3 Ag23 Ag27 72.69(7) . . ?
 K3 Ag23 Ag28 67.23(6) . . ?
 Ag20 Ag24 Ag26 62.95(3) 5_666 . ?
 Ag20 Ag24 Ag26 62.96(3) 5_666 6_565 ?
 Ag21 Ag24 Ag20 60.93(2) 2_656 5_666 ?
 Ag21 Ag24 Ag20 60.93(2) 5_666 5_666 ?
 Ag21 Ag24 Ag21 107.92(4) 2_656 5_666 ?
 Ag21 Ag24 Ag23 61.05(2) 2_656 . ?
 Ag21 Ag24 Ag23 107.84(3) 2_656 6_565 ?
 Ag21 Ag24 Ag23 61.05(2) 5_666 6_565 ?
 Ag21 Ag24 Ag23 107.84(3) 5_666 . ?
 Ag21 Ag24 Ag26 61.96(3) 2_656 . ?
 Ag21 Ag24 Ag26 118.33(4) 2_656 6_565 ?
 Ag21 Ag24 Ag26 118.33(4) 5_666 . ?
 Ag21 Ag24 Ag26 61.96(3) 5_666 6_565 ?
 Ag21 Ag24 Ag27 113.76(3) 5_666 . ?
 Ag21 Ag24 Ag27 113.76(3) 2_656 . ?
 Ag21 Ag24 Ag28 60.40(2) 5_666 6_565 ?
 Ag21 Ag24 Ag28 166.10(4) 2_656 6_565 ?
 Ag21 Ag24 Ag28 60.40(2) 2_656 . ?
 Ag21 Ag24 Ag28 166.10(4) 5_666 . ?
 Ag23 Ag24 Ag20 111.10(3) . 5_666 ?
 Ag23 Ag24 Ag20 111.10(3) 6_565 5_666 ?
 Ag23 Ag24 Ag23 58.52(3) 6_565 . ?
 Ag23 Ag24 Ag26 169.57(4) . 6_565 ?
 Ag23 Ag24 Ag26 169.57(4) 6_565 . ?
 Ag23 Ag24 Ag26 114.36(2) 6_565 6_565 ?
 Ag23 Ag24 Ag26 114.36(2) . . ?
 Ag23 Ag24 Ag27 58.48(3) 6_565 . ?
 Ag23 Ag24 Ag27 58.48(3) . . ?
 Ag26 Ag24 Ag26 71.49(4) . 6_565 ?
 Ag27 Ag24 Ag20 167.55(4) . 5_666 ?
 Ag27 Ag24 Ag26 126.08(3) . 6_565 ?
 Ag27 Ag24 Ag26 126.08(3) . . ?
 Ag28 Ag24 Ag20 113.89(2) 6_565 5_666 ?
 Ag28 Ag24 Ag20 113.89(2) . 5_666 ?
 Ag28 Ag24 Ag23 60.74(2) 6_565 6_565 ?
 Ag28 Ag24 Ag23 60.74(2) . . ?
 Ag28 Ag24 Ag23 113.36(4) . 6_565 ?
 Ag28 Ag24 Ag23 113.36(4) 6_565 . ?
 Ag28 Ag24 Ag26 128.97(4) 6_565 . ?
 Ag28 Ag24 Ag26 64.59(2) . . ?
 Ag28 Ag24 Ag26 128.97(4) . 6_565 ?
 Ag28 Ag24 Ag26 64.58(2) 6_565 6_565 ?
 Ag28 Ag24 Ag27 68.38(2) . . ?
 Ag28 Ag24 Ag27 68.38(2) 6_565 . ?
 Ag28 Ag24 Ag28 129.83(5) 6_565 . ?
 K1 Ag24 Ag20 125.61(7) . 5_666 ?
 K1 Ag24 Ag21 123.55(3) . 2_656 ?
 K1 Ag24 Ag21 123.55(3) . 5_666 ?
 K1 Ag24 Ag23 115.88(6) . 6_565 ?
 K1 Ag24 Ag23 115.88(6) . . ?
 K1 Ag24 Ag26 73.63(6) . 6_565 ?
 K1 Ag24 Ag26 73.63(6) . . ?
 K1 Ag24 Ag27 66.83(7) . . ?
 K1 Ag24 Ag28 70.26(3) . . ?
 K1 Ag24 Ag28 70.26(3) . 6_565 ?
 Ag21 Ag25 Ag21 60.80(3) . 2_656 ?
 Ag21 Ag25 Ag22 59.72(2) . . ?
 Ag21 Ag25 Ag22 109.69(3) 2_656 . ?
 Ag21 Ag25 Ag23 59.42(3) . . ?
 Ag21 Ag25 Ag25 56.95(2) . 2_656 ?
 Ag21 Ag25 Ag25 55.30(2) 2_656 2_656 ?
 Ag21 Ag25 Ag28 104.05(3) . . ?
 Ag21 Ag25 Ag28 55.04(2) 2_656 . ?
 Ag21 Ag25 K2 108.52(6) . . ?
 Ag21 Ag25 K2 105.66(5) 2_656 2_656 ?
 Ag21 Ag25 K2 56.21(5) . 2_656 ?
 Ag21 Ag25 K2 56.45(5) 2_656 . ?
 Ag21 Ag25 K3 108.84(6) . . ?
 Ag21 Ag25 K3 104.85(6) 2_656 . ?
 Ag22 Ag25 Ag25 112.00(4) . 2_656 ?
 Ag22 Ag25 Ag28 110.16(3) . . ?
 Ag22 Ag25 K2 66.95(5) . 2_656 ?
 Ag22 Ag25 K2 166.13(6) . . ?
 Ag22 Ag25 K3 64.72(5) . . ?
 Ag23 Ag25 Ag21 60.74(3) . 2_656 ?
 Ag23 Ag25 Ag22 58.73(2) . . ?
 Ag23 Ag25 Ag25 104.42(2) . 2_656 ?
 Ag23 Ag25 Ag28 56.52(2) . . ?
 Ag23 Ag25 K2 109.83(5) . 2_656 ?
 Ag23 Ag25 K2 109.83(5) . . ?
 Ag23 Ag25 K3 55.18(6) . . ?
 Ag25 Ag25 Ag28 106.53(3) 2_656 . ?
 Ag25 Ag25 K2 59.34(5) 2_656 2_656 ?
 Ag28 Ag25 K2 159.40(6) . 2_656 ?
 K2 Ag25 Ag25 61.09(6) . 2_656 ?
 K2 Ag25 Ag28 63.65(5) . . ?
 K2 Ag25 K2 114.04(6) . 2_656 ?
 K2 Ag25 K3 116.81(8) . . ?
 K3 Ag25 Ag25 158.78(6) . 2_656 ?
 K3 Ag25 Ag28 58.99(5) . . ?
 K3 Ag25 K2 129.01(7) . 2_656 ?
 O9 Ag25 Ag21 153.6(2) . . ?
 O9 Ag25 Ag21 124.3(2) . 2_656 ?
 O9 Ag25 Ag22 97.1(2) . . ?
 O9 Ag25 Ag23 98.8(2) . . ?
 O9 Ag25 Ag25 149.3(2) . 2_656 ?
 O9 Ag25 Ag28 70.3(2) . . ?
 O9 Ag25 K2 129.8(2) . 2_656 ?
 O9 Ag25 K2 92.3(2) . . ?
 O9 Ag25 K3 45.5(2) . . ?
 O9 Ag25 O12 96.9(3) . 2_656 ?
 O12 Ag25 Ag21 98.92(19) 2_656 . ?
 O12 Ag25 Ag21 124.5(2) 2_656 2_656 ?
 O12 Ag25 Ag22 98.45(18) 2_656 . ?
 O12 Ag25 Ag23 153.67(18) 2_656 . ?
 O12 Ag25 Ag25 70.2(2) 2_656 2_656 ?
 O12 Ag25 Ag28 149.64(18) 2_656 . ?
 O12 Ag25 K2 90.45(19) 2_656 . ?
 O12 Ag25 K2 44.60(19) 2_656 2_656 ?
 O12 Ag25 K3 130.5(2) 2_656 . ?
 Ag20 Ag26 Ag26 55.86(2) 5_666 6_565 ?
 Ag20 Ag26 Ag28 103.37(3) 5_666 . ?
 Ag20 Ag26 K1 102.94(5) 5_666 . ?
 Ag20 Ag26 K2 101.56(5) 5_666 . ?
 Ag21 Ag26 Ag20 57.78(2) 2_656 5_666 ?
 Ag21 Ag26 Ag26 100.98(2) 2_656 6_565 ?
 Ag21 Ag26 Ag28 56.02(2) 2_656 . ?
 Ag21 Ag26 K1 101.08(6) 2_656 . ?
 Ag21 Ag26 K2 51.36(4) 2_656 . ?
 Ag24 Ag26 Ag20 58.21(3) . 5_666 ?
 Ag24 Ag26 Ag21 57.09(2) . 2_656 ?
 Ag24 Ag26 Ag26 54.26(2) . 6_565 ?
 Ag24 Ag26 Ag28 56.01(2) . . ?
 Ag24 Ag26 K1 51.42(5) . . ?
 Ag24 Ag26 K2 101.67(4) . . ?
 Ag26 Ag26 K1 60.11(3) 6_565 . ?
 Ag26 Ag26 K2 152.33(4) 6_565 . ?
 Ag28 Ag26 Ag26 105.94(3) . 6_565 ?
 Ag28 Ag26 K1 59.28(5) . . ?
 Ag28 Ag26 K2 60.50(5) . . ?
 K1 Ag26 K2 118.49(6) . . ?
 S4 Ag26 Ag20 99.08(8) . 5_666 ?
 S4 Ag26 Ag21 77.00(7) . 2_656 ?
 S4 Ag26 Ag24 134.09(7) . . ?
 S4 Ag26 Ag26 147.43(9) . 6_565 ?
 S4 Ag26 Ag28 99.69(9) . . ?
 S4 Ag26 K1 152.46(10) . . ?
 S4 Ag26 K2 39.61(9) . . ?
 S4 Ag26 S7 144.21(11) . . ?
 S7 Ag26 Ag20 102.98(9) . 5_666 ?
 S7 Ag26 Ag21 138.77(9) . 2_656 ?
 S7 Ag26 Ag24 81.69(9) . . ?
 S7 Ag26 Ag26 47.43(8) . 6_565 ?
 S7 Ag26 Ag28 102.15(12) . . ?
 S7 Ag26 K1 43.82(12) . . ?
 S7 Ag26 K2 152.79(12) . . ?
 Ag19 Ag27 Ag28 111.63(3) . . ?
 Ag19 Ag27 Ag28 111.63(3) . 6_565 ?
 Ag19 Ag27 K1 164.98(7) . . ?
 Ag19 Ag27 K3 66.48(5) . . ?
 Ag19 Ag27 K3 66.48(5) . 6_565 ?
 Ag23 Ag27 Ag19 59.59(3) . . ?
 Ag23 Ag27 Ag19 59.59(3) 6_565 . ?
 Ag23 Ag27 Ag23 59.97(4) 6_565 . ?
 Ag23 Ag27 Ag24 60.66(3) 6_565 . ?
 Ag23 Ag27 Ag24 60.66(3) . . ?
 Ag23 Ag27 Ag28 104.32(3) 6_565 . ?
 Ag23 Ag27 Ag28 56.73(2) 6_565 6_565 ?
 Ag23 Ag27 Ag28 104.32(3) . 6_565 ?
 Ag23 Ag27 Ag28 56.73(2) . . ?
 Ag23 Ag27 K1 107.86(6) 6_565 . ?
 Ag23 Ag27 K1 107.86(6) . . ?
 Ag23 Ag27 K3 53.45(5) . . ?
 Ag23 Ag27 K3 108.47(5) . 6_565 ?
 Ag23 Ag27 K3 53.45(5) 6_565 6_565 ?
 Ag23 Ag27 K3 108.47(5) 6_565 . ?
 Ag24 Ag27 Ag19 109.79(4) . . ?
 Ag24 Ag27 Ag28 54.82(2) . 6_565 ?
 Ag24 Ag27 Ag28 54.82(2) . . ?
 Ag24 Ag27 K1 55.19(6) . . ?
 Ag24 Ag27 K3 102.65(5) . . ?
 Ag24 Ag27 K3 102.65(5) . 6_565 ?
 Ag28 Ag27 Ag28 105.55(4) 6_565 . ?
 Ag28 Ag27 K3 57.53(5) . . ?
 Ag28 Ag27 K3 57.53(5) 6_565 6_565 ?
 Ag28 Ag27 K3 156.42(6) . 6_565 ?
 Ag28 Ag27 K3 156.42(6) 6_565 . ?
 K1 Ag27 Ag28 61.30(3) . 6_565 ?
 K1 Ag27 Ag28 61.30(3) . . ?
 K1 Ag27 K3 114.11(5) . . ?
 K1 Ag27 K3 114.11(5) . 6_565 ?
 K3 Ag27 K3 131.73(10) . 6_565 ?
 O13 Ag27 Ag19 97.83(17) 6_565 . ?
 O13 Ag27 Ag19 97.83(17) . . ?
 O13 Ag27 Ag23 97.95(19) . . ?
 O13 Ag27 Ag23 153.65(17) . 6_565 ?
 O13 Ag27 Ag23 153.65(17) 6_565 . ?
 O13 Ag27 Ag23 97.95(19) 6_565 6_565 ?
 O13 Ag27 Ag24 123.6(2) 6_565 . ?
 O13 Ag27 Ag24 123.6(2) . . ?
 O13 Ag27 Ag28 69.6(2) 6_565 6_565 ?
 O13 Ag27 Ag28 149.24(17) 6_565 . ?
 O13 Ag27 Ag28 69.6(2) . . ?
 O13 Ag27 Ag28 149.25(17) . 6_565 ?
 O13 Ag27 K1 91.93(18) . . ?
 O13 Ag27 K1 91.93(18) 6_565 . ?
 O13 Ag27 K3 46.03(19) 6_565 6_565 ?
 O13 Ag27 K3 133.6(2) 6_565 . ?
 O13 Ag27 K3 46.03(19) . . ?
 O13 Ag27 K3 133.6(2) . 6_565 ?
 O13 Ag27 O13 98.6(4) . 6_565 ?
 Ag21 Ag28 Ag23 60.78(2) 2_656 . ?
 Ag21 Ag28 Ag25 56.57(2) 2_656 . ?
 Ag21 Ag28 Ag26 59.91(2) 2_656 . ?
 Ag21 Ag28 Ag27 104.23(3) 2_656 . ?
 Ag21 Ag28 K1 108.94(6) 2_656 . ?
 Ag21 Ag28 K2 54.47(5) 2_656 . ?
 Ag21 Ag28 K3 106.97(5) 2_656 . ?
 Ag23 Ag28 Ag25 55.10(2) . . ?
 Ag23 Ag28 Ag26 110.09(3) . . ?
 Ag23 Ag28 Ag27 54.80(3) . . ?
 Ag23 Ag28 K1 103.65(5) . . ?
 Ag23 Ag28 K2 103.62(5) . . ?
 Ag23 Ag28 K3 55.18(5) . . ?
 Ag24 Ag28 Ag21 59.65(3) . 2_656 ?
 Ag24 Ag28 Ag23 60.68(3) . . ?
 Ag24 Ag28 Ag25 104.16(3) . . ?
 Ag24 Ag28 Ag26 59.41(3) . . ?
 Ag24 Ag28 Ag27 56.80(3) . . ?
 Ag24 Ag28 K1 54.52(5) . . ?
 Ag24 Ag28 K2 109.00(6) . . ?
 Ag24 Ag28 K3 108.99(6) . . ?
 Ag25 Ag28 K1 157.55(5) . . ?
 Ag25 Ag28 K2 57.66(4) . . ?
 Ag26 Ag28 Ag25 111.71(3) . . ?
 Ag26 Ag28 Ag27 111.23(4) . . ?
 Ag26 Ag28 K1 65.91(6) . . ?
 Ag26 Ag28 K2 67.00(5) . . ?
 Ag26 Ag28 K3 165.17(6) . . ?
 Ag27 Ag28 Ag25 106.01(3) . . ?
 Ag27 Ag28 K1 58.18(5) . . ?
 Ag27 Ag28 K2 157.39(5) . . ?
 K1 Ag28 K2 131.21(7) . . ?
 K3 Ag28 Ag25 60.00(6) . . ?
 K3 Ag28 Ag27 63.21(6) . . ?
 K3 Ag28 K1 116.45(8) . . ?
 K3 Ag28 K2 112.34(7) . . ?
 O8 Ag28 Ag21 97.9(2) . 2_656 ?
 O8 Ag28 Ag23 123.26(19) . . ?
 O8 Ag28 Ag24 153.5(2) . . ?
 O8 Ag28 Ag25 69.09(19) . . ?
 O8 Ag28 Ag26 98.2(2) . . ?
 O8 Ag28 Ag27 149.2(2) . . ?
 O8 Ag28 K1 132.9(2) . . ?
 O8 Ag28 K2 45.1(2) . . ?
 O8 Ag28 K3 90.2(2) . . ?
 O8 Ag28 O14 97.4(3) . . ?
 O14 Ag28 Ag21 154.94(18) . 2_656 ?
 O14 Ag28 Ag23 124.20(19) . . ?
 O14 Ag28 Ag24 99.7(2) . . ?
 O14 Ag28 Ag25 148.29(17) . . ?
 O14 Ag28 Ag26 98.29(17) . . ?
 O14 Ag28 Ag27 70.5(2) . . ?
 O14 Ag28 K1 46.9(2) . . ?
 O14 Ag28 K2 131.9(2) . . ?
 O14 Ag28 K3 92.68(17) . . ?
 C2 C1 H1 120.0 . . ?
 C2 C1 C77 120.0 . . ?
 C77 C1 H1 120.0 . . ?
 C1 C2 H2 120.0 . . ?
 C1 C2 C78 120.0 . . ?
 C78 C2 H2 120.0 . . ?
 C2 C78 C4 120.0 . . ?
 C2 C78 C79 118.6(12) . . ?
 C4 C78 C79 121.4(12) . . ?
 C2A C78 C79 118.9(15) . . ?
 C4A C78 C2A 122.8(16) . . ?
 C4A C78 C79 118.1(15) . . ?
 C78 C4 H4 120.0 . . ?
 C3 C4 C78 120.0 . . ?
 C3 C4 H4 120.0 . . ?
 C4 C3 H3 120.0 . . ?
 C4 C3 C77 120.0 . . ?
 C77 C3 H3 120.0 . . ?
 C1 C77 S2 120.0(8) . . ?
 C3 C77 C1 120.0 . . ?
 C3 C77 S2 120.0(8) . . ?
 C1A C77 S2 121.4(13) . . ?
 C3A C77 C1A 115.8(16) . . ?
 C3A C77 S2 122.7(13) . . ?
 C77 C1A H1A 117.2 . . ?
 C2A C1A C77 126(2) . . ?
 C2A C1A H1A 117.2 . . ?
 C78 C2A C1A 114(2) . . ?
 C78 C2A H2A 122.9 . . ?
 C1A C2A H2A 122.9 . . ?
 C77 C3A H3A 119.1 . . ?
 C4A C3A C77 122(2) . . ?
 C4A C3A H3A 119.1 . . ?
 C78 C4A H4A 120.6 . . ?
 C3A C4A C78 119(2) . . ?
 C3A C4A H4A 120.6 . . ?
 H5A C5 H5B 109.5 . . ?
 H5A C5 H5C 109.5 . . ?
 H5B C5 H5C 109.5 . . ?
 C79 C5 H5A 109.5 . . ?
 C79 C5 H5B 109.5 . . ?
 C79 C5 H5C 109.5 . . ?
 H5AA C5A H5AB 109.5 . . ?
 H5AA C5A H5AC 109.5 . . ?
 H5AB C5A H5AC 109.5 . . ?
 C79 C5A H5AA 109.5 . . ?
 C79 C5A H5AB 109.5 . . ?
 C79 C5A H5AC 109.5 . . ?
 H6A C6 H6B 109.5 . . ?
 H6A C6 H6C 109.5 . . ?
 H6B C6 H6C 109.5 . . ?
 C79 C6 H6A 109.5 . . ?
 C79 C6 H6B 109.5 . . ?
 C79 C6 H6C 109.5 . . ?
 H6AA C6A H6AB 109.5 . . ?
 H6AA C6A H6AC 109.5 . . ?
 H6AB C6A H6AC 109.5 . . ?
 C79 C6A H6AA 109.5 . . ?
 C79 C6A H6AB 109.5 . . ?
 C79 C6A H6AC 109.5 . . ?
 H7A C7 H7B 109.5 . . ?
 H7A C7 H7C 109.5 . . ?
 H7B C7 H7C 109.5 . . ?
 C79 C7 H7A 109.5 . . ?
 C79 C7 H7B 109.5 . . ?
 C79 C7 H7C 109.5 . . ?
 H7AA C7A H7AB 109.4 . . ?
 H7AA C7A H7AC 109.5 . . ?
 H7AB C7A H7AC 109.4 . . ?
 C79 C7A H7AA 111.5 . . ?
 C79 C7A H7AB 107.0 . . ?
 C79 C7A H7AC 110.0 . . ?
 C9 C8 H8 120.0 . . ?
 C9 C8 C80 120.0 . . ?
 C80 C8 H8 120.0 . . ?
 C8 C9 H9 120.0 . . ?
 C81 C9 C8 120.0 . . ?
 C81 C9 H9 120.0 . . ?
 C9 C81 C11 120.0 . . ?
 C9 C81 C83 123.4(13) . . ?
 C11 C81 C83 116.6(13) . . ?
 C9A C81 C11A 118(2) . . ?
 C9A C81 C83 125.9(17) . . ?
 C11A C81 C83 116.0(16) . . ?
 C81 C11 H11 120.0 . . ?
 C10 C11 C81 120.0 . . ?
 C10 C11 H11 120.0 . . ?
 C11 C10 H10 120.0 . . ?
 C11 C10 C80 120.0 . . ?
 C80 C10 H10 120.0 . . ?
 C8 C80 S5 119.0(9) . . ?
 C10 C80 C8 120.0 . . ?
 C10 C80 S5 120.7(8) . . ?
 C8A C80 C10A 122(2) . . ?
 C8A C80 S5 120.1(13) . . ?
 C10A C80 S5 118.1(14) . . ?
 C80 C8A H8A 121.9 . . ?
 C9A C8A C80 116(3) . . ?
 C9A C8A H8A 121.9 . . ?
 C81 C9A C8A 124(3) . . ?
 C81 C9A H9A 118.0 . . ?
 C8A C9A H9A 118.0 . . ?
 C80 C10A H10A 120.0 . . ?
 C11A C10A C80 120(3) . . ?
 C11A C10A H10A 120.0 . . ?
 C81 C11A C10A 120(3) . . ?
 C81 C11A H11A 120.0 . . ?
 C10A C11A H11A 120.0 . . ?
 C13 C12 H12 121.1 . . ?
 C92 C12 H12 121.1 . . ?
 C92 C12 C13 118(3) . . ?
 C12 C13 H13 118.8 . . ?
 C93 C13 C12 122(3) . . ?
 C93 C13 H13 118.8 . . ?
 C12A C13A H13A 120.0 . . ?
 C12A C13A C93 120.0 . . ?
 C93 C13A H13A 120.0 . . ?
 C13A C12A H12A 120.0 . . ?
 C92 C12A C13A 120.0 . . ?
 C92 C12A H12A 120.0 . . ?
 C12 C92 C14 120.8(19) . . ?
 C12 C92 S3 119.9(16) . . ?
 C12A C92 C14A 120.0 . . ?
 C12A C92 S3 122.1(8) . . ?
 C14A C92 S3 117.9(8) . . ?
 C14 C92 S3 119.1(16) . . ?
 C92 C14A H14A 120.0 . . ?
 C92 C14A C15A 120.0 . . ?
 C15A C14A H14A 120.0 . . ?
 C14A C15A H15A 120.0 . . ?
 C93 C15A C14A 120.0 . . ?
 C93 C15A H15A 120.0 . . ?
 C13 C93 C15 120(2) . . ?
 C13 C93 C94 120.6(19) . . ?
 C13A C93 C94 120.0(11) . . ?
 C15A C93 C13A 120.0 . . ?
 C15A C93 C94 120.0(11) . . ?
 C15 C93 C94 119.6(18) . . ?
 C92 C14 H14 121.3 . . ?
 C15 C14 C92 117(3) . . ?
 C15 C14 H14 121.3 . . ?
 C93 C15 C14 122(3) . . ?
 C93 C15 H15 119.2 . . ?
 C14 C15 H15 119.2 . . ?
 H16A C16 H16B 109.5 . . ?
 H16A C16 H16C 109.5 . . ?
 H16B C16 H16C 109.5 . . ?
 C94 C16 H16A 109.5 . . ?
 C94 C16 H16B 109.5 . . ?
 C94 C16 H16C 109.5 . . ?
 H16D C16A H16E 109.5 . . ?
 H16D C16A H16F 109.5 . . ?
 H16E C16A H16F 109.5 . . ?
 C94 C16A H16D 109.5 . . ?
 C94 C16A H16E 109.5 . . ?
 C94 C16A H16F 109.5 . . ?
 H17A C17 H17B 109.5 . . ?
 H17A C17 H17C 109.5 . . ?
 H17B C17 H17C 109.5 . . ?
 C94 C17 H17A 109.5 . . ?
 C94 C17 H17B 109.5 . . ?
 C94 C17 H17C 109.4 . . ?
 H17D C17A H17E 109.5 . . ?
 H17D C17A H17F 109.5 . . ?
 H17E C17A H17F 109.5 . . ?
 C94 C17A H17D 109.5 . . ?
 C94 C17A H17E 109.5 . . ?
 C94 C17A H17F 109.5 . . ?
 H18A C18 H18B 109.5 . . ?
 H18A C18 H18C 109.5 . . ?
 H18B C18 H18C 109.5 . . ?
 C94 C18 H18A 109.5 . . ?
 C94 C18 H18B 109.5 . . ?
 C94 C18 H18C 109.5 . . ?
 H18D C18A H18E 109.5 . . ?
 H18D C18A H18F 109.5 . . ?
 H18E C18A H18F 109.5 . . ?
 C94 C18A H18D 109.5 . . ?
 C94 C18A H18E 109.5 . . ?
 C94 C18A H18F 109.5 . . ?
 H19A C19 H19A 82.2 . 6_565 ?
 H19A C19 H19B 109.5 . . ?
 H19A C19 H19B 109.5 6_565 6_565 ?
 H19A C19 H19B 132.1 . 6_565 ?
 H19A C19 H19C 109.5 . . ?
 H19A C19 H19C 109.5 6_565 6_565 ?
 H19A C19 H19C 29.8 . 6_565 ?
 H19B C19 H19A 132.1 . 6_565 ?
 H19B C19 H19B 29.8 . 6_565 ?
 H19B C19 H19C 109.5 . . ?
 H19B C19 H19C 82.2 . 6_565 ?
 H19B C19 H19C 109.5 6_565 6_565 ?
 H19C C19 H19A 29.8 . 6_565 ?
 H19C C19 H19B 82.2 . 6_565 ?
 H19C C19 H19C 132.1 . 6_565 ?
 C171 C19 H19A 109.2 . . ?
 C171 C19 H19A 109.2(10) . 6_565 ?
 C171 C19 H19B 109.8 . . ?
 C171 C19 H19B 109.8(14) . 6_565 ?
 C171 C19 H19C 109.4(4) . 6_565 ?
 C171 C19 H19C 109.4 . . ?
 H19D C19A H19E 109.5 . . ?
 H19D C19A H19F 109.5 . . ?
 H19E C19A H19F 109.5 . . ?
 C171 C19A H19C 99.9(18) . 6_565 ?
 C171 C19A H19D 109.5 . . ?
 C171 C19A H19E 109.5 . . ?
 C171 C19A H19F 109.5 . . ?
 H20A C20 H20B 109.5 . . ?
 H20A C20 H20C 109.5 . . ?
 H20A C20 H20D 24.0 . 6_565 ?
 H20B C20 H20C 109.5 . . ?
 H20B C20 H20D 132.2 . 6_565 ?
 H20C C20 H20D 91.4 . 6_565 ?
 C171 C20 H20A 109.5 . . ?
 C171 C20 H20B 109.5 . . ?
 C171 C20 H20C 109.5 . . ?
 C171 C20 H20D 102.5(19) . 6_565 ?
 H20D C20A H20E 109.5 . . ?
 H20D C20A H20F 109.4 . . ?
 H20E C20A H20F 109.4 . . ?
 C171 C20A H20D 109.3 . . ?
 C171 C20A H20D 109.3(3) . 6_565 ?
 C171 C20A H20E 108.6 . . ?
 C171 C20A H20E 108.6(11) . 6_565 ?
 C171 C20A H20F 110.6(14) . 6_565 ?
 C171 C20A H20F 110.6 . . ?
 H21A C21 H21B 109.5 . . ?
 H21A C21 H21C 109.4 . . ?
 H21B C21 H21C 109.4 . . ?
 C170 C21 H21A 110.3 . . ?
 C170 C21 H21B 109.4 . . ?
 C170 C21 H21C 108.7 . . ?
 C170 C21 H21D 91.5(16) . 6_565 ?
 H21D C21A H21D 62.5 . 6_565 ?
 H21D C21A H21E 109.4 . . ?
 H21D C21A H21E 49.9 . 6_565 ?
 H21D C21A H21E 109.5 6_565 6_565 ?
 H21D C21A H21F 140.4 . 6_565 ?
 H21D C21A H21F 109.5 . . ?
 H21D C21A H21F 109.4 6_565 6_565 ?
 H21E C21A H21D 49.9 . 6_565 ?
 H21E C21A H21E 140.5 . 6_565 ?
 H21E C21A H21F 109.5 6_565 6_565 ?
 H21E C21A H21F 62.5 . 6_565 ?
 H21E C21A H21F 109.5 . . ?
 H21F C21A H21D 140.4 . 6_565 ?
 H21F C21A H21E 62.5 . 6_565 ?
 H21F C21A H21F 49.9 . 6_565 ?
 C170 C21A H21D 106.7(16) . 6_565 ?
 C170 C21A H21D 106.7 . . ?
 C170 C21A H21E 109.2 . . ?
 C170 C21A H21E 109.24(15) . 6_565 ?
 C170 C21A H21F 112.5 . . ?
 C170 C21A H21F 112.5(17) . 6_565 ?
 H22A C22 H22B 107.7 . . ?
 H22A C22 H22C 111.2 . . ?
 H22B C22 H22C 109.4 . . ?
 C22A C22 H22A 84.5 . . ?
 C22A C22 H22B 57.8 . . ?
 C22A C22 H22C 163.1 . . ?
 C22A C22 C170 69.3(9) . . ?
 C170 C22 H22A 111.4 . . ?
 C170 C22 H22B 108.6 . . ?
 C170 C22 H22C 108.5 . . ?
 C22 C22A H22C 53(2) . 6_565 ?
 C22 C22A H22D 107.5 . . ?
 C22 C22A H22E 141.0 . . ?
 C22 C22A H22F 44.8 . . ?
 C22 C22A C170 69.1(10) . . ?
 H22D C22A H22C 133.6 . 6_565 ?
 H22D C22A H22E 109.5 . . ?
 H22D C22A H22F 109.5 . . ?
 H22E C22A H22C 91.4 . 6_565 ?
 H22E C22A H22F 109.5 . . ?
 H22F C22A H22C 25.0 . 6_565 ?
 C170 C22A H22C 104(2) . 6_565 ?
 C170 C22A H22D 106.6 . . ?
 C170 C22A H22E 110.8 . . ?
 C170 C22A H22F 111.0 . . ?
 C160 C23A H23A 120.4 . . ?
 C160 C23A C24A 119.1(13) . . ?
 C24A C23A H23A 120.4 . . ?
 C23 C24 H24 120.0 . . ?
 C23 C24 C161 120.0 . . ?
 C161 C24 H24 120.0 . . ?
 C24 C23 H23 120.0 . . ?
 C160 C23 C24 120.0 . . ?
 C160 C23 H23 120.0 . . ?
 C23A C160 C26A 120.3(17) . . ?
 C23A C160 S15 119.5(16) . . ?
 C23 C160 S15 119.7(16) . . ?
 C26 C160 C23 120.0 . . ?
 C26 C160 S15 120.3(16) . . ?
 C26A C160 S15 120.2(18) . . ?
 C160 C26 H26 120.0 . . ?
 C160 C26 C25 120.0 . . ?
 C25 C26 H26 120.0 . . ?
 C26 C25 H25 120.0 . . ?
 C161 C25 C26 120.0 . . ?
 C161 C25 H25 120.0 . . ?
 C24 C161 C162 114(2) . . ?
 C25 C161 C24 120.0 . . ?
 C25 C161 C162 126(2) . . ?
 C24A C161 C162 118.2(18) . . ?
 C25A C161 C24A 119.9(16) . . ?
 C25A C161 C162 122(2) . . ?
 C23A C24A H24A 119.7 . . ?
 C161 C24A C23A 120.6(10) . . ?
 C161 C24A H24A 119.7 . . ?
 C161 C25A H25A 120.3 . . ?
 C26A C25A C161 119(3) . . ?
 C26A C25A H25A 120.3 . . ?
 C160 C26A C25A 121(3) . . ?
 C160 C26A H26A 119.7 . . ?
 C25A C26A H26A 119.7 . . ?
 C95 C27A H27A 120.1 . . ?
 C95 C27A C28A 119.8(7) . . ?
 C28A C27A H27A 120.1 . . ?
 C27 C28 H28 120.0 . . ?
 C27 C28 C96 120.0 . . ?
 C96 C28 H28 120.0 . . ?
 C28 C27 H27 120.0 . . ?
 C95 C27 C28 120.0 . . ?
 C95 C27 H27 120.0 . . ?
 C27A C95 C30A 120.4(5) . . ?
 C27A C95 S11 120.9(11) . . ?
 C27 C95 C30 120.0 . . ?
 C27 C95 S11 121.7(10) . . ?
 C30 C95 S11 118.3(10) . . ?
 C30A C95 S11 118.7(10) . . ?
 C95 C30 H30 120.0 . . ?
 C29 C30 C95 120.0 . . ?
 C29 C30 H30 120.0 . . ?
 C30 C29 H29 120.0 . . ?
 C96 C29 C30 120.0 . . ?
 C96 C29 H29 120.0 . . ?
 C28 C96 C97 120.8(13) . . ?
 C29 C96 C28 120.0 . . ?
 C29 C96 C97 119.2(13) . . ?
 C28A C96 C97 120.9(13) . . ?
 C29A C96 C28A 119.7(5) . . ?
 C29A C96 C97 119.4(13) . . ?
 C27A C28A C96 120.2(7) . . ?
 C27A C28A H28A 119.9 . . ?
 C96 C28A H28A 119.9 . . ?
 C96 C29A H29A 120.0 . . ?
 C96 C29A C30A 120.0(7) . . ?
 C30A C29A H29A 120.0 . . ?
 C95 C30A C29A 119.8(7) . . ?
 C95 C30A H30A 120.1 . . ?
 C29A C30A H30A 120.1 . . ?
 H31A C31 H31B 109.5 . . ?
 H31A C31 H31C 109.5 . . ?
 H31B C31 H31C 109.5 . . ?
 C97 C31 H31A 109.5 . . ?
 C97 C31 H31B 109.5 . . ?
 C97 C31 H31C 109.5 . . ?
 H31D C31A H31E 109.5 . . ?
 H31D C31A H31F 109.5 . . ?
 H31E C31A H31F 109.5 . . ?
 C97 C31A H31D 109.5 . . ?
 C97 C31A H31E 109.5 . . ?
 C97 C31A H31F 109.5 . . ?
 H32A C32 H32B 109.5 . . ?
 H32A C32 H32C 109.5 . . ?
 H32B C32 H32C 109.5 . . ?
 C97 C32 H32A 109.5 . . ?
 C97 C32 H32B 109.5 . . ?
 C97 C32 H32C 109.5 . . ?
 H32D C32A H32E 109.5 . . ?
 H32D C32A H32F 109.5 . . ?
 H32E C32A H32F 109.5 . . ?
 C97 C32A H32D 109.5 . . ?
 C97 C32A H32E 109.5 . . ?
 C97 C32A H32F 109.5 . . ?
 H33A C33 H33B 109.5 . . ?
 H33A C33 H33C 109.5 . . ?
 H33B C33 H33C 109.5 . . ?
 C97 C33 H33A 109.5 . . ?
 C97 C33 H33B 109.5 . . ?
 C97 C33 H33C 109.5 . . ?
 H33D C33A H33E 109.5 . . ?
 H33D C33A H33F 109.5 . . ?
 H33E C33A H33F 109.5 . . ?
 C97 C33A H33D 109.5 . . ?
 C97 C33A H33E 109.5 . . ?
 C97 C33A H33F 109.5 . . ?
 C35A C34A H34A 120.1 . . ?
 C113 C34A H34A 120.1 . . ?
 C113 C34A C35A 120(3) . . ?
 C34A C35A H35A 119.9 . . ?
 C34A C35A C114 120(3) . . ?
 C114 C35A H35A 119.9 . . ?
 C113 C36 H36 120.0 . . ?
 C113 C36 C37 120.0 . . ?
 C37 C36 H36 120.0 . . ?
 C34A C113 C36A 121(2) . . ?
 C34A C113 S17 120.8(18) . . ?
 C36 C113 C34 120.0 . . ?
 C36 C113 S17 119.7(13) . . ?
 C34 C113 S17 120.3(13) . . ?
 C36A C113 S17 118.7(19) . . ?
 C113 C34 H34 120.0 . . ?
 C35 C34 C113 120.0 . . ?
 C35 C34 H34 120.0 . . ?
 C34 C35 H35 120.0 . . ?
 C34 C35 C114 120.0 . . ?
 C114 C35 H35 120.0 . . ?
 C35A C114 C115 117(2) . . ?
 C35 C114 C115 117.2(16) . . ?
 C37 C114 C35 120.0 . . ?
 C37 C114 C115 122.7(16) . . ?
 C37A C114 C35A 119(2) . . ?
 C37A C114 C115 123(2) . . ?
 C36 C37 H37 120.0 . . ?
 C114 C37 C36 120.0 . . ?
 C114 C37 H37 120.0 . . ?
 C113 C36A H36A 120.3 . . ?
 C113 C36A C37A 119(3) . . ?
 C37A C36A H36A 120.3 . . ?
 C114 C37A H37A 119.7 . . ?
 C36A C37A C114 121(3) . . ?
 C36A C37A H37A 119.7 . . ?
 C122 C38 H38 118.2 . . ?
 C39 C38 H38 118.2 . . ?
 C39 C38 C122 124(3) . . ?
 C122 C38A H38A 120.0 . . ?
 C122 C38A C39A 120.0 . . ?
 C39A C38A H38A 120.0 . . ?
 C38 C122 S10 120.7(15) . . ?
 C38A C122 C40A 120.0 . . ?
 C38A C122 S10 118.5(9) . . ?
 C40A C122 S10 121.5(9) . . ?
 C40 C122 C38 118.1(15) . . ?
 C40 C122 S10 121.2(10) . . ?
 C122 C40A H40A 120.0 . . ?
 C122 C40A C41A 120.0 . . ?
 C41A C40A H40A 120.0 . . ?
 C40A C41A H41A 120.0 . . ?
 C40A C41A C123 120.0 . . ?
 C123 C41A H41A 120.0 . . ?
 C41A C123 C39A 120.0 . . ?
 C41A C123 C124 120.1(5) . . ?
 C39A C123 C124 119.9(5) . . ?
 C39 C123 C41 121.4(15) . . ?
 C39 C123 C124 118.2(15) . . ?
 C41 C123 C124 120.4(12) . . ?
 C38A C39A H39A 120.0 . . ?
 C123 C39A C38A 120.0 . . ?
 C123 C39A H39A 120.0 . . ?
 C38 C39 H39 121.6 . . ?
 C123 C39 C38 117(3) . . ?
 C123 C39 H39 121.6 . . ?
 C122 C40 H40 120.0 . . ?
 C122 C40 C41 120.0(10) . . ?
 C41 C40 H40 120.0 . . ?
 C123 C41 H41 119.9 . . ?
 C40 C41 C123 120.1(13) . . ?
 C40 C41 H41 119.9 . . ?
 H42A C42 H42B 109.5 . . ?
 H42A C42 H42C 109.5 . . ?
 H42B C42 H42C 109.5 . . ?
 C124 C42 H42A 109.5 . . ?
 C124 C42 H42B 109.5 . . ?
 C124 C42 H42C 109.5 . . ?
 H42D C42A H42E 109.5 . . ?
 H42D C42A H42F 109.5 . . ?
 H42E C42A H42F 109.5 . . ?
 C124 C42A H42D 109.5 . . ?
 C124 C42A H42E 109.5 . . ?
 C124 C42A H42F 109.5 . . ?
 H43A C43 H43B 109.3 . . ?
 H43A C43 H43C 109.5 . . ?
 H43B C43 H43C 109.5 . . ?
 C124 C43 H43A 115.7 . . ?
 C124 C43 H43B 109.4 . . ?
 C124 C43 H43C 103.1 . . ?
 H43D C43A H43E 109.4 . . ?
 H43D C43A H43F 109.5 . . ?
 H43E C43A H43F 109.5 . . ?
 C124 C43A H43D 109.4 . . ?
 C124 C43A H43E 110.2 . . ?
 C124 C43A H43F 108.8 . . ?
 H44A C44 H44B 109.5 . . ?
 H44A C44 H44C 109.5 . . ?
 H44B C44 H44C 109.5 . . ?
 C124 C44 H44A 109.5 . . ?
 C124 C44 H44B 109.5 . . ?
 C124 C44 H44C 109.5 . . ?
 H44D C44A H44E 109.5 . . ?
 H44D C44A H44F 109.5 . . ?
 H44E C44A H44F 109.5 . . ?
 C124 C44A H44D 111.6 . . ?
 C124 C44A H44E 109.3 . . ?
 C124 C44A H44F 107.4 . . ?
 C46 C45 H45 118.4 . . ?
 C132 C45 H45 118.4 . . ?
 C132 C45 C46 123.2(19) . . ?
 C45 C46 H46 121.6 . . ?
 C45 C46 C133 116.9(18) . . ?
 C133 C46 H46 121.6 . . ?
 C48 C47 H47 117.1 . . ?
 C48 C47 C133 125.9(18) . . ?
 C133 C47 H47 117.1 . . ?
 C47 C48 H48 123.0 . . ?
 C132 C48 C47 114.0(18) . . ?
 C132 C48 H48 123.0 . . ?
 C132 C48A H48A 120.0 . . ?
 C132 C48A C47A 120.0 . . ?
 C47A C48A H48A 120.0 . . ?
 C45 C132 S8 122.6(12) . . ?
 C48 C132 C45 121.9(12) . . ?
 C48 C132 S8 115.5(11) . . ?
 C48A C132 C45A 120.0 . . ?
 C48A C132 S8 118.8(8) . . ?
 C45A C132 S8 121.2(8) . . ?
 C132 C45A H45A 120.0 . . ?
 C132 C45A C46A 120.0 . . ?
 C46A C45A H45A 120.0 . . ?
 C45A C46A H46A 120.0 . . ?
 C133 C46A C45A 120.0 . . ?
 C133 C46A H46A 120.0 . . ?
 C46 C133 C47 118.1(9) . . ?
 C46 C133 C134 117.8(14) . . ?
 C47 C133 C134 124.1(15) . . ?
 C46A C133 C47A 120.0 . . ?
 C46A C133 C134 119.9(12) . . ?
 C47A C133 C134 120.1(12) . . ?
 C48A C47A H47A 120.0 . . ?
 C133 C47A C48A 120.0 . . ?
 C133 C47A H47A 120.0 . . ?
 C50A C49A H49A 119.8 . . ?
 C119 C49A H49A 119.8 . . ?
 C119 C49A C50A 120.5(10) . . ?
 C49A C50A H50A 120.4 . . ?
 C120 C50A C49A 119.3(12) . . ?
 C120 C50A H50A 120.4 . . ?
 C52A C51A H51A 122.1 . . ?
 C120 C51A H51A 122.1 . . ?
 C120 C51A C52A 116(2) . . ?
 C51A C52A H52A 117.6 . . ?
 C119 C52A C51A 125(2) . . ?
 C119 C52A H52A 117.6 . . ?
 H53A C53 H53B 109.5 . . ?
 H53A C53 H53C 109.5 . . ?
 H53B C53 H53C 109.5 . . ?
 C121 C53 H53A 109.5 . . ?
 C121 C53 H53B 109.5 . . ?
 C121 C53 H53C 109.5 . . ?
 H53D C53A H53E 109.5 . . ?
 H53D C53A H53F 109.5 . . ?
 H53E C53A H53F 109.5 . . ?
 C121 C53A H53D 109.5 . . ?
 C121 C53A H53E 109.5 . . ?
 C121 C53A H53F 109.5 . . ?
 H54A C54 H54B 109.5 . . ?
 H54A C54 H54C 109.5 . . ?
 H54B C54 H54C 109.5 . . ?
 C121 C54 H54A 109.5 . . ?
 C121 C54 H54B 109.5 . . ?
 C121 C54 H54C 109.5 . . ?
 H54D C54A H54E 109.5 . . ?
 H54D C54A H54F 109.5 . . ?
 H54E C54A H54F 109.5 . . ?
 C121 C54A H54D 109.5 . . ?
 C121 C54A H54E 109.5 . . ?
 C121 C54A H54F 109.5 . . ?
 H55A C55 H55B 109.5 . . ?
 H55A C55 H55C 109.5 . . ?
 H55B C55 H55C 109.6 . . ?
 C121 C55 H55A 108.3 . . ?
 C121 C55 H55B 109.8 . . ?
 C121 C55 H55C 110.3 . . ?
 H55D C55A H55E 109.5 . . ?
 H55D C55A H55F 109.5 . . ?
 H55E C55A H55F 109.5 . . ?
 C121 C55A H55D 109.5 . . ?
 C121 C55A H55E 109.5 . . ?
 C121 C55A H55F 109.5 . . ?
 C57 C56 H56 118.9 . . ?
 C57 C56 C110 122(3) . . ?
 C110 C56 H56 118.9 . . ?
 C56 C57 H57 121.0 . . ?
 C111 C57 C56 118(3) . . ?
 C111 C57 H57 121.0 . . ?
 C59 C58 H58 119.6 . . ?
 C110 C58 H58 119.6 . . ?
 C110 C58 C59 121(3) . . ?
 C58 C59 H59 120.4 . . ?
 C111 C59 C58 119(3) . . ?
 C111 C59 H59 120.4 . . ?
 H60A C60 H60B 109.5 . . ?
 H60A C60 H60C 109.5 . . ?
 H60B C60 H60C 109.5 . . ?
 C112 C60 H60A 109.5 . . ?
 C112 C60 H60B 109.5 . . ?
 C112 C60 H60C 109.5 . . ?
 H60D C60A H60E 109.5 . . ?
 H60D C60A H60F 109.5 . . ?
 H60E C60A H60F 109.5 . . ?
 C112 C60A H60D 109.5 . . ?
 C112 C60A H60E 109.5 . . ?
 C112 C60A H60F 109.5 . . ?
 H61A C61 H61B 109.5 . . ?
 H61A C61 H61C 109.5 . . ?
 H61B C61 H61C 109.5 . . ?
 C112 C61 H61A 110.2 . . ?
 C112 C61 H61B 110.5 . . ?
 C112 C61 H61C 107.7 . . ?
 H61D C61A H61E 109.4 . . ?
 H61D C61A H61F 109.5 . . ?
 H61E C61A H61F 109.5 . . ?
 C112 C61A H61D 109.5 . . ?
 C112 C61A H61E 108.2 . . ?
 C112 C61A H61F 110.7 . . ?
 H62A C62 H62B 109.4 . . ?
 H62A C62 H62C 109.5 . . ?
 H62B C62 H62C 109.5 . . ?
 C112 C62 H62A 109.6 . . ?
 C112 C62 H62B 108.6 . . ?
 C112 C62 H62C 110.2 . . ?
 H62D C62A H62E 109.5 . . ?
 H62D C62A H62F 109.5 . . ?
 H62E C62A H62F 109.5 . . ?
 C112 C62A H62D 109.5 . . ?
 C112 C62A H62E 109.5 . . ?
 C112 C62A H62F 109.5 . . ?
 C64 C63 H63 119.0 . . ?
 C104 C63 H63 119.0 . . ?
 C104 C63 C64 122(5) . . ?
 C63 C64 H64 121.0 . . ?
 C63 C64 C105 118(5) . . ?
 C105 C64 H64 121.0 . . ?
 C63A C64A H64A 120.0 . . ?
 C63A C64A C105 120.0 . . ?
 C105 C64A H64A 120.0 . . ?
 C64A C63A H63A 120.0 . . ?
 C64A C63A C104 120.0 . . ?
 C104 C63A H63A 120.0 . . ?
 C63 C104 S16 118(3) . . ?
 C63A C104 C66A 120.0 . . ?
 C63A C104 S16 120.0(19) . . ?
 C66A C104 S16 119.9(19) . . ?
 C66 C104 C63 119(2) . . ?
 C66 C104 S16 122(2) . . ?
 C104 C66A H66A 120.0 . . ?
 C65A C66A C104 120.0 . . ?
 C65A C66A H66A 120.0 . . ?
 C66A C65A H65A 120.0 . . ?
 C66A C65A C105 120.0 . . ?
 C105 C65A H65A 120.0 . . ?
 C64 C105 C106 122(3) . . ?
 C64A C105 C106 122(2) . . ?
 C65A C105 C64A 120.0 . . ?
 C65A C105 C106 118(2) . . ?
 C65 C105 C64 121(2) . . ?
 C65 C105 C106 118(3) . . ?
 C105 C65 H65 119.8 . . ?
 C105 C65 C66 120.5(13) . . ?
 C66 C65 H65 119.8 . . ?
 C104 C66 C65 119.8(10) . . ?
 C104 C66 H66 120.1 . . ?
 C65 C66 H66 120.1 . . ?
 C68A C67A H67A 120.4 . . ?
 C86 C67A H67A 120.4 . . ?
 C86 C67A C68A 119.3(7) . . ?
 C67A C68A H68A 119.7 . . ?
 C87 C68A C67A 120.6(8) . . ?
 C87 C68A H68A 119.7 . . ?
 C70 C69 H69 120.0 . . ?
 C87 C69 H69 120.0 . . ?
 C87 C69 C70 119.9(8) . . ?
 C69 C70 H70 119.8 . . ?
 C86 C70 C69 120.4(7) . . ?
 C86 C70 H70 119.8 . . ?
 C86 C70A H70A 120.0 . . ?
 C86 C70A C69A 120.0 . . ?
 C69A C70A H70A 120.0 . . ?
 C67A C86 S4 120.4(7) . . ?
 C70 C86 C67A 120.1(4) . . ?
 C70 C86 S4 119.5(7) . . ?
 C70A C86 C67 120.0 . . ?
 C70A C86 S4 120.1(6) . . ?
 C67 C86 S4 119.9(6) . . ?
 C86 C67 H67 120.0 . . ?
 C86 C67 C68 120.0 . . ?
 C68 C67 H67 120.0 . . ?
 C67 C68 H68 120.0 . . ?
 C67 C68 C87 120.0 . . ?
 C87 C68 H68 120.0 . . ?
 C68A C87 C88 122.8(9) . . ?
 C69 C87 C68A 119.7(5) . . ?
 C69 C87 C88 117.4(9) . . ?
 C68 C87 C88 120.8(8) . . ?
 C69A C87 C68 120.0 . . ?
 C69A C87 C88 119.1(8) . . ?
 C70A C69A H69A 120.0 . . ?
 C87 C69A C70A 120.0 . . ?
 C87 C69A H69A 120.0 . . ?
 C71A C71 C72 109(4) . . ?
 C71A C71 C72A 50(3) . . ?
 C71A C71 O1 78(5) . . ?
 C71A C71 O1A 59(4) . . ?
 C71A C71 O2 82(5) . . ?
 C71A C71 O2A 79(5) . . ?
 C72 C71 C72A 60.3(15) . . ?
 O1 C71 C72 110(4) . . ?
 O1 C71 C72A 105(4) . . ?
 O1 C71 O1A 19(4) . . ?
 O1A C71 C72 115(3) . . ?
 O1A C71 C72A 91(3) . . ?
 O2 C71 C72 132(4) . . ?
 O2 C71 C72A 105(3) . . ?
 O2 C71 O1 118.3(14) . . ?
 O2 C71 O1A 111(4) . . ?
 O2A C71 C72 131(4) . . ?
 O2A C71 C72A 101(4) . . ?
 O2A C71 O1 119(5) . . ?
 O2A C71 O1A 111(4) . . ?
 O2A C71 O2 4(5) . . ?
 C71 C71A C72 51(3) . . ?
 C71 C71A C72A 109(4) . . ?
 C71 C71A O1 71(5) . . ?
 C71 C71A O1A 92(5) . . ?
 C71 C71A O2 67(5) . . ?
 C71 C71A O2A 68(5) . . ?
 C72A C71A C72 60.0(15) . . ?
 O1 C71A C72 91(3) . . ?
 O1 C71A C72A 125(3) . . ?
 O1 C71A O2 109(4) . . ?
 O1A C71A C72 106(2) . . ?
 O1A C71A C72A 119.2(7) . . ?
 O1A C71A O1 22(4) . . ?
 O1A C71A O2 119(4) . . ?
 O2 C71A C72 103(4) . . ?
 O2 C71A C72A 122(4) . . ?
 O2A C71A C72 103(2) . . ?
 O2A C71A C72A 120.0(7) . . ?
 O2A C71A O1 111(4) . . ?
 O2A C71A O1A 120.8(9) . . ?
 O2A C71A O2 2(4) . . ?
 C71 C72 C71A 20.5(17) . . ?
 C71 C72 C72A 68.9(18) . . ?
 C72A C72 C71A 49.0(11) . . ?
 F1 C72 C71 106.6(8) . . ?
 F1 C72 C71A 127.1(19) . . ?
 F1 C72 C72A 167(2) . . ?
 F1 C72 F2 112.3(9) . . ?
 F1 C72 F3 112.5(9) . . ?
 F2 C72 C71 106.2(8) . . ?
 F2 C72 C71A 95(2) . . ?
 F2 C72 C72A 80(2) . . ?
 F2A C72 C71 112(3) . . ?
 F2A C72 C71A 93(2) . . ?
 F2A C72 C72A 54.2(16) . . ?
 F2A C72 F1 136(3) . . ?
 F2A C72 F2 37(3) . . ?
 F2A C72 F3 76(3) . . ?
 F3 C72 C71 106.2(8) . . ?
 F3 C72 C71A 95(2) . . ?
 F3 C72 C72A 60(2) . . ?
 F3 C72 F2 112.5(9) . . ?
 C71A C72A C71 20.7(15) . . ?
 C71A C72A C72 71.0(17) . . ?
 C71A C72A F3 106(2) . . ?
 C72 C72A C71 50.8(12) . . ?
 F1A C72A C71 101(2) . . ?
 F1A C72A C71A 108.1(8) . . ?
 F1A C72A C72 92(2) . . ?
 F1A C72A F2A 111.2(9) . . ?
 F1A C72A F3 46(2) . . ?
 F1A C72A F3A 111.4(9) . . ?
 F2A C72A C71 92.8(18) . . ?
 F2A C72A C71A 107.5(8) . . ?
 F2A C72A C72 49.4(19) . . ?
 F2A C72A F3 68(2) . . ?
 F2A C72A F3A 110.8(9) . . ?
 F3 C72A C71 87(2) . . ?
 F3 C72A C72 51.0(13) . . ?
 F3A C72A C71 127.6(18) . . ?
 F3A C72A C71A 107.6(8) . . ?
 F3A C72A C72 155(2) . . ?
 F3A C72A F3 145(2) . . ?
 C74 C73 H73 115.8 . . ?
 C99 C73 H73 115.8 . . ?
 C99 C73 C74 128(3) . . ?
 C73 C74 H74 123.7 . . ?
 C98 C74 C73 113(3) . . ?
 C98 C74 H74 123.7 . . ?
 C98 C75 H75 119.3 . . ?
 C98 C75 C76 121(3) . . ?
 C76 C75 H75 119.3 . . ?
 C76A C75A H75A 120.0 . . ?
 C76A C75A C98 120.0 . . ?
 C98 C75A H75A 120.0 . . ?
 C75A C76A H76A 120.0 . . ?
 C99 C76A C75A 120.0 . . ?
 C99 C76A H76A 120.0 . . ?
 C73 C99 C76 116(2) . . ?
 C73 C99 C100 128.1(18) . . ?
 C76A C99 C73A 120.0 . . ?
 C76A C99 C100 117.6(14) . . ?
 C73A C99 C100 122.3(14) . . ?
 C76 C99 C100 115.6(17) . . ?
 C99 C73A H73A 120.0 . . ?
 C74A C73A C99 120.0 . . ?
 C74A C73A H73A 120.0 . . ?
 C73A C74A H74A 120.0 . . ?
 C73A C74A C98 120.0 . . ?
 C98 C74A H74A 120.0 . . ?
 C74 C98 C75 122.9(19) . . ?
 C74 C98 S13 116.2(14) . . ?
 C75 C98 S13 121.0(15) . . ?
 C75A C98 S13 120.1(10) . . ?
 C74A C98 C75A 120.0 . . ?
 C74A C98 S13 119.9(10) . . ?
 C75 C76 H76 120.8 . . ?
 C99 C76 C75 118(3) . . ?
 C99 C76 H76 120.8 . . ?
 C78 C79 C6A 105.6(16) . . ?
 C5 C79 C78 108.2(17) . . ?
 C5 C79 C7 100(3) . . ?
 C5A C79 C78 114.5(16) . . ?
 C5A C79 C6A 111(3) . . ?
 C5A C79 C7A 115(2) . . ?
 C6 C79 C78 112.9(17) . . ?
 C6 C79 C5 117(3) . . ?
 C6 C79 C7 110(3) . . ?
 C7 C79 C78 108.6(17) . . ?
 C7A C79 C78 111.3(17) . . ?
 C7A C79 C6A 97(2) . . ?
 H82A C82 H82B 109.5 . . ?
 H82A C82 H82C 109.5 . . ?
 H82B C82 H82C 109.5 . . ?
 C83 C82 H82A 109.5 . . ?
 C83 C82 H82B 109.5 . . ?
 C83 C82 H82C 109.5 . . ?
 C81 C83 C84 109.4(16) . . ?
 C82 C83 C81 109.7(17) . . ?
 C82 C83 C84 105.3(19) . . ?
 C85 C83 C81 113.4(18) . . ?
 C85 C83 C82 112.3(19) . . ?
 C85 C83 C84 106(2) . . ?
 C83 C84 H84A 109.5 . . ?
 C83 C84 H84B 109.5 . . ?
 C83 C84 H84C 109.5 . . ?
 H84A C84 H84B 109.5 . . ?
 H84A C84 H84C 109.5 . . ?
 H84B C84 H84C 109.5 . . ?
 C83 C85 H85A 109.5 . . ?
 C83 C85 H85B 109.5 . . ?
 C83 C85 H85C 109.5 . . ?
 H85A C85 H85B 109.5 . . ?
 H85A C85 H85C 109.5 . . ?
 H85B C85 H85C 109.5 . . ?
 C87 C88 C91 109.9(10) . . ?
 C89 C88 C87 111.1(10) . . ?
 C89 C88 C91 108.8(8) . . ?
 C90 C88 C87 107.4(10) . . ?
 C90 C88 C89 110.5(8) . . ?
 C90 C88 C91 109.2(7) . . ?
 C88 C89 H89A 109.5 . . ?
 C88 C89 H89B 109.5 . . ?
 C88 C89 H89C 109.5 . . ?
 H89A C89 H89B 109.5 . . ?
 H89A C89 H89C 109.5 . . ?
 H89B C89 H89C 109.5 . . ?
 C88 C90 H90A 109.5 . . ?
 C88 C90 H90B 109.5 . . ?
 C88 C90 H90C 109.5 . . ?
 H90A C90 H90B 109.5 . . ?
 H90A C90 H90C 109.5 . . ?
 H90B C90 H90C 109.5 . . ?
 C88 C91 H91A 109.5 . . ?
 C88 C91 H91B 109.5 . . ?
 C88 C91 H91C 109.5 . . ?
 H91A C91 H91B 109.5 . . ?
 H91A C91 H91C 109.5 . . ?
 H91B C91 H91C 109.5 . . ?
 C16 C94 C93 108.7(14) . . ?
 C16 C94 C17 109.2(8) . . ?
 C16 C94 C18 109.1(8) . . ?
 C16A C94 C93 108.2(14) . . ?
 C17 C94 C93 112.0(15) . . ?
 C17 C94 C18 108.2(8) . . ?
 C17A C94 C93 111.4(15) . . ?
 C17A C94 C16A 109.5(9) . . ?
 C17A C94 C18A 109.9(9) . . ?
 C18 C94 C93 109.6(14) . . ?
 C18A C94 C93 108.8(15) . . ?
 C18A C94 C16A 109.0(8) . . ?
 C31 C97 C96 111.9(19) . . ?
 C31 C97 C32 109.1(9) . . ?
 C31 C97 C33 108.8(9) . . ?
 C31A C97 C96 110(2) . . ?
 C32 C97 C96 116(2) . . ?
 C32 C97 C33 108.3(9) . . ?
 C32A C97 C96 107(2) . . ?
 C32A C97 C31A 108.2(9) . . ?
 C32A C97 C33A 108.5(9) . . ?
 C33 C97 C96 102(2) . . ?
 C33A C97 C96 115(2) . . ?
 C33A C97 C31A 108.0(9) . . ?
 C101 C100 C99 109.9(15) . . ?
 C101 C100 C102 106.2(18) . . ?
 C101 C100 C103 114.3(18) . . ?
 C102 C100 C99 116.5(17) . . ?
 C103 C100 C99 108.8(14) . . ?
 C103 C100 C102 101.0(19) . . ?
 C100 C101 H10B 109.5 . . ?
 C100 C101 H10C 109.5 . . ?
 C100 C101 H10D 109.5 . . ?
 H10B C101 H10C 109.5 . . ?
 H10B C101 H10D 109.5 . . ?
 H10C C101 H10D 109.5 . . ?
 C100 C102 H10E 109.5 . . ?
 C100 C102 H10F 109.5 . . ?
 C100 C102 H10G 109.5 . . ?
 H10E C102 H10F 109.5 . . ?
 H10E C102 H10G 109.5 . . ?
 H10F C102 H10G 109.5 . . ?
 C100 C103 H10H 109.5 . . ?
 C100 C103 H10I 109.5 . . ?
 C100 C103 H10J 109.5 . . ?
 H10H C103 H10I 109.5 . . ?
 H10H C103 H10J 109.5 . . ?
 H10I C103 H10J 109.5 . . ?
 C105 C106 C109 108(3) . . ?
 C107 C106 C105 116(3) . . ?
 C107 C106 C109 103(3) . . ?
 C108 C106 C105 111(2) . . ?
 C108 C106 C107 108(3) . . ?
 C108 C106 C109 110(3) . . ?
 C106 C107 H10K 109.5 . . ?
 C106 C107 H10L 109.5 . . ?
 C106 C107 H10M 109.5 . . ?
 H10K C107 H10L 109.5 . . ?
 H10K C107 H10M 109.5 . . ?
 H10L C107 H10M 109.5 . . ?
 C106 C108 H10N 109.5 . . ?
 C106 C108 H10O 109.5 . . ?
 C106 C108 H10P 109.5 . . ?
 H10N C108 H10O 109.5 . . ?
 H10N C108 H10P 109.5 . . ?
 H10O C108 H10P 109.5 . . ?
 C106 C109 H10Q 109.5 . . ?
 C106 C109 H10R 109.5 . . ?
 C106 C109 H10S 109.5 . . ?
 H10Q C109 H10R 109.5 . . ?
 H10Q C109 H10S 109.5 . . ?
 H10R C109 H10S 109.5 . . ?
 C56 C110 C58 118.2(17) . . ?
 C56 C110 S14 124(2) . . ?
 C58 C110 S14 118(2) . . ?
 C56A C110 C58A 120.0 . . ?
 C56A C110 S14 115.4(16) . . ?
 C58A C110 S14 124.2(17) . . ?
 C110 C56A H56A 120.0 . . ?
 C110 C56A C57A 120.0 . . ?
 C57A C56A H56A 120.0 . . ?
 C56A C57A H57A 120.0 . . ?
 C111 C57A C56A 120.0 . . ?
 C111 C57A H57A 120.0 . . ?
 C57 C111 C59 121.5(13) . . ?
 C57 C111 C112 119(2) . . ?
 C59 C111 C112 120(2) . . ?
 C57A C111 C59A 120.0 . . ?
 C57A C111 C112 121.2(16) . . ?
 C59A C111 C112 118.8(16) . . ?
 C111 C59A H59A 120.0 . . ?
 C111 C59A C58A 120.0 . . ?
 C58A C59A H59A 120.0 . . ?
 C110 C58A H58A 120.0 . . ?
 C59A C58A C110 120.0 . . ?
 C59A C58A H58A 120.0 . . ?
 C60A C112 C62A 109.2(8) . . ?
 C60A C112 C111 109.4(8) . . ?
 C61 C112 C60 109.0(8) . . ?
 C61 C112 C111 109.2(8) . . ?
 C61A C112 C60A 109.6(8) . . ?
 C61A C112 C62A 109.8(8) . . ?
 C61A C112 C111 109.8(8) . . ?
 C62 C112 C60 110.0(8) . . ?
 C62 C112 C61 109.9(8) . . ?
 C62 C112 C111 110.1(8) . . ?
 C62A C112 C111 109.0(8) . . ?
 C111 C112 C60 108.7(8) . . ?
 C114 C115 C116 111.3(17) . . ?
 C114 C115 C117 109.3(18) . . ?
 C114 C115 C118 111.1(16) . . ?
 C117 C115 C116 108.2(9) . . ?
 C118 C115 C116 108.2(8) . . ?
 C118 C115 C117 108.7(9) . . ?
 C115 C116 H11B 110.4 . . ?
 C115 C116 H11C 109.4 . . ?
 C115 C116 H11D 108.6 . . ?
 H11B C116 H11C 109.5 . . ?
 H11B C116 H11D 109.5 . . ?
 H11C C116 H11D 109.4 . . ?
 C115 C117 H11E 108.7 . . ?
 C115 C117 H11F 110.8 . . ?
 C115 C117 H11G 109.0 . . ?
 H11E C117 H11F 109.5 . . ?
 H11E C117 H11G 109.4 . . ?
 H11F C117 H11G 109.5 . . ?
 C115 C118 H11H 109.5 . . ?
 C115 C118 H11I 109.5 . . ?
 C115 C118 H11J 109.5 . . ?
 H11H C118 H11I 109.5 . . ?
 H11H C118 H11J 109.5 . . ?
 H11I C118 H11J 109.5 . . ?
 C50A C120 C121 120.0(12) . . ?
 C51A C120 C50A 122.5(13) . . ?
 C51A C120 C121 117.5(14) . . ?
 C51 C120 C50 120.0 . . ?
 C51 C120 C121 120.5(12) . . ?
 C50 C120 C121 119.5(12) . . ?
 C120 C51 H51 120.0 . . ?
 C120 C51 C52 120.0 . . ?
 C52 C51 H51 120.0 . . ?
 C51 C52 H52 120.0 . . ?
 C119 C52 C51 120.0 . . ?
 C119 C52 H52 120.0 . . ?
 C49A C119 S12 119.2(9) . . ?
 C52A C119 C49A 117.3(13) . . ?
 C52A C119 S12 123.4(13) . . ?
 C52 C119 C49 120.0 . . ?
 C52 C119 S12 121.8(10) . . ?
 C49 C119 S12 118.2(10) . . ?
 C119 C49 H49 120.0 . . ?
 C119 C49 C50 120.0 . . ?
 C50 C49 H49 120.0 . . ?
 C120 C50 H50 120.0 . . ?
 C49 C50 C120 120.0 . . ?
 C49 C50 H50 120.0 . . ?
 C53 C121 C54 108.1(9) . . ?
 C53 C121 C55 108.9(9) . . ?
 C53 C121 C120 114.3(16) . . ?
 C53A C121 C120 111.0(16) . . ?
 C54 C121 C120 109.5(15) . . ?
 C54A C121 C53A 109.4(9) . . ?
 C54A C121 C55A 109.3(9) . . ?
 C54A C121 C120 112.4(16) . . ?
 C55 C121 C54 107.9(9) . . ?
 C55 C121 C120 108.0(16) . . ?
 C55A C121 C53A 108.8(9) . . ?
 C55A C121 C120 105.9(15) . . ?
 C123 C124 C42 109.7(15) . . ?
 C123 C124 C42A 107.6(17) . . ?
 C123 C124 C43 107.8(18) . . ?
 C123 C124 C43A 114.1(15) . . ?
 C123 C124 C44 111.7(18) . . ?
 C123 C124 C44A 109.2(18) . . ?
 C43 C124 C42 109.2(9) . . ?
 C43 C124 C44 109.4(9) . . ?
 C43A C124 C42A 108.3(8) . . ?
 C44 C124 C42 109.1(9) . . ?
 C44A C124 C42A 108.7(7) . . ?
 C44A C124 C43A 108.7(7) . . ?
 C126 C125 C126 114(2) 6_565 . ?
 C126 C125 S6 122.5(12) 6_565 . ?
 C126 C125 S6 122.5(12) . . ?
 C125 C126 H126 118.8 . . ?
 C125 C126 C127 122(2) . . ?
 C127 C126 H126 118.8 . . ?
 C126 C127 H127 118.5 . . ?
 C128 C127 C126 123(2) . . ?
 C128 C127 H127 118.5 . . ?
 C127 C128 C127 114(2) . 6_565 ?
 C127 C128 C129 122.5(10) . . ?
 C127 C128 C129 122.5(10) 6_565 . ?
 C128 C129 C131 109.5(6) . 6_565 ?
 C128 C129 C131 109.5(6) . . ?
 C130 C129 C128 109.8(9) . . ?
 C130 C129 C131 109.7(5) . 6_565 ?
 C130 C129 C131 109.7(5) . . ?
 C131 C129 C131 108.8(9) . 6_565 ?
 C129 C130 H13B 109.6 . . ?
 C129 C130 H13C 109.5 . . ?
 C129 C130 H13D 109.3 . . ?
 H13B C130 H13C 109.5 . . ?
 H13B C130 H13D 109.5 . . ?
 H13C C130 H13D 109.4 . . ?
 C129 C131 H13E 109.5 . . ?
 C129 C131 H13F 109.5 . . ?
 C129 C131 H13G 109.5 . . ?
 H13E C131 H13F 109.5 . . ?
 H13E C131 H13G 109.5 . . ?
 H13F C131 H13G 109.5 . . ?
 C133 C134 C136 107.7(17) . . ?
 C135 C134 C133 110.7(17) . . ?
 C135 C134 C136 109.6(18) . . ?
 C137 C134 C133 110.6(16) . . ?
 C137 C134 C135 111.7(19) . . ?
 C137 C134 C136 106.2(19) . . ?
 C134 C135 H13H 109.5 . . ?
 C134 C135 H13I 109.5 . . ?
 C134 C135 H13J 109.5 . . ?
 H13H C135 H13I 109.5 . . ?
 H13H C135 H13J 109.5 . . ?
 H13I C135 H13J 109.5 . . ?
 C134 C136 H13K 109.5 . . ?
 C134 C136 H13L 109.5 . . ?
 C134 C136 H13M 109.5 . . ?
 H13K C136 H13L 109.5 . . ?
 H13K C136 H13M 109.5 . . ?
 H13L C136 H13M 109.5 . . ?
 C134 C137 H13N 109.5 . . ?
 C134 C137 H13O 109.5 . . ?
 C134 C137 H13P 109.5 . . ?
 H13N C137 H13O 109.5 . . ?
 H13N C137 H13P 109.5 . . ?
 H13O C137 H13P 109.5 . . ?
 C141 C140 H140 120.0 . . ?
 C141 C140 C139 120.0 . . ?
 C139 C140 H140 120.0 . . ?
 C140 C141 C144 115.6(11) . . ?
 C142 C141 C140 120.0 . . ?
 C142 C141 C144 123.9(10) . . ?
 C141 C142 H142 120.0 . . ?
 C143 C142 C141 120.0 . . ?
 C143 C142 H142 120.0 . . ?
 C142 C143 H143 120.0 . . ?
 C138 C143 C142 120.0 . . ?
 C138 C143 H143 120.0 . . ?
 C143 C138 C139 120.0 . . ?
 C143 C138 S9 118.2(11) . . ?
 C139 C138 S9 121.8(11) . . ?
 C140 C139 H139 120.0 . . ?
 C138 C139 C140 120.0 . . ?
 C138 C139 H139 120.0 . . ?
 C141 C144 C146 110.3(7) . . ?
 C141 C144 C147 107.4(7) . . ?
 C145 C144 C141 111.7(8) . . ?
 C145 C144 C146 111.4(8) . . ?
 C145 C144 C147 109.2(8) . . ?
 C146 C144 C147 106.5(7) . . ?
 C144 C145 H14B 110.8 . . ?
 C144 C145 H14C 108.1 . . ?
 C144 C145 H14D 109.5 . . ?
 H14B C145 H14C 109.5 . . ?
 H14B C145 H14D 109.5 . . ?
 H14C C145 H14D 109.4 . . ?
 C144 C146 H14E 109.8 . . ?
 C144 C146 H14F 109.3 . . ?
 C144 C146 H14G 109.4 . . ?
 H14E C146 H14F 109.4 . . ?
 H14E C146 H14G 109.5 . . ?
 H14F C146 H14G 109.5 . . ?
 C144 C147 H14H 109.2 . . ?
 C144 C147 H14I 108.4 . . ?
 C144 C147 H14J 110.9 . . ?
 H14H C147 H14I 109.5 . . ?
 H14H C147 H14J 109.4 . . ?
 H14I C147 H14J 109.5 . . ?
 C150 C149 H149 120.0 . . ?
 C150 C149 C148 120.0 . . ?
 C148 C149 H149 120.0 . . ?
 C149 C150 H150 120.0 . . ?
 C151 C150 C149 120.0 . . ?
 C151 C150 H150 120.0 . . ?
 C150 C151 C152 120.0 . . ?
 C150 C151 C170 119.8(5) . . ?
 C152 C151 C170 120.2(5) . . ?
 C151 C152 H152 120.0 . . ?
 C151 C152 C153 120.0 . . ?
 C153 C152 H152 120.0 . . ?
 C152 C153 H153 120.0 . . ?
 C148 C153 C152 120.0 . . ?
 C148 C153 H153 120.0 . . ?
 C149 C148 S1 119.6(12) . . ?
 C153 C148 C149 120.0 . . ?
 C153 C148 S1 120.4(12) . . ?
 C157 C156 H156 120.0 . . ?
 C157 C156 C155 120.0 . . ?
 C155 C156 H156 120.0 . . ?
 C156 C157 C171 123.4(11) . . ?
 C158 C157 C156 120.0 . . ?
 C158 C157 C171 116.6(11) . . ?
 C157 C158 H158 120.0 . . ?
 C157 C158 C159 120.0 . . ?
 C159 C158 H158 120.0 . . ?
 C158 C159 H159 120.0 . . ?
 C158 C159 C154 120.0 . . ?
 C154 C159 H159 120.0 . . ?
 C159 C154 S7 114.1(9) . . ?
 C155 C154 C159 120.0 . . ?
 C155 C154 S7 125.9(9) . . ?
 C156 C155 H155 120.0 . . ?
 C154 C155 C156 120.0 . . ?
 C154 C155 H155 120.0 . . ?
 C163 C162 C161 105(2) . . ?
 C164 C162 C161 116(2) . . ?
 C164 C162 C163 105(2) . . ?
 C164 C162 C165 116(2) . . ?
 C165 C162 C161 111(2) . . ?
 C165 C162 C163 101(3) . . ?
 C162 C163 H16G 109.5 . . ?
 C162 C163 H16H 109.5 . . ?
 C162 C163 H16I 109.5 . . ?
 H16G C163 H16H 109.5 . . ?
 H16G C163 H16I 109.5 . . ?
 H16H C163 H16I 109.5 . . ?
 C162 C164 H16J 109.5 . . ?
 C162 C164 H16K 109.5 . . ?
 C162 C164 H16L 109.5 . . ?
 H16J C164 H16K 109.5 . . ?
 H16J C164 H16L 109.5 . . ?
 H16K C164 H16L 109.5 . . ?
 C162 C165 H16M 109.5 . . ?
 C162 C165 H16N 109.5 . . ?
 C162 C165 H16O 109.5 . . ?
 H16M C165 H16N 109.5 . . ?
 H16M C165 H16O 109.5 . . ?
 H16N C165 H16O 109.5 . . ?
 F7 C166 C167 109.2(8) . . ?
 F7 C166 F8 110.7(8) . . ?
 F7 C166 F9 110.8(8) . . ?
 F8 C166 C167 108.0(8) . . ?
 F8 C166 F9 110.1(8) . . ?
 F9 C166 C167 107.9(8) . . ?
 O5 C167 C166 119.9(8) . . ?
 O6 C167 C166 118.9(6) . . ?
 O6 C167 O5 121.2(8) . . ?
 F4 C168 C169 106.8(8) . . ?
 F4A C168 C169 108.1(8) . . ?
 F4A C168 F5A 112.3(9) . . ?
 F4A C168 F6A 112.0(9) . . ?
 F5 C168 C169 106.4(8) . . ?
 F5 C168 F4 111.3(8) . . ?
 F5A C168 C169 106.9(8) . . ?
 F5A C168 F6A 111.0(8) . . ?
 F6 C168 C169 107.7(8) . . ?
 F6 C168 F4 112.3(9) . . ?
 F6 C168 F5 112.0(9) . . ?
 F6A C168 C169 106.3(8) . . ?
 O3 C169 C168 121(3) . . ?
 O3 C169 O4 128(3) . . ?
 O4 C169 C168 111(2) . . ?
 C21 C170 C21 106(3) 6_565 . ?
 C21A C170 C21 54.2(16) . 6_565 ?
 C21A C170 C22 137(3) . . ?
 C21A C170 C22A 115.6(19) . . ?
 C22 C170 C21 109.0(18) . 6_565 ?
 C22 C170 C22A 41.6(16) . . ?
 C151 C170 C21 111.9(15) . 6_565 ?
 C151 C170 C21A 114.5(19) . . ?
 C151 C170 C22 108(2) . . ?
 C151 C170 C22A 113.9(14) . . ?
 C19 C171 C19A 54.2(14) . 6_565 ?
 C19 C171 C157 105.9(17) . . ?
 C20 C171 C19 111.7(15) . . ?
 C20 C171 C19 111.7(15) 6_565 . ?
 C20 C171 C19A 139.4(16) . 6_565 ?
 C20 C171 C19A 59.7(17) 6_565 6_565 ?
 C20 C171 C20 107(3) 6_565 . ?
 C20 C171 C157 107.5(14) . . ?
 C20 C171 C157 113.5(14) 6_565 . ?
 C20A C171 C19A 109.2(15) . . ?
 F3 F1A C72A 74(3) . . ?
 F2A F2 C72 66(4) . . ?
 C72 F2A C72A 76.4(19) . . ?
 C72 F2A F3 54(2) . . ?
 C72A F2A F3 60.1(18) . . ?
 F2 F2A C72 76(4) . . ?
 F2 F2A C72A 121(4) . . ?
 F2 F2A F3 130(5) . . ?
 C72 F3 C72A 69.3(18) . . ?
 C72 F3 F2A 49.9(18) . . ?
 C72A F3 F2A 51.6(17) . . ?
 F1A F3 C72 121(3) . . ?
 F1A F3 C72A 60(2) . . ?
 F1A F3 F2A 108(4) . . ?
 Ag1 K1 Ag1 87.53(11) 6_565 . ?
 Ag1 K1 Ag1A 13.48(13) 6_565 6_565 ?
 Ag1 K1 Ag1A 89.38(14) . 6_565 ?
 Ag1 K1 Ag24 130.15(8) 6_565 . ?
 Ag1 K1 Ag24 130.15(8) . . ?
 Ag1 K1 Ag26 120.26(11) 6_565 . ?
 Ag1 K1 Ag26 79.31(6) . . ?
 Ag1 K1 Ag27 128.14(8) 6_565 . ?
 Ag1 K1 Ag27 128.14(8) . . ?
 Ag1 K1 Ag28 83.91(3) . . ?
 Ag1 K1 Ag28 170.83(10) . 6_565 ?
 Ag1 K1 Ag28 83.91(3) 6_565 6_565 ?
 Ag1 K1 Ag28 170.83(10) 6_565 . ?
 Ag1A K1 Ag26 133.65(17) 6_565 . ?
 Ag1A K1 Ag26 89.85(15) . . ?
 Ag24 K1 Ag1A 135.39(14) . 6_565 ?
 Ag24 K1 Ag1A 135.39(14) . . ?
 Ag24 K1 Ag26 54.94(5) . . ?
 Ag24 K1 Ag27 57.97(6) . . ?
 Ag24 K1 Ag28 55.22(5) . 6_565 ?
 Ag24 K1 Ag28 55.22(5) . . ?
 Ag27 K1 Ag1A 117.55(15) . . ?
 Ag27 K1 Ag1A 117.55(15) . 6_565 ?
 Ag27 K1 Ag26 104.24(8) . . ?
 Ag27 K1 Ag28 60.52(5) . . ?
 Ag27 K1 Ag28 60.52(5) . 6_565 ?
 Ag28 K1 Ag1A 83.07(12) 6_565 6_565 ?
 Ag28 K1 Ag1A 83.07(12) . . ?
 Ag28 K1 Ag1A 167.92(18) . 6_565 ?
 Ag28 K1 Ag1A 167.92(18) 6_565 . ?
 Ag28 K1 Ag26 102.20(8) 6_565 . ?
 Ag28 K1 Ag26 54.81(4) . . ?
 Ag28 K1 Ag28 104.42(9) 6_565 . ?
 O14 K1 Ag1 129.3(2) 6_565 . ?
 O14 K1 Ag1 56.19(18) 6_565 6_565 ?
 O14 K1 Ag1 129.3(2) . 6_565 ?
 O14 K1 Ag1 56.19(18) . . ?
 O14 K1 Ag1A 47.2(2) . . ?
 O14 K1 Ag1A 47.2(2) 6_565 6_565 ?
 O14 K1 Ag1A 121.1(3) 6_565 . ?
 O14 K1 Ag1A 121.1(3) . 6_565 ?
 O14 K1 Ag24 100.5(2) . . ?
 O14 K1 Ag24 100.5(2) 6_565 . ?
 O14 K1 Ag26 89.2(2) . . ?
 O14 K1 Ag26 147.4(2) 6_565 . ?
 O14 K1 Ag27 72.03(19) 6_565 . ?
 O14 K1 Ag27 72.03(19) . . ?
 O14 K1 Ag28 46.94(19) . . ?
 O14 K1 Ag28 132.5(2) . 6_565 ?
 O14 K1 Ag28 46.95(19) 6_565 6_565 ?
 O14 K1 Ag28 132.5(2) 6_565 . ?
 O14 K1 O14 118.6(4) 6_565 . ?
 O14 K1 S7 119.1(2) . . ?
 O14 K1 S7 119.1(2) 6_565 . ?
 S7 K1 Ag1 72.93(12) . 6_565 ?
 S7 K1 Ag1 72.93(12) . . ?
 S7 K1 Ag1A 86.23(19) . . ?
 S7 K1 Ag1A 86.24(19) . 6_565 ?
 S7 K1 Ag24 87.23(16) . . ?
 S7 K1 Ag26 47.44(10) . . ?
 S7 K1 Ag27 145.20(18) . . ?
 S7 K1 Ag28 101.29(11) . 6_565 ?
 S7 K1 Ag28 101.29(11) . . ?
 Ag2 K2 Ag11 88.28(9) . . ?
 Ag2 K2 Ag21 128.35(11) . 2_656 ?
 Ag2 K2 Ag25 173.31(11) . 2_656 ?
 Ag2 K2 Ag25 127.04(11) . . ?
 Ag2 K2 Ag28 83.71(9) . . ?
 Ag2 K2 P2 122.05(11) . . ?
 Ag2 K2 S5 46.94(8) . . ?
 Ag2B K2 Ag28 167.71(13) . . ?
 Ag2B K2 P2 59.64(10) . . ?
 Ag2B K2 S5 43.85(9) . . ?
 Ag11 K2 Ag21 132.14(12) . 2_656 ?
 Ag11 K2 Ag25 129.03(10) . . ?
 Ag11 K2 Ag25 85.97(9) . 2_656 ?
 Ag11 K2 Ag28 171.62(10) . . ?
 Ag11 K2 P2 70.97(9) . . ?
 Ag11 K2 S5 46.25(8) . . ?
 Ag21 K2 Ag2B 137.35(13) 2_656 . ?
 Ag21 K2 Ag25 56.63(5) 2_656 . ?
 Ag21 K2 Ag25 54.78(5) 2_656 2_656 ?
 Ag21 K2 Ag28 53.21(5) 2_656 . ?
 Ag21 K2 P2 103.38(9) 2_656 . ?
 Ag21 K2 S5 170.81(11) 2_656 . ?
 Ag25 K2 Ag2B 85.36(10) 2_656 . ?
 Ag25 K2 Ag2B 118.91(11) . . ?
 Ag25 K2 Ag25 59.57(5) . 2_656 ?
 Ag25 K2 Ag28 58.69(5) . . ?
 Ag25 K2 Ag28 101.86(7) 2_656 . ?
 Ag25 K2 P2 59.48(6) . . ?
 Ag25 K2 P2 59.00(7) 2_656 . ?
 Ag25 K2 S5 128.91(11) 2_656 . ?
 Ag25 K2 S5 132.38(10) . . ?
 Ag28 K2 P2 115.55(8) . . ?
 Ag28 K2 S5 127.18(11) . . ?
 O8 K2 Ag2 57.7(2) . . ?
 O8 K2 Ag2B 123.6(3) . . ?
 O8 K2 Ag11 131.9(3) . . ?
 O8 K2 Ag21 95.8(2) . 2_656 ?
 O8 K2 Ag25 128.9(2) . 2_656 ?
 O8 K2 Ag25 69.41(19) . . ?
 O8 K2 Ag28 44.3(2) . . ?
 O8 K2 P2 97.6(2) . . ?
 O8 K2 S5 87.2(2) . . ?
 O12 K2 Ag2 130.6(2) . . ?
 O12 K2 Ag2B 49.0(2) . . ?
 O12 K2 Ag11 57.5(2) . . ?
 O12 K2 Ag21 100.6(2) . 2_656 ?
 O12 K2 Ag25 47.8(2) . 2_656 ?
 O12 K2 Ag25 71.6(2) . . ?
 O12 K2 Ag28 130.3(2) . . ?
 O12 K2 O8 118.2(3) . . ?
 O12 K2 P2 20.7(2) . . ?
 O12 K2 S4 123.4(3) . . ?
 O12 K2 S5 85.5(2) . . ?
 S4 K2 Ag2 75.42(11) . . ?
 S4 K2 Ag2B 91.85(16) . . ?
 S4 K2 Ag11 78.94(14) . . ?
 S4 K2 Ag21 82.14(12) . 2_656 ?
 S4 K2 Ag25 100.08(13) . 2_656 ?
 S4 K2 Ag25 138.72(14) . . ?
 S4 K2 Ag28 96.58(13) . . ?
 S4 K2 O8 117.7(3) . . ?
 S4 K2 P2 143.83(15) . . ?
 S4 K2 S5 88.77(13) . . ?
 S5 K2 P2 84.77(10) . . ?
 Ag4B K3 Ag14 84.29(9) . . ?
 Ag4B K3 Ag22 82.02(8) . . ?
 Ag4B K3 Ag23 134.74(12) . . ?
 Ag4B K3 Ag25 89.00(10) . . ?
 Ag4B K3 Ag27 166.37(12) . . ?
 Ag4B K3 Ag28 133.02(12) . . ?
 Ag4B K3 P3 74.20(11) . . ?
 Ag13 K3 P3 57.40(11) . . ?
 Ag14 K3 Ag22 120.03(9) . . ?
 Ag14 K3 Ag23 128.09(13) . . ?
 Ag14 K3 Ag25 172.77(12) . . ?
 Ag14 K3 Ag27 82.64(9) . . ?
 Ag14 K3 Ag28 125.91(10) . . ?
 Ag14 K3 P3 121.23(11) . . ?
 Ag22 K3 Ag13 95.04(10) . . ?
 Ag22 K3 P3 110.30(11) . . ?
 Ag23 K3 Ag13 139.98(13) . . ?
 Ag23 K3 Ag22 55.50(5) . . ?
 Ag23 K3 Ag25 56.11(5) . . ?
 Ag23 K3 Ag27 53.86(6) . . ?
 Ag23 K3 Ag28 57.59(5) . . ?
 Ag23 K3 P3 104.25(10) . . ?
 Ag25 K3 Ag13 85.72(10) . . ?
 Ag25 K3 Ag22 56.08(5) . . ?
 Ag25 K3 Ag27 103.87(8) . . ?
 Ag25 K3 P3 58.97(8) . . ?
 Ag27 K3 Ag13 163.68(11) . . ?
 Ag27 K3 Ag22 101.28(8) . . ?
 Ag27 K3 P3 116.18(10) . . ?
 Ag28 K3 Ag13 117.03(11) . . ?
 Ag28 K3 Ag22 104.98(8) . . ?
 Ag28 K3 Ag25 61.01(5) . . ?
 Ag28 K3 Ag27 59.26(6) . . ?
 Ag28 K3 P3 59.64(8) . . ?
 O9 K3 Ag4B 60.5(2) . . ?
 O9 K3 Ag13 47.0(2) . . ?
 O9 K3 Ag14 129.0(3) . . ?
 O9 K3 Ag22 92.1(3) . . ?
 O9 K3 Ag23 102.5(2) . . ?
 O9 K3 Ag25 48.4(2) . . ?
 O9 K3 Ag27 132.0(2) . . ?
 O9 K3 Ag28 72.7(2) . . ?
 O9 K3 O13 117.9(3) . . ?
 O9 K3 P3 20.6(3) . . ?
 O9 K3 S8 124.2(3) . . ?
 O13 K3 Ag4B 127.4(2) . . ?
 O13 K3 Ag13 118.5(2) . . ?
 O13 K3 Ag14 55.47(19) . . ?
 O13 K3 Ag22 144.9(2) . . ?
 O13 K3 Ag23 97.8(2) . . ?
 O13 K3 Ag25 131.5(2) . . ?
 O13 K3 Ag27 45.5(2) . . ?
 O13 K3 Ag28 70.51(19) . . ?
 O13 K3 P3 97.5(2) . . ?
 O13 K3 S8 115.2(3) . . ?
 S8 K3 Ag4B 74.36(13) . . ?
 S8 K3 Ag13 92.54(15) . . ?
 S8 K3 Ag14 71.71(11) . . ?
 S8 K3 Ag22 48.36(10) . . ?
 S8 K3 Ag23 86.26(13) . . ?
 S8 K3 Ag25 103.92(12) . . ?
 S8 K3 Ag27 97.79(14) . . ?
 S8 K3 Ag28 143.64(15) . . ?
 S8 K3 P3 144.22(18) . . ?
 Ag6A O1 Ag6 23.3(7) . . ?
 C71 O1 Ag6 106(3) . . ?
 C71 O1 Ag6A 128(4) . . ?
 C71 O1 C71A 31(2) . . ?
 C71A O1 Ag6 106(4) . . ?
 C71A O1 Ag6A 119(4) . . ?
 Ag6A O1A Ag6 23.2(4) . . ?
 C71 O1A Ag6 98(2) . . ?
 C71 O1A Ag6A 121(2) . . ?
 C71A O1A Ag6 106.4(17) . . ?
 C71A O1A Ag6A 127(2) . . ?
 C71A O1A C71 28(2) . . ?
 Ag7A O2 Ag7 20.0(5) . . ?
 C71 O2 Ag7 141(4) . . ?
 C71 O2 Ag7A 129(4) . . ?
 C71 O2 C71A 31(2) . . ?
 C71A O2 Ag7 147(5) . . ?
 C71A O2 Ag7A 127(5) . . ?
 Ag7A O2A Ag7 19.1(3) . . ?
 C71 O2A Ag7 138(4) . . ?
 C71 O2A Ag7A 127(4) . . ?
 C71 O2A C71A 33(2) . . ?
 C71A O2A Ag7 146(2) . . ?
 C71A O2A Ag7A 127(2) . . ?
 C169 O3 Ag4 119(2) . . ?
 C169 O3 Ag4A 149(2) . . ?
 C169 O4 Ag5 129.3(19) . . ?
 C169 O4 Ag5A 104.8(19) . . ?
 C167 O5 Ag8 105(3) . 2_656 ?
 C167 O6 Ag8A 127(2) 2_656 2_656 ?
 C167 O6 Ag8A 127(2) . . ?
 C167 O6 Ag8A 97.8(15) . 2_656 ?
 C167 O6 Ag8A 97.8(15) 2_656 . ?
 C167 O6 C167 133(4) 2_656 . ?
 P3 O7 Ag3 116.2(7) . . ?
 P3 O7 Ag3A 128.5(8) . . ?
 Ag28 O8 Ag2 115.2(4) . . ?
 Ag28 O8 Ag2A 136.8(4) . . ?
 Ag28 O8 K2 90.6(3) . . ?
 K2 O8 Ag2 65.7(2) . . ?
 K2 O8 Ag2A 90.9(3) . . ?
 P3 O8 Ag2 130.0(5) . . ?
 P3 O8 Ag2A 100.6(5) . . ?
 P3 O8 Ag28 113.3(5) . . ?
 P3 O8 K2 125.4(5) . . ?
 Ag25 O9 Ag4B 113.7(4) . . ?
 Ag25 O9 Ag13 133.6(4) . . ?
 K3 O9 Ag4B 65.4(2) . . ?
 K3 O9 Ag13 91.1(3) . . ?
 K3 O9 Ag25 86.1(3) . . ?
 P3 O9 Ag4B 134.2(5) . . ?
 P3 O9 Ag13 106.9(4) . . ?
 P3 O9 Ag25 110.9(4) . . ?
 P3 O9 K3 128.1(6) . . ?
 P3 O10 Ag12 122.6(10) . . ?
 P2 O11 Ag9 122.8(8) . . ?
 Ag25 O12 Ag2B 130.0(4) 2_656 . ?
 Ag25 O12 Ag11 115.0(4) 2_656 . ?
 K2 O12 Ag2B 88.6(3) . . ?
 K2 O12 Ag11 69.8(2) . . ?
 K2 O12 Ag25 87.6(3) . 2_656 ?
 P2 O12 Ag2B 109.6(5) . . ?
 P2 O12 Ag11 130.6(5) . . ?
 P2 O12 Ag25 111.5(4) . 2_656 ?
 P2 O12 K2 128.3(5) . . ?
 Ag27 O13 Ag5B 131.2(5) . . ?
 Ag27 O13 Ag14 114.8(3) . . ?
 Ag27 O13 K3 88.5(2) . . ?
 K3 O13 Ag5B 92.2(4) . . ?
 K3 O13 Ag14 69.4(2) . . ?
 P1 O13 Ag5B 106.9(5) . . ?
 P1 O13 Ag14 131.3(4) . . ?
 P1 O13 Ag27 111.6(4) . . ?
 P1 O13 K3 126.2(5) . . ?
 Ag28 O14 Ag1 113.5(3) . . ?
 Ag28 O14 Ag1A 129.5(4) . . ?
 K1 O14 Ag1 69.7(2) . . ?
 K1 O14 Ag1A 88.8(3) . . ?
 K1 O14 Ag28 86.2(2) . . ?
 P1 O14 Ag1 132.6(4) . . ?
 P1 O14 Ag1A 111.4(4) . . ?
 P1 O14 Ag28 112.2(4) . . ?
 P1 O14 K1 125.5(5) . . ?
 P1 O15 Ag18 117.2(6) . . ?
 P1 O16 Ag15 116.0(6) . . ?
 K1 P1 K3 100.84(10) . . ?
 O13 P1 K1 97.0(3) . . ?
 O13 P1 K3 33.1(3) . . ?
 O13 P1 O15 111.4(5) . . ?
 O13 P1 O16 109.3(5) . . ?
 O14 P1 K1 33.4(3) . . ?
 O14 P1 K3 96.7(3) . . ?
 O14 P1 O13 111.5(4) . . ?
 O14 P1 O15 110.2(5) . . ?
 O14 P1 O16 108.7(5) . . ?
 O15 P1 K1 89.6(3) . . ?
 O15 P1 K3 143.5(4) . . ?
 O15 P1 O16 105.5(5) . . ?
 O16 P1 K1 141.5(4) . . ?
 O16 P1 K3 87.8(3) . . ?
 K2 P2 K2 101.93(14) . 2_656 ?
 O11 P2 K2 89.8(3) . 2_656 ?
 O11 P2 K2 139.6(5) 2_656 2_656 ?
 O11 P2 K2 89.8(3) 2_656 . ?
 O11 P2 K2 139.6(5) . . ?
 O11 P2 O11 106.0(8) . 2_656 ?
 O12 P2 K2 31.0(3) 2_656 2_656 ?
 O12 P2 K2 98.2(4) 2_656 . ?
 O12 P2 K2 31.0(3) . . ?
 O12 P2 K2 98.2(4) . 2_656 ?
 O12 P2 O11 109.6(6) 2_656 2_656 ?
 O12 P2 O11 110.3(5) . 2_656 ?
 O12 P2 O11 109.6(6) . . ?
 O12 P2 O11 110.3(5) 2_656 . ?
 O12 P2 O12 110.9(7) . 2_656 ?
 K3 P3 K2 101.99(10) . . ?
 O7 P3 K2 87.2(4) . . ?
 O7 P3 K3 141.8(5) . . ?
 O7 P3 O10 105.6(6) . . ?
 O8 P3 K2 33.5(3) . . ?
 O8 P3 K3 96.4(4) . . ?
 O8 P3 O7 110.0(6) . . ?
 O8 P3 O10 109.0(7) . . ?
 O9 P3 K2 98.5(4) . . ?
 O9 P3 K3 31.3(4) . . ?
 O9 P3 O7 111.1(7) . . ?
 O9 P3 O8 110.8(5) . . ?
 O9 P3 O10 110.2(6) . . ?
 O10 P3 K2 141.0(6) . . ?
 O10 P3 K3 90.4(4) . . ?
 Ag1 S1 Ag1 97.44(17) 6_565 . ?
 Ag1 S1 Ag1A 22.1(2) 6_565 6_565 ?
 Ag1 S1 Ag1A 117.3(3) . 6_565 ?
 Ag1 S1 Ag18 79.44(8) . . ?
 Ag1 S1 Ag18 135.30(16) . 6_565 ?
 Ag1 S1 Ag18 79.44(8) 6_565 6_565 ?
 Ag1 S1 Ag18 135.30(16) 6_565 . ?
 Ag1 S1 K1 51.93(8) . . ?
 Ag1 S1 K1 51.93(8) 6_565 . ?
 Ag1A S1 Ag18 58.9(2) . . ?
 Ag1A S1 Ag18 125.4(2) 6_565 . ?
 Ag1A S1 K1 67.2(2) 6_565 . ?
 Ag1A S1 K1 67.2(2) . . ?
 Ag18 S1 Ag18 72.99(12) 6_565 . ?
 Ag18 S1 K1 97.23(11) 6_565 . ?
 Ag18 S1 K1 97.23(11) . . ?
 C148 S1 Ag1 114.3(8) . 6_565 ?
 C148 S1 Ag1 112.6(9) . . ?
 C148 S1 Ag1A 110.9(9) . 6_565 ?
 C148 S1 Ag18 109.0(8) . 6_565 ?
 C148 S1 Ag18 107.7(7) . . ?
 C148 S1 K1 147.9(6) . . ?
 Ag1B S2 Ag13 58.4(2) . 2_656 ?
 Ag2B S2 Ag10 60.2(3) . . ?
 Ag4B S2 Ag1B 85.1(2) 2_656 . ?
 Ag4B S2 Ag13 28.42(11) 2_656 2_656 ?
 Ag11 S2 Ag1B 95.0(2) . . ?
 Ag11 S2 Ag4B 131.95(15) . 2_656 ?
 Ag11 S2 Ag13 135.89(15) . 2_656 ?
 C77 S2 Ag1B 108.2(5) . . ?
 C77 S2 Ag2B 108.9(5) . . ?
 C77 S2 Ag4B 111.8(5) . 2_656 ?
 C77 S2 Ag10 108.4(5) . . ?
 C77 S2 Ag11 113.6(5) . . ?
 C77 S2 Ag13 108.4(5) . 2_656 ?
 Ag1 S3 Ag2 132.95(14) . . ?
 Ag1 S3 Ag17 92.64(13) . . ?
 Ag1A S3 Ag2A 133.0(3) . . ?
 Ag1A S3 Ag17 72.5(3) . . ?
 Ag2 S3 Ag17 93.73(13) . . ?
 Ag17 S3 Ag2A 66.37(17) . . ?
 C92 S3 Ag1 112.5(5) . . ?
 C92 S3 Ag1A 108.0(6) . . ?
 C92 S3 Ag2 110.7(6) . . ?
 C92 S3 Ag2A 103.5(5) . . ?
 C92 S3 Ag17 104.5(5) . . ?
 Ag22 S4 Ag2 150.29(14) 2_656 . ?
 Ag22 S4 Ag26 90.21(13) 2_656 . ?
 Ag26 S4 Ag2 92.43(11) . . ?
 C86 S4 Ag2 93.5(4) . . ?
 C86 S4 Ag22 112.6(4) . 2_656 ?
 C86 S4 Ag26 113.1(4) . . ?
 C86 S4 K2 140.2(5) . . ?
 K2 S4 Ag2 57.21(11) . . ?
 K2 S4 Ag22 93.08(12) . 2_656 ?
 K2 S4 Ag26 95.89(13) . . ?
 Ag2 S5 Ag9A 136.62(16) . 2_656 ?
 Ag2 S5 K2 49.00(8) . . ?
 Ag2A S5 K2 71.39(17) . . ?
 Ag2B S5 Ag2A 136.6(2) . . ?
 Ag2B S5 K2 66.51(17) . . ?
 Ag3 S5 Ag2 77.50(12) . . ?
 Ag3 S5 Ag9A 77.53(15) . 2_656 ?
 Ag3 S5 K2 96.08(12) . . ?
 Ag9A S5 K2 99.69(12) 2_656 . ?
 Ag11 S5 Ag2 94.21(14) . . ?
 Ag11 S5 Ag3 134.53(14) . . ?
 Ag11 S5 Ag9A 79.10(14) . 2_656 ?
 Ag11 S5 K2 50.69(10) . . ?
 C80 S5 Ag2 111.6(6) . . ?
 C80 S5 Ag2A 108.2(5) . . ?
 C80 S5 Ag2B 111.3(5) . . ?
 C80 S5 Ag3 111.3(5) . . ?
 C80 S5 Ag9A 110.3(6) . 2_656 ?
 C80 S5 Ag11 113.3(5) . . ?
 C80 S5 K2 142.7(6) . . ?
 Ag5B S6 Ag5B 125.7(6) 6_565 . ?
 Ag14 S6 Ag5B 25.2(4) 6_565 6_565 ?
 Ag14 S6 Ag5B 137.4(3) . 6_565 ?
 Ag14 S6 Ag14 134.54(19) . 6_565 ?
 Ag14 S6 Ag16 90.73(14) . . ?
 Ag14 S6 Ag16 90.73(14) 6_565 . ?
 Ag16 S6 Ag5B 66.8(4) . . ?
 Ag16 S6 Ag5B 66.8(4) . 6_565 ?
 C125 S6 Ag5B 108.8(5) . . ?
 C125 S6 Ag5B 108.8(5) . 6_565 ?
 C125 S6 Ag14 111.76(16) . . ?
 C125 S6 Ag14 111.76(16) . 6_565 ?
 C125 S6 Ag16 104.5(11) . . ?
 Ag26 S7 Ag26 85.14(16) . 6_565 ?
 C154 S7 Ag26 116.8(7) . . ?
 C154 S7 Ag26 110.6(5) . 6_565 ?
 C154 S7 K1 148.3(6) . . ?
 K1 S7 Ag26 88.74(13) . 6_565 ?
 K1 S7 Ag26 88.75(13) . . ?
 Ag4B S8 Ag14 72.18(9) . . ?
 Ag19 S8 Ag4B 145.92(13) . . ?
 Ag19 S8 Ag14 92.00(12) . . ?
 Ag22 S8 Ag4B 90.18(13) . . ?
 Ag22 S8 Ag14 144.80(13) . . ?
 Ag22 S8 Ag19 86.05(12) . . ?
 C132 S8 Ag4B 99.1(6) . . ?
 C132 S8 Ag14 97.8(5) . . ?
 C132 S8 Ag19 113.1(6) . . ?
 C132 S8 Ag22 115.3(5) . . ?
 C132 S8 K3 148.2(6) . . ?
 K3 S8 Ag4B 54.99(11) . . ?
 K3 S8 Ag14 59.11(10) . . ?
 K3 S8 Ag19 90.94(14) . . ?
 K3 S8 Ag22 85.75(12) . . ?
 Ag7 S9 Ag7 97.3(4) . 6_565 ?
 Ag7 S9 Ag7A 112.9(3) . 6_565 ?
 Ag7 S9 Ag7A 16.29(12) 6_565 6_565 ?
 Ag7 S9 Ag7A 112.9(3) 6_565 . ?
 Ag7 S9 Ag7A 16.30(12) . . ?
 Ag7 S9 Ag18 134.37(18) . 6_565 ?
 Ag7 S9 Ag18 76.92(13) . . ?
 Ag7 S9 Ag18 76.92(13) 6_565 6_565 ?
 Ag7 S9 Ag18 134.37(18) 6_565 . ?
 Ag7A S9 Ag7A 128.0(4) . 6_565 ?
 Ag18 S9 Ag7A 63.00(19) 6_565 6_565 ?
 Ag18 S9 Ag7A 130.8(2) . 6_565 ?
 Ag18 S9 Ag7A 130.8(2) 6_565 . ?
 Ag18 S9 Ag7A 63.00(19) . . ?
 Ag18 S9 Ag18 76.11(14) . 6_565 ?
 C138 S9 Ag7 114.3(8) . 6_565 ?
 C138 S9 Ag7 117.9(9) . . ?
 C138 S9 Ag7A 112.3(9) . . ?
 C138 S9 Ag7A 108.1(9) . 6_565 ?
 C138 S9 Ag18 108.0(7) . . ?
 C138 S9 Ag18 105.2(8) . 6_565 ?
 Ag3B S10 Ag4B 76.81(15) . . ?
 Ag3B S10 Ag14 140.64(17) . . ?
 Ag3B S10 Ag15 83.98(17) . . ?
 Ag3B S10 K3 96.77(13) . . ?
 Ag4B S10 Ag14 89.46(13) . . ?
 Ag4B S10 Ag15 136.58(15) . . ?
 Ag4B S10 K3 46.46(9) . . ?
 Ag5B S10 Ag15 57.5(4) . . ?
 Ag5B S10 K3 67.3(4) . . ?
 Ag13 S10 Ag5B 132.4(4) . . ?
 Ag13 S10 Ag15 124.34(17) . . ?
 Ag13 S10 K3 65.65(13) . . ?
 Ag14 S10 Ag15 81.26(13) . . ?
 Ag14 S10 K3 50.56(9) . . ?
 Ag15 S10 K3 99.16(12) . . ?
 C122 S10 Ag3B 108.8(7) . . ?
 C122 S10 Ag4B 115.0(6) . . ?
 C122 S10 Ag5B 108.4(7) . . ?
 C122 S10 Ag13 113.6(6) . . ?
 C122 S10 Ag14 110.5(7) . . ?
 C122 S10 Ag15 108.0(6) . . ?
 C122 S10 K3 144.1(7) . . ?
 Ag3 S11 Ag4 68.88(13) . . ?
 Ag3 S11 Ag17 108.45(17) . . ?
 Ag3A S11 Ag2A 68.8(2) . . ?
 Ag3A S11 Ag5A 79.0(3) . . ?
 Ag3A S11 Ag17 124.2(2) . . ?
 Ag5 S11 Ag3 137.7(2) . . ?
 Ag5 S11 Ag4 71.41(18) . . ?
 Ag5 S11 Ag17 93.6(2) . . ?
 Ag5A S11 Ag2A 133.8(2) . . ?
 Ag17 S11 Ag2A 64.91(17) . . ?
 Ag17 S11 Ag4 141.3(2) . . ?
 Ag17 S11 Ag5A 113.2(2) . . ?
 C95 S11 Ag2A 106.1(7) . . ?
 C95 S11 Ag3 101.8(7) . . ?
 C95 S11 Ag3A 109.9(6) . . ?
 C95 S11 Ag4 106.6(6) . . ?
 C95 S11 Ag5 102.8(7) . . ?
 C95 S11 Ag5A 115.7(6) . . ?
 C95 S11 Ag17 111.5(6) . . ?
 Ag7 S12 Ag7A 19.06(18) . . ?
 Ag7 S12 Ag15 114.4(2) . . ?
 Ag7 S12 Ag16 105.1(2) . . ?
 Ag7A S12 Ag5B 132.0(3) . . ?
 Ag15 S12 Ag5B 54.5(3) . . ?
 Ag15 S12 Ag7A 95.4(3) . . ?
 Ag15 S12 Ag16 113.00(15) . . ?
 Ag16 S12 Ag5B 60.7(3) . . ?
 Ag16 S12 Ag7A 116.8(2) . . ?
 C119 S12 Ag5B 110.3(6) . . ?
 C119 S12 Ag7 107.9(5) . . ?
 C119 S12 Ag7A 113.8(5) . . ?
 C119 S12 Ag15 105.7(6) . . ?
 C119 S12 Ag16 110.7(5) . . ?
 Ag3 S13 Ag4 65.42(13) . . ?
 Ag3 S13 Ag9A 70.19(15) . 2_656 ?
 Ag3A S13 Ag4A 71.7(3) . . ?
 Ag3A S13 Ag8A 128.1(2) . . ?
 Ag4A S13 Ag8A 108.3(3) . . ?
 Ag8 S13 Ag3 136.44(18) . . ?
 Ag8 S13 Ag4 109.7(2) . . ?
 Ag8 S13 Ag9A 87.38(19) . 2_656 ?
 Ag9 S13 Ag8A 47.4(2) 2_656 . ?
 Ag9A S13 Ag4 130.05(19) 2_656 . ?
 C98 S13 Ag3 108.4(7) . . ?
 C98 S13 Ag3A 119.9(7) . . ?
 C98 S13 Ag4 113.1(6) . . ?
 C98 S13 Ag4A 112.0(6) . . ?
 C98 S13 Ag8 112.5(7) . . ?
 C98 S13 Ag8A 108.2(7) . . ?
 C98 S13 Ag9 112.2(6) . 2_656 ?
 C98 S13 Ag9A 101.4(6) . 2_656 ?
 Ag1B S14 Ag3B 98.7(3) 2_656 . ?
 Ag1B S14 Ag4 125.8(3) 2_656 . ?
 Ag1B S14 Ag10 10.2(2) 2_656 2_656 ?
 Ag3B S14 Ag4 105.6(2) . . ?
 Ag3B S14 Ag10 108.8(2) . 2_656 ?
 Ag4 S14 Ag10 119.7(2) . 2_656 ?
 Ag4A S14 Ag5A 68.5(2) . . ?
 Ag4A S14 Ag13 156.6(3) . . ?
 Ag5A S14 Ag13 109.9(2) . . ?
 Ag10 S14 Ag5A 149.2(2) 2_656 . ?
 Ag10 S14 Ag13 64.82(17) 2_656 . ?
 Ag12 S14 Ag4A 112.8(3) . . ?
 Ag12 S14 Ag5A 45.96(17) . . ?
 Ag12 S14 Ag13 64.43(17) . . ?
 C110 S14 Ag1B 106.6(9) . 2_656 ?
 C110 S14 Ag3B 99.5(9) . . ?
 C110 S14 Ag4 115.8(9) . . ?
 C110 S14 Ag4A 97.2(9) . . ?
 C110 S14 Ag5A 105.1(9) . . ?
 C110 S14 Ag10 105.4(9) . 2_656 ?
 C110 S14 Ag12 110.7(9) . . ?
 C110 S14 Ag13 105.6(9) . . ?
 Ag6 S15 Ag17 111.6(2) . . ?
 Ag6A S15 Ag6 21.90(19) . . ?
 Ag6A S15 Ag17 98.7(2) . . ?
 Ag6A S15 Ag18 118.6(3) . . ?
 Ag18 S15 Ag6 96.7(3) . . ?
 Ag18 S15 Ag17 117.0(2) . . ?
 C160 S15 Ag6 115.2(9) . . ?
 C160 S15 Ag6A 105.2(9) . . ?
 C160 S15 Ag17 107.8(8) . . ?
 C160 S15 Ag18 108.5(9) . . ?
 Ag8 S16 Ag1B 99.0(2) . 2_656 ?
 Ag9 S16 Ag8A 79.0(3) . . ?
 Ag9A S16 Ag1B 115.5(3) . 2_656 ?
 Ag9A S16 Ag8 128.2(3) . . ?
 Ag10 S16 Ag8A 117.5(3) 2_656 . ?
 Ag10 S16 Ag9 117.0(3) 2_656 . ?
 C104 S16 Ag1B 104.8(11) . 2_656 ?
 C104 S16 Ag8 103.5(10) . . ?
 C104 S16 Ag8A 119.3(11) . . ?
 C104 S16 Ag9 115.1(11) . . ?
 C104 S16 Ag9A 103.3(11) . . ?
 C104 S16 Ag10 107.2(11) . 2_656 ?
 Ag5 S17 Ag3B 89.2(2) . . ?
 Ag5 S17 Ag6 101.8(3) . . ?
 Ag5 S17 Ag15 135.5(2) . . ?
 Ag6 S17 Ag3B 131.5(2) . . ?
 Ag6A S17 Ag3B 137.6(2) . . ?
 Ag6A S17 Ag5 83.4(3) . . ?
 Ag6A S17 Ag5A 112.6(3) . . ?
 Ag6A S17 Ag6 19.28(15) . . ?
 Ag6A S17 Ag15 80.5(2) . . ?
 Ag12 S17 Ag5A 46.76(18) . . ?
 Ag12 S17 Ag6A 126.8(2) . . ?
 Ag12 S17 Ag15 86.29(18) . . ?
 Ag15 S17 Ag3B 75.96(14) . . ?
 Ag15 S17 Ag5A 130.53(19) . . ?
 Ag15 S17 Ag6 63.1(3) . . ?
 C113 S17 Ag3B 106.5(9) . . ?
 C113 S17 Ag5 116.5(8) . . ?
 C113 S17 Ag5A 108.5(8) . . ?
 C113 S17 Ag6 110.0(8) . . ?
 C113 S17 Ag6A 114.2(9) . . ?
 C113 S17 Ag12 118.9(9) . . ?
 C113 S17 Ag15 108.0(8) . . ?
 C173 O17 Ag20 154.2(14) . . ?
 C173 N1 C174 121.9(6) . . ?
 C173 N1 C172 118.4(6) . . ?
 C174 N1 C172 119.7(6) . . ?
 O17 C173 N1 140.3(14) . . ?
 O17 C173 H173 109.8 . . ?
 N1 C173 H173 109.8 . . ?
 N1 C174 H17G 109.5 . . ?
 N1 C174 H17H 109.5 . . ?
 N1 C174 H17I 109.5 . . ?
 H17G C174 H17H 109.5 . . ?
 H17G C174 H17I 109.5 . . ?
 H17H C174 H17I 109.5 . . ?
 N1 C172 H17J 109.5 . . ?
 N1 C172 H17K 109.5 . . ?
 N1 C172 H17L 109.5 . . ?
 H17J C172 H17K 109.5 . . ?
 H17J C172 H17L 109.5 . . ?
 H17K C172 H17L 109.5 . . ?

loop_
  _geom_torsion_atom_site_label_1
  _geom_torsion_atom_site_label_2
  _geom_torsion_atom_site_label_3
  _geom_torsion_atom_site_label_4
  _geom_torsion
  _geom_torsion_site_symmetry_1
  _geom_torsion_site_symmetry_2
  _geom_torsion_site_symmetry_3
  _geom_torsion_site_symmetry_4
  _geom_torsion_publ_flag
 Ag1 O14 P1 K1 94.4(8) . . . . ?
 Ag1 O14 P1 K3 -166.0(6) . . . . ?
 Ag1 O14 P1 O13 163.3(6) . . . . ?
 Ag1 O14 P1 O15 39.1(9) . . . . ?
 Ag1 O14 P1 O16 -76.1(7) . . . . ?
 Ag1A O14 P1 K1 104.5(7) . . . . ?
 Ag1A O14 P1 K3 -155.9(4) . . . . ?
 Ag1A O14 P1 O13 173.4(5) . . . . ?
 Ag1A O14 P1 O15 49.2(7) . . . . ?
 Ag1A O14 P1 O16 -66.0(6) . . . . ?
 Ag2 O8 P3 K2 -86.5(8) . . . . ?
 Ag2 O8 P3 K3 171.5(5) . . . . ?
 Ag2 O8 P3 O7 -36.6(8) . . . . ?
 Ag2 O8 P3 O9 -159.8(6) . . . . ?
 Ag2 O8 P3 O10 78.8(7) . . . . ?
 Ag2A O8 P3 K2 -98.7(7) . . . . ?
 Ag2A O8 P3 K3 159.2(3) . . . . ?
 Ag2A O8 P3 O7 -48.8(6) . . . . ?
 Ag2A O8 P3 O9 -172.1(5) . . . . ?
 Ag2A O8 P3 O10 66.6(6) . . . . ?
 Ag2B O12 P2 K2 104.3(7) . . . . ?
 Ag2B O12 P2 K2 -156.2(3) . . . 2_656 ?
 Ag2B O12 P2 O11 -63.5(5) . . . . ?
 Ag2B O12 P2 O11 52.9(7) . . . 2_656 ?
 Ag2B O12 P2 O12 174.5(5) . . . 2_656 ?
 Ag3 O7 P3 K2 75.0(4) . . . . ?
 Ag3 O7 P3 K3 -179.1(2) . . . . ?
 Ag3 O7 P3 O8 50.0(6) . . . . ?
 Ag3 O7 P3 O9 173.0(5) . . . . ?
 Ag3 O7 P3 O10 -67.5(8) . . . . ?
 Ag3A O7 P3 K2 103.4(7) . . . . ?
 Ag3A O7 P3 K3 -150.7(5) . . . . ?
 Ag3A O7 P3 O8 78.4(8) . . . . ?
 Ag3A O7 P3 O9 -158.5(7) . . . . ?
 Ag3A O7 P3 O10 -39.1(10) . . . . ?
 Ag4B O9 P3 K2 169.5(6) . . . . ?
 Ag4B O9 P3 K3 -91.4(9) . . . . ?
 Ag4B O9 P3 O7 79.2(8) . . . . ?
 Ag4B O9 P3 O8 -158.2(7) . . . . ?
 Ag4B O9 P3 O10 -37.5(10) . . . . ?
 Ag5B O13 P1 K1 -155.1(4) . . . . ?
 Ag5B O13 P1 K3 105.8(7) . . . . ?
 Ag5B O13 P1 O14 173.7(6) . . . . ?
 Ag5B O13 P1 O15 -62.8(7) . . . . ?
 Ag5B O13 P1 O16 53.5(7) . . . . ?
 Ag6 Ag7 Ag7A Ag6A -7.5(8) . . . . ?
 Ag6 Ag7 Ag7A Ag18 132.0(16) . . . . ?
 Ag6 Ag7 Ag7A O2 -87(2) . . . . ?
 Ag6 Ag7 Ag7A O2A -87(2) . . . . ?
 Ag6 Ag7 Ag7A S9 159.4(12) . . . . ?
 Ag6 Ag7 Ag7A S12 26.4(15) . . . . ?
 Ag7 Ag6 Ag6A Ag5 -159.6(9) . . . . ?
 Ag7 Ag6 Ag6A Ag7A -5.9(6) . . . . ?
 Ag7 Ag6 Ag6A Ag15 -161(2) . . . . ?
 Ag7 Ag6 Ag6A O1 76(2) . . . . ?
 Ag7 Ag6 Ag6A O1A 66(2) . . . . ?
 Ag7 Ag6 Ag6A S15 -52.9(18) . . . . ?
 Ag7 Ag6 Ag6A S17 175.8(15) . . . . ?
 Ag7A Ag6 Ag6A Ag5 -153.8(7) . . . . ?
 Ag7A Ag6 Ag6A Ag15 -155.1(16) . . . . ?
 Ag7A Ag6 Ag6A O1 82(2) . . . . ?
 Ag7A Ag6 Ag6A O1A 71(2) . . . . ?
 Ag7A Ag6 Ag6A S15 -47.0(14) . . . . ?
 Ag7A Ag6 Ag6A S17 -178.3(12) . . . . ?
 Ag9 O11 P2 K2 155.9(4) . . . . ?
 Ag9 O11 P2 K2 -95.8(5) . . . 2_656 ?
 Ag9 O11 P2 O11 46.5(4) . . . 2_656 ?
 Ag9 O11 P2 O12 165.5(5) . . . . ?
 Ag9 O11 P2 O12 -72.0(7) . . . 2_656 ?
 Ag11 O12 P2 K2 95.7(8) . . . . ?
 Ag11 O12 P2 K2 -164.9(5) . . . 2_656 ?
 Ag11 O12 P2 O11 -72.1(7) . . . . ?
 Ag11 O12 P2 O11 44.2(8) . . . 2_656 ?
 Ag11 O12 P2 O12 165.8(7) . . . 2_656 ?
 Ag12 O10 P3 K2 -155.4(4) . . . . ?
 Ag12 O10 P3 K3 94.8(6) . . . . ?
 Ag12 O10 P3 O7 -50.1(9) . . . . ?
 Ag12 O10 P3 O8 -168.3(6) . . . . ?
 Ag12 O10 P3 O9 70.0(7) . . . . ?
 Ag13 O9 P3 K2 155.5(3) . . . . ?
 Ag13 O9 P3 K3 -105.3(7) . . . . ?
 Ag13 O9 P3 O7 65.3(6) . . . . ?
 Ag13 O9 P3 O8 -172.1(5) . . . . ?
 Ag13 O9 P3 O10 -51.4(8) . . . . ?
 Ag14 O13 P1 K1 -167.4(5) . . . . ?
 Ag14 O13 P1 K3 93.5(8) . . . . ?
 Ag14 O13 P1 O14 161.4(6) . . . . ?
 Ag14 O13 P1 O15 -75.1(8) . . . . ?
 Ag14 O13 P1 O16 41.2(8) . . . . ?
 Ag15 Ag6 Ag6A Ag5 1.3(14) . . . . ?
 Ag15 Ag6 Ag6A Ag7A 155.1(16) . . . . ?
 Ag15 Ag6 Ag6A O1 -123.2(16) . . . . ?
 Ag15 Ag6 Ag6A O1A -133.6(14) . . . . ?
 Ag15 Ag6 Ag6A S15 108.1(4) . . . . ?
 Ag15 Ag6 Ag6A S17 -23.3(5) . . . . ?
 Ag15 O16 P1 K1 171.2(2) . . . . ?
 Ag15 O16 P1 K3 -84.1(4) . . . . ?
 Ag15 O16 P1 O13 -58.4(6) . . . . ?
 Ag15 O16 P1 O14 179.6(4) . . . . ?
 Ag15 O16 P1 O15 61.4(6) . . . . ?
 Ag18 Ag7 Ag7A Ag6 -132.0(16) . . . . ?
 Ag18 Ag7 Ag7A Ag6A -140(2) . . . . ?
 Ag18 Ag7 Ag7A O2 141.4(18) . . . . ?
 Ag18 Ag7 Ag7A O2A 140.6(15) . . . . ?
 Ag18 Ag7 Ag7A S9 27.4(5) . . . . ?
 Ag18 Ag7 Ag7A S12 -105.6(3) . . . . ?
 Ag18 O15 P1 K1 -80.7(4) . . . . ?
 Ag18 O15 P1 K3 171.4(2) . . . . ?
 Ag18 O15 P1 O13 -178.1(4) . . . . ?
 Ag18 O15 P1 O14 -53.8(6) . . . . ?
 Ag18 O15 P1 O16 63.4(6) . . . . ?
 Ag20 O17 C173 N1 180.000(3) . . . . ?
 Ag25 O9 P3 K2 2.8(5) . . . . ?
 Ag25 O9 P3 K3 101.9(7) . . . . ?
 Ag25 O9 P3 O7 -87.4(6) . . . . ?
 Ag25 O9 P3 O8 35.2(7) . . . . ?
 Ag25 O9 P3 O10 155.9(7) . . . . ?
 Ag25 O12 P2 K2 -104.7(7) 2_656 . . . ?
 Ag25 O12 P2 K2 -5.3(4) 2_656 . . 2_656 ?
 Ag25 O12 P2 O11 87.4(5) 2_656 . . . ?
 Ag25 O12 P2 O11 -156.2(6) 2_656 . . 2_656 ?
 Ag25 O12 P2 O12 -34.6(2) 2_656 . . 2_656 ?
 Ag27 O13 P1 K1 -5.7(4) . . . . ?
 Ag27 O13 P1 K3 -104.8(6) . . . . ?
 Ag27 O13 P1 O14 -36.9(6) . . . . ?
 Ag27 O13 P1 O15 86.6(5) . . . . ?
 Ag27 O13 P1 O16 -157.1(5) . . . . ?
 Ag28 O8 P3 K2 108.6(6) . . . . ?
 Ag28 O8 P3 K3 6.6(4) . . . . ?
 Ag28 O8 P3 O7 158.5(5) . . . . ?
 Ag28 O8 P3 O9 35.3(6) . . . . ?
 Ag28 O8 P3 O10 -86.1(5) . . . . ?
 Ag28 O14 P1 K1 -101.7(6) . . . . ?
 Ag28 O14 P1 K3 -2.1(4) . . . . ?
 Ag28 O14 P1 O13 -32.8(7) . . . . ?
 Ag28 O14 P1 O15 -157.0(5) . . . . ?
 Ag28 O14 P1 O16 87.8(5) . . . . ?
 C1 C2 C78 C4 0.0 . . . . ?
 C1 C2 C78 C79 177.0(14) . . . . ?
 C1 C77 S2 Ag2B 156.3(11) . . . . ?
 C1 C77 S2 Ag10 92.4(12) . . . . ?
 C1 C77 S2 Ag13 13.2(12) . . . 2_656 ?
 C2 C1 C77 C3 0.0 . . . . ?
 C2 C1 C77 S2 177.7(11) . . . . ?
 C2 C78 C4 C3 0.0 . . . . ?
 C2 C78 C79 C5 -98(2) . . . . ?
 C2 C78 C79 C6 132(3) . . . . ?
 C2 C78 C79 C7 10(2) . . . . ?
 C78 C4 C3 C77 0.0 . . . . ?
 C4 C78 C79 C5 79(3) . . . . ?
 C4 C78 C79 C6 -51(3) . . . . ?
 C4 C78 C79 C7 -173(2) . . . . ?
 C4 C3 C77 C1 0.0 . . . . ?
 C4 C3 C77 S2 -177.7(11) . . . . ?
 C3 C77 S2 Ag2B -26.0(12) . . . . ?
 C3 C77 S2 Ag10 -89.9(11) . . . . ?
 C3 C77 S2 Ag13 -169.1(10) . . . 2_656 ?
 C77 C1 C2 C78 0.0 . . . . ?
 C77 C1A C2A C78 9(5) . . . . ?
 C77 C3A C4A C78 -2(5) . . . . ?
 C1A C77 C3A C4A -1(4) . . . . ?
 C1A C77 S2 Ag1B 133.1(19) . . . . ?
 C1A C77 S2 Ag4B 41(2) . . . 2_656 ?
 C1A C77 S2 Ag11 -122.8(19) . . . . ?
 C2A C78 C4A C3A 9(4) . . . . ?
 C2A C78 C79 C5A -118(3) . . . . ?
 C2A C78 C79 C6A 120(3) . . . . ?
 C2A C78 C79 C7A 15(3) . . . . ?
 C3A C77 C1A C2A -3(4) . . . . ?
 C3A C77 S2 Ag1B -50(2) . . . . ?
 C3A C77 S2 Ag4B -142.1(19) . . . 2_656 ?
 C3A C77 S2 Ag11 54(2) . . . . ?
 C4A C78 C2A C1A -12(4) . . . . ?
 C4A C78 C79 C5A 66(3) . . . . ?
 C4A C78 C79 C6A -56(3) . . . . ?
 C4A C78 C79 C7A -160(3) . . . . ?
 C8 C9 C81 C11 0.0 . . . . ?
 C8 C9 C81 C83 177.8(17) . . . . ?
 C8 C80 S5 Ag2 -126.1(11) . . . . ?
 C8 C80 S5 Ag3 149.4(11) . . . . ?
 C8 C80 S5 Ag9A 65.3(12) . . . 2_656 ?
 C8 C80 S5 Ag11 -21.2(13) . . . . ?
 C8 C80 S5 K2 -76.2(15) . . . . ?
 C9 C8 C80 C10 0.0 . . . . ?
 C9 C8 C80 S5 -173.7(12) . . . . ?
 C9 C81 C11 C10 0.0 . . . . ?
 C9 C81 C83 C82 -100(2) . . . . ?
 C9 C81 C83 C84 15(3) . . . . ?
 C9 C81 C83 C85 134(2) . . . . ?
 C81 C11 C10 C80 0.0 . . . . ?
 C11 C81 C83 C82 78(2) . . . . ?
 C11 C81 C83 C84 -166.8(17) . . . . ?
 C11 C81 C83 C85 -48(2) . . . . ?
 C11 C10 C80 C8 0.0 . . . . ?
 C11 C10 C80 S5 173.6(12) . . . . ?
 C10 C80 S5 Ag2 60.3(13) . . . . ?
 C10 C80 S5 Ag3 -24.2(13) . . . . ?
 C10 C80 S5 Ag9A -108.3(12) . . . 2_656 ?
 C10 C80 S5 Ag11 165.1(11) . . . . ?
 C10 C80 S5 K2 110.1(12) . . . . ?
 C80 C8 C9 C81 0.0 . . . . ?
 C80 C8A C9A C81 5(6) . . . . ?
 C80 C10A C11A C81 0(5) . . . . ?
 C8A C80 C10A C11A 0(5) . . . . ?
 C8A C80 S5 Ag2A -130(2) . . . . ?
 C8A C80 S5 Ag2B 32(2) . . . . ?
 C8A C80 S5 K2 -47(3) . . . . ?
 C9A C81 C11A C10A 2(5) . . . . ?
 C9A C81 C83 C82 -133(3) . . . . ?
 C9A C81 C83 C84 -18(3) . . . . ?
 C9A C81 C83 C85 101(3) . . . . ?
 C10A C80 C8A C9A -2(5) . . . . ?
 C10A C80 S5 Ag2A 56(2) . . . . ?
 C10A C80 S5 Ag2B -142(2) . . . . ?
 C10A C80 S5 K2 139(2) . . . . ?
 C11A C81 C9A C8A -5(5) . . . . ?
 C11A C81 C83 C82 50(3) . . . . ?
 C11A C81 C83 C84 165(3) . . . . ?
 C11A C81 C83 C85 -77(3) . . . . ?
 C12 C13 C93 C15 -7(4) . . . . ?
 C12 C13 C93 C94 177(3) . . . . ?
 C12 C92 C14 C15 -3(4) . . . . ?
 C12 C92 S3 Ag1A 174.9(19) . . . . ?
 C12 C92 S3 Ag2A 30(2) . . . . ?
 C12 C92 S3 Ag17 99(2) . . . . ?
 C13 C12 C92 C14 0(4) . . . . ?
 C13 C12 C92 S3 175(2) . . . . ?
 C13 C93 C15 C14 3(4) . . . . ?
 C13 C93 C94 C16A -65(3) . . . . ?
 C13 C93 C94 C17A 55(3) . . . . ?
 C13 C93 C94 C18A 177(2) . . . . ?
 C13A C12A C92 C14A 0.0 . . . . ?
 C13A C12A C92 S3 178.5(12) . . . . ?
 C13A C93 C94 C16 -66.4(18) . . . . ?
 C13A C93 C94 C17 54.3(18) . . . . ?
 C13A C93 C94 C18 174.4(16) . . . . ?
 C12A C13A C93 C15A 0.0 . . . . ?
 C12A C13A C93 C94 180.0(15) . . . . ?
 C12A C92 C14A C15A 0.0 . . . . ?
 C12A C92 S3 Ag1 140.8(11) . . . . ?
 C12A C92 S3 Ag2 -58.1(13) . . . . ?
 C12A C92 S3 Ag17 41.6(12) . . . . ?
 C92 C12 C13 C93 5(5) . . . . ?
 C92 C14A C15A C93 0.0 . . . . ?
 C92 C14 C15 C93 2(5) . . . . ?
 C14A C92 S3 Ag1 -40.7(12) . . . . ?
 C14A C92 S3 Ag2 120.4(11) . . . . ?
 C14A C92 S3 Ag17 -139.8(10) . . . . ?
 C14A C15A C93 C13A 0.0 . . . . ?
 C14A C15A C93 C94 -180.0(15) . . . . ?
 C15A C93 C94 C16 113.5(17) . . . . ?
 C15A C93 C94 C17 -125.7(17) . . . . ?
 C15A C93 C94 C18 -5.6(19) . . . . ?
 C93 C13A C12A C92 0.0 . . . . ?
 C14 C92 S3 Ag1A -10(2) . . . . ?
 C14 C92 S3 Ag2A -155.1(18) . . . . ?
 C14 C92 S3 Ag17 -86.4(19) . . . . ?
 C15 C93 C94 C16A 119(2) . . . . ?
 C15 C93 C94 C17A -120(2) . . . . ?
 C15 C93 C94 C18A 1(3) . . . . ?
 C22 C22A C170 C21A -133(3) . . . . ?
 C22 C22A C170 C151 91(4) . . . . ?
 C22A C22 C170 C21A 75(3) . . . . ?
 C22A C22 C170 C151 -106(3) . . . . ?
 C23A C160 C26A C25A 0.1(4) . . . . ?
 C23A C160 S15 Ag6A -83.1(18) . . . . ?
 C23A C160 S15 Ag17 172.4(16) . . . . ?
 C23A C160 S15 Ag18 44.8(19) . . . . ?
 C24 C23 C160 C26 0.0 . . . . ?
 C24 C23 C160 S15 179.9(17) . . . . ?
 C24 C161 C162 C163 -160(2) . . . . ?
 C24 C161 C162 C164 -44(3) . . . . ?
 C24 C161 C162 C165 91(3) . . . . ?
 C23 C24 C161 C25 0.0 . . . . ?
 C23 C24 C161 C162 179(2) . . . . ?
 C23 C160 C26 C25 0.0 . . . . ?
 C23 C160 S15 Ag6 17.9(19) . . . . ?
 C23 C160 S15 Ag6A -2.9(17) . . . . ?
 C23 C160 S15 Ag17 -107.5(16) . . . . ?
 C23 C160 S15 Ag18 124.9(16) . . . . ?
 C160 C23A C24A C161 0.0(2) . . . . ?
 C160 C26 C25 C161 0.0 . . . . ?
 C26 C160 S15 Ag6 -162.3(15) . . . . ?
 C26 C160 S15 Ag6A 176.9(16) . . . . ?
 C26 C160 S15 Ag17 72.4(18) . . . . ?
 C26 C160 S15 Ag18 -55.2(17) . . . . ?
 C26 C25 C161 C24 0.0 . . . . ?
 C26 C25 C161 C162 -179(2) . . . . ?
 C25 C161 C162 C163 19(3) . . . . ?
 C25 C161 C162 C164 135(3) . . . . ?
 C25 C161 C162 C165 -90(3) . . . . ?
 C161 C24 C23 C160 0.0 . . . . ?
 C161 C25A C26A C160 0.0(4) . . . . ?
 C24A C23A C160 C26A -0.1(3) . . . . ?
 C24A C23A C160 S15 179.7(19) . . . . ?
 C24A C161 C25A C26A 0.0(3) . . . . ?
 C24A C161 C162 C163 -83(3) . . . . ?
 C24A C161 C162 C164 32(4) . . . . ?
 C24A C161 C162 C165 168(3) . . . . ?
 C25A C161 C24A C23A 0.0(3) . . . . ?
 C25A C161 C162 C163 103(3) . . . . ?
 C25A C161 C162 C164 -141(3) . . . . ?
 C25A C161 C162 C165 -6(4) . . . . ?
 C26A C160 S15 Ag6A 96.7(18) . . . . ?
 C26A C160 S15 Ag17 -7.9(19) . . . . ?
 C26A C160 S15 Ag18 -135.5(17) . . . . ?
 C27A C95 C30A C29A 0.0(4) . . . . ?
 C27A C95 S11 Ag3 -47.3(14) . . . . ?
 C27A C95 S11 Ag4 24.0(15) . . . . ?
 C27A C95 S11 Ag5 98.1(14) . . . . ?
 C27A C95 S11 Ag17 -162.7(13) . . . . ?
 C28 C27 C95 C30 0.0 . . . . ?
 C28 C27 C95 S11 -180.0(14) . . . . ?
 C28 C96 C97 C31 -131(2) . . . . ?
 C28 C96 C97 C32 -4(2) . . . . ?
 C28 C96 C97 C33 113(2) . . . . ?
 C27 C28 C96 C29 0.0 . . . . ?
 C27 C28 C96 C97 179.8(17) . . . . ?
 C27 C95 C30 C29 0.0 . . . . ?
 C27 C95 S11 Ag2A -143.0(13) . . . . ?
 C27 C95 S11 Ag3A -70.2(15) . . . . ?
 C27 C95 S11 Ag5A 16.9(16) . . . . ?
 C27 C95 S11 Ag17 148.1(13) . . . . ?
 C95 C27A C28A C96 0.0(2) . . . . ?
 C95 C30 C29 C96 0.0 . . . . ?
 C30 C95 S11 Ag2A 37.0(13) . . . . ?
 C30 C95 S11 Ag3A 109.8(12) . . . . ?
 C30 C95 S11 Ag5A -163.1(12) . . . . ?
 C30 C95 S11 Ag17 -31.8(14) . . . . ?
 C30 C29 C96 C28 0.0 . . . . ?
 C30 C29 C96 C97 -179.8(17) . . . . ?
 C29 C96 C97 C31 49(2) . . . . ?
 C29 C96 C97 C32 176(2) . . . . ?
 C29 C96 C97 C33 -67(2) . . . . ?
 C96 C28 C27 C95 0.0 . . . . ?
 C96 C29A C30A C95 0.0(4) . . . . ?
 C28A C27A C95 C30A 0.0(3) . . . . ?
 C28A C27A C95 S11 178.5(14) . . . . ?
 C28A C96 C29A C30A 0.0(3) . . . . ?
 C28A C96 C97 C31A -145(2) . . . . ?
 C28A C96 C97 C32A -28(2) . . . . ?
 C28A C96 C97 C33A 93(2) . . . . ?
 C29A C96 C28A C27A 0.0(3) . . . . ?
 C29A C96 C97 C31A 36(2) . . . . ?
 C29A C96 C97 C32A 153(2) . . . . ?
 C29A C96 C97 C33A -86(2) . . . . ?
 C30A C95 S11 Ag3 131.3(13) . . . . ?
 C30A C95 S11 Ag4 -157.5(13) . . . . ?
 C30A C95 S11 Ag5 -83.3(13) . . . . ?
 C30A C95 S11 Ag17 15.8(15) . . . . ?
 C34A C35A C114 C37A 0.0(3) . . . . ?
 C34A C35A C114 C115 -178(2) . . . . ?
 C34A C113 C36A C37A 0.0(3) . . . . ?
 C34A C113 S17 Ag3B -159.5(16) . . . . ?
 C34A C113 S17 Ag5 102.9(17) . . . . ?
 C34A C113 S17 Ag6 -12.2(19) . . . . ?
 C34A C113 S17 Ag6A 8.2(19) . . . . ?
 C34A C113 S17 Ag15 -79.3(18) . . . . ?
 C35A C34A C113 C36A 0.0(3) . . . . ?
 C35A C34A C113 S17 179.7(17) . . . . ?
 C35A C114 C37A C36A 0.0(4) . . . . ?
 C35A C114 C115 C116 -8(2) . . . . ?
 C35A C114 C115 C117 112(2) . . . . ?
 C35A C114 C115 C118 -128.5(19) . . . . ?
 C36 C113 C34 C35 0.0 . . . . ?
 C36 C113 S17 Ag5A 10.5(19) . . . . ?
 C36 C113 S17 Ag6A -116.0(17) . . . . ?
 C36 C113 S17 Ag12 61(2) . . . . ?
 C36 C113 S17 Ag15 156.5(17) . . . . ?
 C113 C34A C35A C114 0.0(2) . . . . ?
 C113 C36 C37 C114 0.0 . . . . ?
 C113 C34 C35 C114 0.0 . . . . ?
 C113 C36A C37A C114 0.0(4) . . . . ?
 C34 C113 S17 Ag5A -168.4(17) . . . . ?
 C34 C113 S17 Ag6A 65.1(19) . . . . ?
 C34 C113 S17 Ag12 -118.2(17) . . . . ?
 C34 C113 S17 Ag15 -22.4(19) . . . . ?
 C34 C35 C114 C37 0.0 . . . . ?
 C34 C35 C114 C115 178(2) . . . . ?
 C35 C114 C37 C36 0.0 . . . . ?
 C35 C114 C115 C116 -63(2) . . . . ?
 C35 C114 C115 C117 57(2) . . . . ?
 C35 C114 C115 C118 176.6(19) . . . . ?
 C37 C36 C113 C34 0.0 . . . . ?
 C37 C36 C113 S17 -178.9(19) . . . . ?
 C37 C114 C115 C116 115(2) . . . . ?
 C37 C114 C115 C117 -125(2) . . . . ?
 C37 C114 C115 C118 -5(3) . . . . ?
 C36A C113 S17 Ag3B 20.1(17) . . . . ?
 C36A C113 S17 Ag5 -77.5(17) . . . . ?
 C36A C113 S17 Ag6 167.5(15) . . . . ?
 C36A C113 S17 Ag6A -172.2(15) . . . . ?
 C36A C113 S17 Ag15 100.3(16) . . . . ?
 C37A C114 C115 C116 173.8(19) . . . . ?
 C37A C114 C115 C117 -67(2) . . . . ?
 C37A C114 C115 C118 53(2) . . . . ?
 C38 C122 C40 C41 0.1(3) . . . . ?
 C38 C122 S10 Ag5B 115.0(14) . . . . ?
 C38 C122 S10 Ag13 -42.0(16) . . . . ?
 C38 C122 S10 Ag15 175.9(13) . . . . ?
 C38 C122 S10 K3 39(2) . . . . ?
 C38A C122 C40A C41A 0.0 . . . . ?
 C38A C122 S10 Ag3B -57.1(14) . . . . ?
 C38A C122 S10 Ag4B 26.7(16) . . . . ?
 C38A C122 S10 Ag14 126.1(13) . . . . ?
 C38A C122 S10 Ag15 -146.7(13) . . . . ?
 C38A C122 S10 K3 75.9(18) . . . . ?
 C122 C38 C39 C123 0.0(2) . . . . ?
 C122 C38A C39A C123 0.0 . . . . ?
 C122 C40A C41A C123 0.0 . . . . ?
 C122 C40 C41 C123 0.0(4) . . . . ?
 C40A C122 S10 Ag3B 122.9(14) . . . . ?
 C40A C122 S10 Ag4B -153.3(13) . . . . ?
 C40A C122 S10 Ag14 -53.9(15) . . . . ?
 C40A C122 S10 Ag15 33.3(15) . . . . ?
 C40A C122 S10 K3 -104.1(15) . . . . ?
 C40A C41A C123 C39A 0.0 . . . . ?
 C40A C41A C123 C124 -179.7(18) . . . . ?
 C41A C123 C39A C38A 0.0 . . . . ?
 C41A C123 C124 C42 176(2) . . . . ?
 C41A C123 C124 C43 -65(2) . . . . ?
 C41A C123 C124 C44 55(2) . . . . ?
 C39A C38A C122 C40A 0.0 . . . . ?
 C39A C38A C122 S10 180.0(14) . . . . ?
 C39A C123 C124 C42 -3(2) . . . . ?
 C39A C123 C124 C43 115(2) . . . . ?
 C39A C123 C124 C44 -124(2) . . . . ?
 C39 C38 C122 C40 -0.1(3) . . . . ?
 C39 C38 C122 S10 178.9(14) . . . . ?
 C39 C123 C41 C40 0.0(4) . . . . ?
 C39 C123 C124 C42A 88(2) . . . . ?
 C39 C123 C124 C43A -152(2) . . . . ?
 C39 C123 C124 C44A -30(2) . . . . ?
 C40 C122 S10 Ag5B -66.1(16) . . . . ?
 C40 C122 S10 Ag13 136.9(14) . . . . ?
 C40 C122 S10 Ag15 -5.2(16) . . . . ?
 C40 C122 S10 K3 -142.5(14) . . . . ?
 C41 C123 C39 C38 0.0(3) . . . . ?
 C41 C123 C124 C42A -92(2) . . . . ?
 C41 C123 C124 C43A 28(2) . . . . ?
 C41 C123 C124 C44A 150(2) . . . . ?
 C45 C46 C133 C47 0.1(3) . . . . ?
 C45 C46 C133 C134 -179.8(15) . . . . ?
 C45 C132 S8 Ag4B 149.5(10) . . . . ?
 C45 C132 S8 Ag14 76.4(11) . . . . ?
 C45 C132 S8 Ag19 -19.1(12) . . . . ?
 C45 C132 S8 Ag22 -115.9(10) . . . . ?
 C45 C132 S8 K3 116.9(13) . . . . ?
 C46 C45 C132 C48 -0.2(3) . . . . ?
 C46 C45 C132 S8 179.0(10) . . . . ?
 C46 C133 C134 C135 71(2) . . . . ?
 C46 C133 C134 C136 -168.8(15) . . . . ?
 C46 C133 C134 C137 -53(2) . . . . ?
 C47 C48 C132 C45 0.2(4) . . . . ?
 C47 C48 C132 S8 -179.0(10) . . . . ?
 C47 C133 C134 C135 -109(2) . . . . ?
 C47 C133 C134 C136 11(2) . . . . ?
 C47 C133 C134 C137 127.0(19) . . . . ?
 C48 C47 C133 C46 -0.1(3) . . . . ?
 C48 C47 C133 C134 179.8(16) . . . . ?
 C48 C132 S8 Ag4B -31.3(10) . . . . ?
 C48 C132 S8 Ag14 -104.4(10) . . . . ?
 C48 C132 S8 Ag19 160.0(9) . . . . ?
 C48 C132 S8 Ag22 63.2(11) . . . . ?
 C48 C132 S8 K3 -63.9(13) . . . . ?
 C48A C132 C45A C46A 0.0 . . . . ?
 C48A C132 S8 Ag19 89.3(12) . . . . ?
 C48A C132 S8 Ag22 -7.5(13) . . . . ?
 C48A C132 S8 K3 -134.7(12) . . . . ?
 C132 C45 C46 C133 0.0(2) . . . . ?
 C132 C48A C47A C133 0.0 . . . . ?
 C132 C45A C46A C133 0.0 . . . . ?
 C45A C132 S8 Ag19 -91.7(12) . . . . ?
 C45A C132 S8 Ag22 171.6(11) . . . . ?
 C45A C132 S8 K3 44.4(17) . . . . ?
 C45A C46A C133 C47A 0.0 . . . . ?
 C45A C46A C133 C134 -179.1(17) . . . . ?
 C46A C133 C47A C48A 0.0 . . . . ?
 C46A C133 C134 C135 142.5(18) . . . . ?
 C46A C133 C134 C136 -97.7(19) . . . . ?
 C46A C133 C134 C137 18(3) . . . . ?
 C133 C47 C48 C132 0.0(3) . . . . ?
 C47A C48A C132 C45A 0.0 . . . . ?
 C47A C48A C132 S8 179.1(12) . . . . ?
 C47A C133 C134 C135 -37(2) . . . . ?
 C47A C133 C134 C136 83(2) . . . . ?
 C47A C133 C134 C137 -161.1(18) . . . . ?
 C49A C50A C120 C51A -0.1(3) . . . . ?
 C49A C50A C120 C121 178.9(15) . . . . ?
 C49A C119 S12 Ag5B -31.4(14) . . . . ?
 C49A C119 S12 Ag7A 167.8(11) . . . . ?
 C49A C119 S12 Ag15 -88.8(12) . . . . ?
 C49A C119 S12 Ag16 33.9(13) . . . . ?
 C50A C49A C119 C52A 0.1(3) . . . . ?
 C50A C49A C119 S12 -178.2(12) . . . . ?
 C50A C120 C121 C53A -79.5(19) . . . . ?
 C50A C120 C121 C54A 43(2) . . . . ?
 C50A C120 C121 C55A 162.7(18) . . . . ?
 C51A C52A C119 C49A -0.1(4) . . . . ?
 C51A C52A C119 S12 178.1(13) . . . . ?
 C51A C120 C121 C53A 99.6(18) . . . . ?
 C51A C120 C121 C54A -137.6(18) . . . . ?
 C51A C120 C121 C55A -18(2) . . . . ?
 C52A C51A C120 C50A 0.1(3) . . . . ?
 C52A C51A C120 C121 -178.9(15) . . . . ?
 C52A C119 S12 Ag5B 150.4(12) . . . . ?
 C52A C119 S12 Ag7A -10.4(14) . . . . ?
 C52A C119 S12 Ag15 93.0(13) . . . . ?
 C52A C119 S12 Ag16 -144.3(12) . . . . ?
 C56 C57 C111 C59 0.0(3) . . . . ?
 C56 C57 C111 C112 178.1(19) . . . . ?
 C56 C110 S14 Ag4A 36.1(18) . . . . ?
 C56 C110 S14 Ag5A -33.4(19) . . . . ?
 C56 C110 S14 Ag10 142.8(17) . . . 2_656 ?
 C56 C110 S14 Ag12 -81.5(18) . . . . ?
 C56 C110 S14 Ag13 -149.6(17) . . . . ?
 C57 C56 C110 C58 0.0(2) . . . . ?
 C57 C56 C110 S14 172(2) . . . . ?
 C57 C111 C112 C60 -61(3) . . . . ?
 C57 C111 C112 C61 58(3) . . . . ?
 C57 C111 C112 C62 178(3) . . . . ?
 C58 C59 C111 C57 0.0(4) . . . . ?
 C58 C59 C111 C112 -178.1(19) . . . . ?
 C58 C110 S14 Ag4A -151.9(15) . . . . ?
 C58 C110 S14 Ag5A 138.5(15) . . . . ?
 C58 C110 S14 Ag10 -45.3(17) . . . 2_656 ?
 C58 C110 S14 Ag12 90.4(16) . . . . ?
 C58 C110 S14 Ag13 22.3(17) . . . . ?
 C59 C58 C110 C56 0.0(2) . . . . ?
 C59 C58 C110 S14 -172.4(19) . . . . ?
 C59 C111 C112 C60 117(3) . . . . ?
 C59 C111 C112 C61 -124(3) . . . . ?
 C59 C111 C112 C62 -3(3) . . . . ?
 C63 C64 C105 C65 0.1(3) . . . . ?
 C63 C64 C105 C106 -178(3) . . . . ?
 C63 C104 C66 C65 0.1(4) . . . . ?
 C63 C104 S16 Ag1B 117.0(18) . . . 2_656 ?
 C63 C104 S16 Ag8 -139.7(17) . . . . ?
 C63 C104 S16 Ag9A -4(2) . . . . ?
 C64 C63 C104 C66 -0.1(3) . . . . ?
 C64 C63 C104 S16 179(2) . . . . ?
 C64 C105 C65 C66 -0.1(3) . . . . ?
 C64 C105 C106 C107 100(3) . . . . ?
 C64 C105 C106 C108 -24(4) . . . . ?
 C64 C105 C106 C109 -145(3) . . . . ?
 C64A C63A C104 C66A 0.0 . . . . ?
 C64A C63A C104 S16 177(2) . . . . ?
 C64A C105 C106 C107 -178(3) . . . . ?
 C64A C105 C106 C108 58(4) . . . . ?
 C64A C105 C106 C109 -64(3) . . . . ?
 C63A C64A C105 C65A 0.0 . . . . ?
 C63A C64A C105 C106 177(3) . . . . ?
 C63A C104 C66A C65A 0.0 . . . . ?
 C63A C104 S16 Ag8A 168.9(18) . . . . ?
 C63A C104 S16 Ag9 -100(2) . . . . ?
 C63A C104 S16 Ag10 32(2) . . . 2_656 ?
 C104 C63 C64 C105 0.0(2) . . . . ?
 C104 C66A C65A C105 0.0 . . . . ?
 C66A C104 S16 Ag8A -14(3) . . . . ?
 C66A C104 S16 Ag9 77(2) . . . . ?
 C66A C104 S16 Ag10 -151(2) . . . 2_656 ?
 C66A C65A C105 C64A 0.0 . . . . ?
 C66A C65A C105 C106 -177(3) . . . . ?
 C65A C105 C106 C107 -1(4) . . . . ?
 C65A C105 C106 C108 -125(3) . . . . ?
 C65A C105 C106 C109 114(3) . . . . ?
 C105 C64A C63A C104 0.0 . . . . ?
 C105 C65 C66 C104 -0.1(4) . . . . ?
 C65 C105 C106 C107 -78(3) . . . . ?
 C65 C105 C106 C108 158(3) . . . . ?
 C65 C105 C106 C109 37(3) . . . . ?
 C66 C104 S16 Ag1B -63(2) . . . 2_656 ?
 C66 C104 S16 Ag8 40(2) . . . . ?
 C66 C104 S16 Ag9A 175.1(19) . . . . ?
 C67A C68A C87 C69 0.1(3) . . . . ?
 C67A C68A C87 C88 177.7(12) . . . . ?
 C67A C86 S4 Ag22 -15.2(11) . . . 2_656 ?
 C67A C86 S4 Ag26 -115.6(9) . . . . ?
 C67A C86 S4 K2 111.0(11) . . . . ?
 C68A C67A C86 C70 -0.1(3) . . . . ?
 C68A C67A C86 S4 -178.8(10) . . . . ?
 C68A C87 C88 C89 -41.6(15) . . . . ?
 C68A C87 C88 C90 79.4(13) . . . . ?
 C68A C87 C88 C91 -162.0(12) . . . . ?
 C69 C70 C86 C67A 0.2(4) . . . . ?
 C69 C70 C86 S4 178.8(10) . . . . ?
 C69 C87 C88 C89 136.0(12) . . . . ?
 C69 C87 C88 C90 -103.0(12) . . . . ?
 C69 C87 C88 C91 15.7(14) . . . . ?
 C70 C69 C87 C68A 0.0(3) . . . . ?
 C70 C69 C87 C88 -177.8(12) . . . . ?
 C70 C86 S4 Ag22 166.2(9) . . . 2_656 ?
 C70 C86 S4 Ag26 65.7(10) . . . . ?
 C70 C86 S4 K2 -67.7(11) . . . . ?
 C70A C86 C67 C68 0.0 . . . . ?
 C70A C86 S4 Ag2 -68.0(10) . . . . ?
 C70A C86 S4 Ag22 126.6(10) . . . 2_656 ?
 C70A C86 S4 Ag26 26.2(11) . . . . ?
 C70A C86 S4 K2 -107.2(11) . . . . ?
 C86 C67A C68A C87 0.0(2) . . . . ?
 C86 C70A C69A C87 0.0 . . . . ?
 C86 C67 C68 C87 0.0 . . . . ?
 C67 C86 S4 Ag2 110.5(10) . . . . ?
 C67 C86 S4 Ag22 -54.9(11) . . . 2_656 ?
 C67 C86 S4 Ag26 -155.3(9) . . . . ?
 C67 C86 S4 K2 71.3(11) . . . . ?
 C67 C68 C87 C69A 0.0 . . . . ?
 C67 C68 C87 C88 176.3(12) . . . . ?
 C68 C87 C69A C70A 0.0 . . . . ?
 C68 C87 C88 C89 -1.4(15) . . . . ?
 C68 C87 C88 C90 119.6(13) . . . . ?
 C68 C87 C88 C91 -121.7(12) . . . . ?
 C87 C69 C70 C86 -0.1(4) . . . . ?
 C69A C70A C86 C67 0.0 . . . . ?
 C69A C70A C86 S4 178.5(10) . . . . ?
 C69A C87 C88 C89 175.0(12) . . . . ?
 C69A C87 C88 C90 -64.0(14) . . . . ?
 C69A C87 C88 C91 54.6(14) . . . . ?
 C71 C71A C72 C72A -165(6) . . . . ?
 C71 C71A C72 F1 0(7) . . . . ?
 C71 C71A C72 F2 123(5) . . . . ?
 C71 C71A C72 F2A 161(5) . . . . ?
 C71 C71A C72 F3 -124(5) . . . . ?
 C71 C71A C72A C72 12(5) . . . . ?
 C71 C71A C72A F1A -74(6) . . . . ?
 C71 C71A C72A F2A 46(6) . . . . ?
 C71 C71A C72A F3 -25(6) . . . . ?
 C71 C71A C72A F3A 166(6) . . . . ?
 C71 C71A O1 Ag6 95(4) . . . . ?
 C71 C71A O1 Ag6A 116(4) . . . . ?
 C71 C71A O1A Ag6 76(4) . . . . ?
 C71 C71A O1A Ag6A 87(5) . . . . ?
 C71 C71A O2 Ag7 -103(8) . . . . ?
 C71 C71A O2 Ag7A -106(5) . . . . ?
 C71 C71A O2A Ag7 -98(7) . . . . ?
 C71 C71A O2A Ag7A -102(6) . . . . ?
 C71 C72 C72A C71A -6(2) . . . . ?
 C71 C72 C72A F1A 103(2) . . . . ?
 C71 C72 C72A F2A -141(3) . . . . ?
 C71 C72 C72A F3 124.9(19) . . . . ?
 C71 C72 C72A F3A -97(4) . . . . ?
 C71 C72 F2 F2A 106(4) . . . . ?
 C71 C72 F2A C72A 39(2) . . . . ?
 C71 C72 F2A F2 -88(3) . . . . ?
 C71 C72 F2A F3 101.9(15) . . . . ?
 C71 C72 F3 C72A -53(2) . . . . ?
 C71 C72 F3 F1A -21(5) . . . . ?
 C71 C72 F3 F2A -110(3) . . . . ?
 C71 C72A F1A F3 74(3) . . . . ?
 C71 C72A F2A C72 -29.0(19) . . . . ?
 C71 C72A F2A F2 36(5) . . . . ?
 C71 C72A F2A F3 -86(2) . . . . ?
 C71 C72A F3 C72 39.6(12) . . . . ?
 C71 C72A F3 F1A -109(3) . . . . ?
 C71 C72A F3 F2A 94(2) . . . . ?
 C71A C71 C72 C72A 12(5) . . . . ?
 C71A C71 C72 F1 180(100) . . . . ?
 C71A C71 C72 F2 -60(6) . . . . ?
 C71A C71 C72 F2A -21(6) . . . . ?
 C71A C71 C72 F3 60(6) . . . . ?
 C71A C71 C72A C72 -165(6) . . . . ?
 C71A C71 C72A F1A 111(5) . . . . ?
 C71A C71 C72A F2A -136(5) . . . . ?
 C71A C71 C72A F3 156(5) . . . . ?
 C71A C71 C72A F3A -17(7) . . . . ?
 C71A C71 O1 Ag6 -95(4) . . . . ?
 C71A C71 O1 Ag6A -85(5) . . . . ?
 C71A C71 O1A Ag6 -110(4) . . . . ?
 C71A C71 O1A Ag6A -112(5) . . . . ?
 C71A C71 O2 Ag7 121(7) . . . . ?
 C71A C71 O2 Ag7A 99(6) . . . . ?
 C71A C71 O2A Ag7 124(6) . . . . ?
 C71A C71 O2A Ag7A 103(5) . . . . ?
 C71A C72 C72A C71 6(2) . . . . ?
 C71A C72 C72A F1A 108.3(10) . . . . ?
 C71A C72 C72A F2A -136(2) . . . . ?
 C71A C72 C72A F3 131(2) . . . . ?
 C71A C72 C72A F3A -91(4) . . . . ?
 C71A C72 F2 F2A 88(4) . . . . ?
 C71A C72 F2A C72A 31.9(14) . . . . ?
 C71A C72 F2A F2 -95(4) . . . . ?
 C71A C72 F2A F3 95(2) . . . . ?
 C71A C72 F3 C72A -35.2(16) . . . . ?
 C71A C72 F3 F1A -3(4) . . . . ?
 C71A C72 F3 F2A -92(2) . . . . ?
 C71A C72A F1A F3 95(3) . . . . ?
 C71A C72A F2A C72 -44(3) . . . . ?
 C71A C72A F2A F2 21(6) . . . . ?
 C71A C72A F2A F3 -100(2) . . . . ?
 C71A C72A F3 C72 48.3(19) . . . . ?
 C71A C72A F3 F1A -100(2) . . . . ?
 C71A C72A F3 F2A 103.0(14) . . . . ?
 C72 C71 C71A C72A -14(5) . . . . ?
 C72 C71 C71A O1 107(5) . . . . ?
 C72 C71 C71A O1A 108(4) . . . . ?
 C72 C71 C71A O2 -131(5) . . . . ?
 C72 C71 C71A O2A -129(5) . . . . ?
 C72 C71 C72A C71A 165(6) . . . . ?
 C72 C71 C72A F1A -84(2) . . . . ?
 C72 C71 C72A F2A 28(2) . . . . ?
 C72 C71 C72A F3 -39.7(13) . . . . ?
 C72 C71 C72A F3A 147(3) . . . . ?
 C72 C71 O1 Ag6 159(2) . . . . ?
 C72 C71 O1 Ag6A 170(4) . . . . ?
 C72 C71 O1 C71A -106(4) . . . . ?
 C72 C71 O1A Ag6 152.0(19) . . . . ?
 C72 C71 O1A Ag6A 150(2) . . . . ?
 C72 C71 O1A C71A -98(4) . . . . ?
 C72 C71 O2 Ag7 -131(6) . . . . ?
 C72 C71 O2 Ag7A -153(4) . . . . ?
 C72 C71 O2 C71A 108(5) . . . . ?
 C72 C71 O2A Ag7 -130(4) . . . . ?
 C72 C71 O2A Ag7A -152(2) . . . . ?
 C72 C71 O2A C71A 105(6) . . . . ?
 C72 C71A C72A C71 -12(5) . . . . ?
 C72 C71A C72A F1A -86(2) . . . . ?
 C72 C71A C72A F2A 34(2) . . . . ?
 C72 C71A C72A F3 -37.9(16) . . . . ?
 C72 C71A C72A F3A 153(2) . . . . ?
 C72 C71A O1 Ag6 142(2) . . . . ?
 C72 C71A O1 Ag6A 164(3) . . . . ?
 C72 C71A O1 C71 48(3) . . . . ?
 C72 C71A O1A Ag6 126(2) . . . . ?
 C72 C71A O1A Ag6A 137(4) . . . . ?
 C72 C71A O1A C71 50(3) . . . . ?
 C72 C71A O2 Ag7 -139(7) . . . . ?
 C72 C71A O2 Ag7A -142(4) . . . . ?
 C72 C71A O2 C71 -37(3) . . . . ?
 C72 C71A O2A Ag7 -136(6) . . . . ?
 C72 C71A O2A Ag7A -140(4) . . . . ?
 C72 C71A O2A C71 -38(4) . . . . ?
 C72 C72A F1A F3 24(2) . . . . ?
 C72 C72A F2A F2 65(5) . . . . ?
 C72 C72A F2A F3 -57(2) . . . . ?
 C72 C72A F3 F1A -149(3) . . . . ?
 C72 C72A F3 F2A 54.6(18) . . . . ?
 C72 F2 F2A C72A -65(3) . . . . ?
 C72 F2 F2A F3 10(4) . . . . ?
 C72 F2A F3 C72A -94(2) . . . . ?
 C72 F2A F3 F1A -116(4) . . . . ?
 C72A C71 C71A C72 14(5) . . . . ?
 C72A C71 C71A O1 121(4) . . . . ?
 C72A C71 C71A O1A 122(2) . . . . ?
 C72A C71 C71A O2 -117(4) . . . . ?
 C72A C71 C71A O2A -115.5(18) . . . . ?
 C72A C71 C72 C71A -12(5) . . . . ?
 C72A C71 C72 F1 168(2) . . . . ?
 C72A C71 C72 F2 -72(2) . . . . ?
 C72A C71 C72 F2A -33.2(19) . . . . ?
 C72A C71 C72 F3 48(2) . . . . ?
 C72A C71 O1 Ag6 -137(3) . . . . ?
 C72A C71 O1 Ag6A -127(4) . . . . ?
 C72A C71 O1 C71A -42(3) . . . . ?
 C72A C71 O1A Ag6 -150(2) . . . . ?
 C72A C71 O1A Ag6A -152(3) . . . . ?
 C72A C71 O1A C71A -40(2) . . . . ?
 C72A C71 O2 Ag7 166(6) . . . . ?
 C72A C71 O2 Ag7A 144(4) . . . . ?
 C72A C71 O2 C71A 45(4) . . . . ?
 C72A C71 O2A Ag7 169(4) . . . . ?
 C72A C71 O2A Ag7A 148(4) . . . . ?
 C72A C71 O2A C71A 45(3) . . . . ?
 C72A C71A C72 C71 165(6) . . . . ?
 C72A C71A C72 F1 165(3) . . . . ?
 C72A C71A C72 F2 -72(2) . . . . ?
 C72A C71A C72 F2A -34.6(17) . . . . ?
 C72A C71A C72 F3 41(2) . . . . ?
 C72A C71A O1 Ag6 -164.7(17) . . . . ?
 C72A C71A O1 Ag6A -143(2) . . . . ?
 C72A C71A O1 C71 101(4) . . . . ?
 C72A C71A O1A Ag6 -170.3(19) . . . . ?
 C72A C71A O1A Ag6A -159(3) . . . . ?
 C72A C71A O1A C71 114(4) . . . . ?
 C72A C71A O2 Ag7 158(6) . . . . ?
 C72A C71A O2 Ag7A 155(3) . . . . ?
 C72A C71A O2 C71 -99(4) . . . . ?
 C72A C71A O2A Ag7 161(5) . . . . ?
 C72A C71A O2A Ag7A 157(3) . . . . ?
 C72A C71A O2A C71 -101(5) . . . . ?
 C72A C72 F2 F2A 41(3) . . . . ?
 C72A C72 F2A F2 -127(4) . . . . ?
 C72A C72 F2A F3 62.8(18) . . . . ?
 C72A C72 F3 F1A 32(3) . . . . ?
 C72A C72 F3 F2A -57(2) . . . . ?
 C72A F1A F3 C72 -35(3) . . . . ?
 C72A F1A F3 F2A 19(2) . . . . ?
 C72A F2A F3 C72 94(2) . . . . ?
 C72A F2A F3 F1A -21(3) . . . . ?
 C73 C74 C98 C75 0.1(3) . . . . ?
 C73 C74 C98 S13 -179.8(13) . . . . ?
 C73 C99 C76 C75 0.0(4) . . . . ?
 C73 C99 C100 C101 99(2) . . . . ?
 C73 C99 C100 C102 -140(2) . . . . ?
 C73 C99 C100 C103 -27(3) . . . . ?
 C74 C73 C99 C76 0.0(3) . . . . ?
 C74 C73 C99 C100 179.8(19) . . . . ?
 C74 C98 S13 Ag3 52.4(14) . . . . ?
 C74 C98 S13 Ag4 -18.1(14) . . . . ?
 C74 C98 S13 Ag8 -143.0(12) . . . . ?
 C74 C98 S13 Ag9A 125.1(13) . . . 2_656 ?
 C75 C98 S13 Ag3 -127.5(13) . . . . ?
 C75 C98 S13 Ag4 162.1(13) . . . . ?
 C75 C98 S13 Ag8 37.1(15) . . . . ?
 C75 C98 S13 Ag9A -54.8(14) . . . 2_656 ?
 C75A C76A C99 C73A 0.0 . . . . ?
 C75A C76A C99 C100 176.8(17) . . . . ?
 C75A C98 S13 Ag3A -96.7(14) . . . . ?
 C75A C98 S13 Ag4A -177.6(13) . . . . ?
 C75A C98 S13 Ag8A 63.1(15) . . . . ?
 C75A C98 S13 Ag9 12.6(16) . . . 2_656 ?
 C76A C75A C98 C74A 0.0 . . . . ?
 C76A C75A C98 S13 179.6(14) . . . . ?
 C76A C99 C73A C74A 0.0 . . . . ?
 C76A C99 C100 C101 -132(2) . . . . ?
 C76A C99 C100 C102 -11(2) . . . . ?
 C76A C99 C100 C103 102(2) . . . . ?
 C99 C73 C74 C98 0.0(2) . . . . ?
 C99 C73A C74A C98 0.0 . . . . ?
 C73A C99 C100 C101 44(2) . . . . ?
 C73A C99 C100 C102 165(2) . . . . ?
 C73A C99 C100 C103 -81(2) . . . . ?
 C73A C74A C98 C75A 0.0 . . . . ?
 C73A C74A C98 S13 -179.6(14) . . . . ?
 C74A C98 S13 Ag3A 82.9(14) . . . . ?
 C74A C98 S13 Ag4A 2.0(15) . . . . ?
 C74A C98 S13 Ag8A -117.3(13) . . . . ?
 C74A C98 S13 Ag9 -167.9(13) . . . 2_656 ?
 C98 C75 C76 C99 0.0(4) . . . . ?
 C98 C75A C76A C99 0.0 . . . . ?
 C76 C75 C98 C74 -0.1(3) . . . . ?
 C76 C75 C98 S13 179.8(14) . . . . ?
 C76 C99 C100 C101 -81(2) . . . . ?
 C76 C99 C100 C102 40(2) . . . . ?
 C76 C99 C100 C103 153.1(18) . . . . ?
 C79 C78 C4 C3 -176.9(14) . . . . ?
 C79 C78 C2A C1A 173(2) . . . . ?
 C79 C78 C4A C3A -176(3) . . . . ?
 C83 C81 C11 C10 -178.0(16) . . . . ?
 C83 C81 C9A C8A 178(3) . . . . ?
 C83 C81 C11A C10A 180(3) . . . . ?
 C88 C87 C69A C70A -176.4(12) . . . . ?
 C94 C93 C15 C14 179(3) . . . . ?
 C97 C96 C28A C27A -179.4(18) . . . . ?
 C97 C96 C29A C30A 179.5(17) . . . . ?
 C100 C99 C73A C74A -176.7(18) . . . . ?
 C100 C99 C76 C75 -179.8(17) . . . . ?
 C106 C105 C65 C66 178(3) . . . . ?
 C110 C56 C57 C111 0.00(19) . . . . ?
 C110 C58 C59 C111 0.0(3) . . . . ?
 C110 C56A C57A C111 0.0 . . . . ?
 C56A C110 C58A C59A 0.0 . . . . ?
 C56A C110 S14 Ag1B -149.5(16) . . . 2_656 ?
 C56A C110 S14 Ag3B -47.4(18) . . . . ?
 C56A C110 S14 Ag4 65.2(18) . . . . ?
 C56A C57A C111 C59A 0.0 . . . . ?
 C56A C57A C111 C112 178.6(19) . . . . ?
 C57A C111 C59A C58A 0.0 . . . . ?
 C57A C111 C112 C60A 179(3) . . . . ?
 C57A C111 C112 C61A -61(3) . . . . ?
 C57A C111 C112 C62A 60(3) . . . . ?
 C111 C59A C58A C110 0.0 . . . . ?
 C59A C111 C112 C60A -2(3) . . . . ?
 C59A C111 C112 C61A 118(3) . . . . ?
 C59A C111 C112 C62A -122(3) . . . . ?
 C58A C110 C56A C57A 0.0 . . . . ?
 C58A C110 S14 Ag1B 24(2) . . . 2_656 ?
 C58A C110 S14 Ag3B 126.0(19) . . . . ?
 C58A C110 S14 Ag4 -121.5(19) . . . . ?
 C112 C111 C59A C58A -178.6(19) . . . . ?
 C115 C114 C37 C36 -178(2) . . . . ?
 C115 C114 C37A C36A 178(2) . . . . ?
 C120 C51A C52A C119 0.0(4) . . . . ?
 C120 C51 C52 C119 0.0 . . . . ?
 C51 C120 C50 C49 0.0 . . . . ?
 C51 C120 C121 C53 111.4(18) . . . . ?
 C51 C120 C121 C54 -127.1(17) . . . . ?
 C51 C120 C121 C55 -9.9(19) . . . . ?
 C51 C52 C119 C49 0.0 . . . . ?
 C51 C52 C119 S12 179.6(11) . . . . ?
 C52 C119 C49 C50 0.0 . . . . ?
 C52 C119 S12 Ag7 -82.9(12) . . . . ?
 C52 C119 S12 Ag7A -63.5(12) . . . . ?
 C52 C119 S12 Ag15 39.9(12) . . . . ?
 C52 C119 S12 Ag16 162.6(10) . . . . ?
 C119 C49A C50A C120 0.0(2) . . . . ?
 C119 C49 C50 C120 0.0 . . . . ?
 C49 C119 S12 Ag7 96.8(10) . . . . ?
 C49 C119 S12 Ag7A 116.2(10) . . . . ?
 C49 C119 S12 Ag15 -140.5(10) . . . . ?
 C49 C119 S12 Ag16 -17.7(12) . . . . ?
 C50 C120 C51 C52 0.0 . . . . ?
 C50 C120 C121 C53 -67.6(18) . . . . ?
 C50 C120 C121 C54 53.9(19) . . . . ?
 C50 C120 C121 C55 171.1(16) . . . . ?
 C121 C120 C51 C52 -179.0(14) . . . . ?
 C121 C120 C50 C49 179.0(14) . . . . ?
 C124 C123 C39A C38A 179.7(18) . . . . ?
 C124 C123 C39 C38 179.8(15) . . . . ?
 C124 C123 C41 C40 -179.8(15) . . . . ?
 C125 C126 C127 C128 3(4) . . . . ?
 C126 C125 C126 C127 -13(5) 6_565 . . . ?
 C126 C125 S6 Ag5B -13(3) 6_565 . . . ?
 C126 C125 S6 Ag5B 13(3) . . . 6_565 ?
 C126 C125 S6 Ag5B -153(2) 6_565 . . 6_565 ?
 C126 C125 S6 Ag5B 153(2) . . . . ?
 C126 C125 S6 Ag14 13(3) 6_565 . . . ?
 C126 C125 S6 Ag14 -13(3) . . . 6_565 ?
 C126 C125 S6 Ag14 -180(2) . . . . ?
 C126 C125 S6 Ag14 180(2) 6_565 . . 6_565 ?
 C126 C125 S6 Ag16 -83(3) 6_565 . . . ?
 C126 C125 S6 Ag16 83(3) . . . . ?
 C126 C127 C128 C127 7(4) . . . 6_565 ?
 C126 C127 C128 C129 175.5(19) . . . . ?
 C127 C128 C129 C130 -96(2) 6_565 . . . ?
 C127 C128 C129 C130 96(2) . . . . ?
 C127 C128 C129 C131 24(2) 6_565 . . 6_565 ?
 C127 C128 C129 C131 143(2) 6_565 . . . ?
 C127 C128 C129 C131 -143(2) . . . 6_565 ?
 C127 C128 C129 C131 -24(2) . . . . ?
 C134 C133 C47A C48A 179.1(17) . . . . ?
 C140 C141 C142 C143 0.0 . . . . ?
 C140 C141 C144 C145 102.7(13) . . . . ?
 C140 C141 C144 C146 -132.8(9) . . . . ?
 C140 C141 C144 C147 -17.1(14) . . . . ?
 C141 C140 C139 C138 0.0 . . . . ?
 C141 C142 C143 C138 0.0 . . . . ?
 C142 C141 C144 C145 -85.4(16) . . . . ?
 C142 C141 C144 C146 39.1(14) . . . . ?
 C142 C141 C144 C147 154.8(15) . . . . ?
 C142 C143 C138 C139 0.0 . . . . ?
 C142 C143 C138 S9 177.4(17) . . . . ?
 C143 C138 C139 C140 0.0 . . . . ?
 C143 C138 S9 Ag7 -100.7(12) . . . . ?
 C143 C138 S9 Ag7 12.7(13) . . . 6_565 ?
 C143 C138 S9 Ag7A -117.6(11) . . . . ?
 C143 C138 S9 Ag7A 28.9(13) . . . 6_565 ?
 C143 C138 S9 Ag18 94.9(10) . . . 6_565 ?
 C143 C138 S9 Ag18 174.9(9) . . . . ?
 C139 C140 C141 C142 0.0 . . . . ?
 C139 C140 C141 C144 172.3(14) . . . . ?
 C139 C138 S9 Ag7 -169.9(10) . . . 6_565 ?
 C139 C138 S9 Ag7 76.7(12) . . . . ?
 C139 C138 S9 Ag7A 59.8(13) . . . . ?
 C139 C138 S9 Ag7A -153.7(11) . . . 6_565 ?
 C139 C138 S9 Ag18 -87.7(13) . . . 6_565 ?
 C139 C138 S9 Ag18 -7.7(14) . . . . ?
 C144 C141 C142 C143 -171.6(16) . . . . ?
 C149 C150 C151 C152 0.0 . . . . ?
 C149 C150 C151 C170 -179.8(3) . . . . ?
 C149 C148 S1 Ag1 3.6(12) . . . 6_565 ?
 C149 C148 S1 Ag1 113.6(10) . . . . ?
 C149 C148 S1 Ag18 -160.7(9) . . . . ?
 C149 C148 S1 Ag18 -83.1(10) . . . 6_565 ?
 C149 C148 S1 K1 60(2) . . . . ?
 C150 C149 C148 C153 0.0 . . . . ?
 C150 C149 C148 S1 177.7(13) . . . . ?
 C150 C151 C152 C153 0.0 . . . . ?
 C150 C151 C170 C21A -57.6(8) . . . . ?
 C150 C151 C170 C22 122.9(8) . . . . ?
 C150 C151 C170 C22A 79(2) . . . . ?
 C151 C152 C153 C148 0.0 . . . . ?
 C152 C151 C170 C21A 122.6(8) . . . . ?
 C152 C151 C170 C22 -56.9(8) . . . . ?
 C152 C151 C170 C22A -101(2) . . . . ?
 C152 C153 C148 C149 0.0 . . . . ?
 C152 C153 C148 S1 -177.7(13) . . . . ?
 C153 C148 S1 Ag1 -178.7(9) . . . 6_565 ?
 C153 C148 S1 Ag1 -68.7(11) . . . . ?
 C153 C148 S1 Ag18 94.6(11) . . . 6_565 ?
 C153 C148 S1 Ag18 17.0(12) . . . . ?
 C153 C148 S1 K1 -122.2(14) . . . . ?
 C148 C149 C150 C151 0.0 . . . . ?
 C156 C157 C158 C159 0.0 . . . . ?
 C156 C157 C171 C19 -63.1(12) . . . . ?
 C156 C157 C171 C20 56(2) . . . . ?
 C156 C157 C171 C20 174.1(17) . . . 6_565 ?
 C157 C156 C155 C154 0.0 . . . . ?
 C157 C158 C159 C154 0.0 . . . . ?
 C158 C157 C171 C19 117.9(9) . . . . ?
 C158 C157 C171 C20 -5(2) . . . 6_565 ?
 C158 C157 C171 C20 -122.6(17) . . . . ?
 C158 C159 C154 C155 0.0 . . . . ?
 C158 C159 C154 S7 -179.5(13) . . . . ?
 C159 C154 C155 C156 0.0 . . . . ?
 C159 C154 S7 Ag26 -165.5(7) . . . 6_565 ?
 C159 C154 S7 Ag26 -70.4(9) . . . . ?
 C159 C154 S7 K1 70.1(15) . . . . ?
 C155 C156 C157 C158 0.0 . . . . ?
 C155 C156 C157 C171 -178.9(17) . . . . ?
 C155 C154 S7 Ag26 15.1(12) . . . 6_565 ?
 C155 C154 S7 Ag26 110.1(10) . . . . ?
 C155 C154 S7 K1 -109.3(11) . . . . ?
 C162 C161 C24A C23A -174(2) . . . . ?
 C162 C161 C25A C26A 173(2) . . . . ?
 C166 C167 O5 Ag8 -137(2) . . . 2_656 ?
 C166 C167 O6 Ag8A 141(2) . . . 2_656 ?
 C166 C167 O6 Ag8A 100(3) . . . . ?
 C166 C167 O6 C167 -57(2) . . . 2_656 ?
 C168 C169 O3 Ag4 -161.7(12) . . . . ?
 C168 C169 O3 Ag4A 178(2) . . . . ?
 C168 C169 O4 Ag5 146.4(18) . . . . ?
 C168 C169 O4 Ag5A 173.4(10) . . . . ?
 C170 C151 C152 C153 179.8(3) . . . . ?
 C171 C157 C158 C159 179.0(16) . . . . ?
 F1 C72 C72A C71 -71(9) . . . . ?
 F1 C72 C72A C71A -77(9) . . . . ?
 F1 C72 C72A F1A 32(9) . . . . ?
 F1 C72 C72A F2A 148(10) . . . . ?
 F1 C72 C72A F3 54(10) . . . . ?
 F1 C72 C72A F3A -168(8) . . . . ?
 F1 C72 F2 F2A -138(4) . . . . ?
 F1 C72 F2A C72A -170(3) . . . . ?
 F1 C72 F2A F2 63(6) . . . . ?
 F1 C72 F2A F3 -108(3) . . . . ?
 F1 C72 F3 C72A -169(2) . . . . ?
 F1 C72 F3 F1A -137(5) . . . . ?
 F1 C72 F3 F2A 134(3) . . . . ?
 F1A C72A F2A C72 74(3) . . . . ?
 F1A C72A F2A F2 139(6) . . . . ?
 F1A C72A F2A F3 18(2) . . . . ?
 F1A C72A F3 C72 149(3) . . . . ?
 F1A C72A F3 F2A -157(3) . . . . ?
 F2 C72 C72A C71 111.7(12) . . . . ?
 F2 C72 C72A C71A 106(2) . . . . ?
 F2 C72 C72A F1A -146(2) . . . . ?
 F2 C72 C72A F2A -30(3) . . . . ?
 F2 C72 C72A F3 -123.4(15) . . . . ?
 F2 C72 C72A F3A 15(4) . . . . ?
 F2 C72 F2A C72A 127(4) . . . . ?
 F2 C72 F2A F3 -170(4) . . . . ?
 F2 C72 F3 C72A 63(2) . . . . ?
 F2 C72 F3 F1A 95(5) . . . . ?
 F2 C72 F3 F2A 6(3) . . . . ?
 F2 F2A F3 C72 -12(5) . . . . ?
 F2 F2A F3 C72A -107(6) . . . . ?
 F2 F2A F3 F1A -128(6) . . . . ?
 F2A C72 C72A C71 141(3) . . . . ?
 F2A C72 C72A C71A 136(2) . . . . ?
 F2A C72 C72A F1A -116.0(18) . . . . ?
 F2A C72 C72A F3 -94(3) . . . . ?
 F2A C72 C72A F3A 44(5) . . . . ?
 F2A C72 F3 C72A 57(2) . . . . ?
 F2A C72 F3 F1A 89(5) . . . . ?
 F2A C72A F1A F3 -23(3) . . . . ?
 F2A C72A F3 C72 -54.6(18) . . . . ?
 F2A C72A F3 F1A 157(3) . . . . ?
 F3 C72 C72A C71 -124.9(19) . . . . ?
 F3 C72 C72A C71A -131(2) . . . . ?
 F3 C72 C72A F1A -22(2) . . . . ?
 F3 C72 C72A F2A 94(3) . . . . ?
 F3 C72 C72A F3A 138(5) . . . . ?
 F3 C72 F2 F2A -10(4) . . . . ?
 F3 C72 F2A C72A -62.8(18) . . . . ?
 F3 C72 F2A F2 170(4) . . . . ?
 F3 C72A F2A C72 57(2) . . . . ?
 F3 C72A F2A F2 121(6) . . . . ?
 F3A C72A F1A F3 -147(3) . . . . ?
 F3A C72A F2A C72 -161(3) . . . . ?
 F3A C72A F2A F2 -96(6) . . . . ?
 F3A C72A F2A F3 142(2) . . . . ?
 F3A C72A F3 C72 -150(4) . . . . ?
 F3A C72A F3 F1A 61(5) . . . . ?
 F3A C72A F3 F2A -96(3) . . . . ?
 F4 C168 C169 O3 126.1(19) . . . . ?
 F4 C168 C169 O4 -53.9(19) . . . . ?
 F4A C168 C169 O3 -167.3(19) . . . . ?
 F4A C168 C169 O4 12.7(19) . . . . ?
 F5 C168 C169 O3 -115.0(19) . . . . ?
 F5 C168 C169 O4 65.1(19) . . . . ?
 F5A C168 C169 O3 -46.3(19) . . . . ?
 F5A C168 C169 O4 133.7(19) . . . . ?
 F6 C168 C169 O3 5.2(19) . . . . ?
 F6 C168 C169 O4 -174.8(19) . . . . ?
 F6A C168 C169 O3 72.4(19) . . . . ?
 F6A C168 C169 O4 -107.6(19) . . . . ?
 F7 C166 C167 O5 -100(4) . . . . ?
 F7 C166 C167 O6 80(4) . . . . ?
 F8 C166 C167 O5 140(4) . . . . ?
 F8 C166 C167 O6 -40(4) . . . . ?
 F9 C166 C167 O5 21(4) . . . . ?
 F9 C166 C167 O6 -159(4) . . . . ?
 K1 O14 P1 K3 99.6(4) . . . . ?
 K1 O14 P1 O13 68.9(6) . . . . ?
 K1 O14 P1 O15 -55.3(7) . . . . ?
 K1 O14 P1 O16 -170.5(5) . . . . ?
 K2 O8 P3 K3 -102.0(5) . . . . ?
 K2 O8 P3 O7 49.9(8) . . . . ?
 K2 O8 P3 O9 -73.3(7) . . . . ?
 K2 O8 P3 O10 165.3(6) . . . . ?
 K2 O12 P2 K2 99.5(5) . . . 2_656 ?
 K2 O12 P2 O11 -167.8(5) . . . . ?
 K2 O12 P2 O11 -51.5(8) . . . 2_656 ?
 K2 O12 P2 O12 70.2(5) . . . 2_656 ?
 K3 O9 P3 K2 -99.1(6) . . . . ?
 K3 O9 P3 O7 170.6(6) . . . . ?
 K3 O9 P3 O8 -66.7(8) . . . . ?
 K3 O9 P3 O10 54.0(9) . . . . ?
 K3 O13 P1 K1 99.1(4) . . . . ?
 K3 O13 P1 O14 67.9(7) . . . . ?
 K3 O13 P1 O15 -168.6(5) . . . . ?
 K3 O13 P1 O16 -52.3(7) . . . . ?
 O1 Ag6 Ag6A Ag5 124.5(19) . . . . ?
 O1 Ag6 Ag6A Ag7A -82(2) . . . . ?
 O1 Ag6 Ag6A Ag15 123.2(16) . . . . ?
 O1 Ag6 Ag6A O1A -10(2) . . . . ?
 O1 Ag6 Ag6A S15 -128.7(16) . . . . ?
 O1 Ag6 Ag6A S17 99.9(16) . . . . ?
 O1 C71 C71A C72 -107(5) . . . . ?
 O1 C71 C71A C72A -121(4) . . . . ?
 O1 C71 C71A O1A 1(4) . . . . ?
 O1 C71 C71A O2 121.2(18) . . . . ?
 O1 C71 C71A O2A 123(4) . . . . ?
 O1 C71 C72 C71A 84(6) . . . . ?
 O1 C71 C72 C72A 96(3) . . . . ?
 O1 C71 C72 F1 -96(3) . . . . ?
 O1 C71 C72 F2 23(3) . . . . ?
 O1 C71 C72 F2A 63(4) . . . . ?
 O1 C71 C72 F3 143(3) . . . . ?
 O1 C71 C72A C71A 60(5) . . . . ?
 O1 C71 C72A C72 -105(4) . . . . ?
 O1 C71 C72A F1A 171(3) . . . . ?
 O1 C71 C72A F2A -77(4) . . . . ?
 O1 C71 C72A F3 -145(4) . . . . ?
 O1 C71 C72A F3A 42(4) . . . . ?
 O1 C71 O1A Ag6 72(11) . . . . ?
 O1 C71 O1A Ag6A 70(10) . . . . ?
 O1 C71 O1A C71A -178(11) . . . . ?
 O1 C71 O2 Ag7 49(6) . . . . ?
 O1 C71 O2 Ag7A 27(4) . . . . ?
 O1 C71 O2 C71A -72(5) . . . . ?
 O1 C71 O2A Ag7 55(9) . . . . ?
 O1 C71 O2A Ag7A 34(8) . . . . ?
 O1 C71 O2A C71A -69(5) . . . . ?
 O1 C71A C72 C71 -64(6) . . . . ?
 O1 C71A C72 C72A 131(3) . . . . ?
 O1 C71A C72 F1 -64(4) . . . . ?
 O1 C71A C72 F2 59(3) . . . . ?
 O1 C71A C72 F2A 96(4) . . . . ?
 O1 C71A C72 F3 172(3) . . . . ?
 O1 C71A C72A C71 -80(6) . . . . ?
 O1 C71A C72A C72 -67(4) . . . . ?
 O1 C71A C72A F1A -153(4) . . . . ?
 O1 C71A C72A F2A -33(4) . . . . ?
 O1 C71A C72A F3 -105(5) . . . . ?
 O1 C71A C72A F3A 86(4) . . . . ?
 O1 C71A O1A Ag6 78(9) . . . . ?
 O1 C71A O1A Ag6A 89(10) . . . . ?
 O1 C71A O1A C71 2(9) . . . . ?
 O1 C71A O2 Ag7 -44(9) . . . . ?
 O1 C71A O2 Ag7A -47(6) . . . . ?
 O1 C71A O2 C71 59(4) . . . . ?
 O1 C71A O2A Ag7 -40(7) . . . . ?
 O1 C71A O2A Ag7A -45(6) . . . . ?
 O1 C71A O2A C71 58(5) . . . . ?
 O1A Ag6 Ag6A Ag5 134.9(18) . . . . ?
 O1A Ag6 Ag6A Ag7A -71(2) . . . . ?
 O1A Ag6 Ag6A Ag15 133.6(14) . . . . ?
 O1A Ag6 Ag6A O1 10(2) . . . . ?
 O1A Ag6 Ag6A S15 -118.4(14) . . . . ?
 O1A Ag6 Ag6A S17 110.3(14) . . . . ?
 O1A C71 C71A C72 -108(4) . . . . ?
 O1A C71 C71A C72A -122(2) . . . . ?
 O1A C71 C71A O1 -1(4) . . . . ?
 O1A C71 C71A O2 120(4) . . . . ?
 O1A C71 C71A O2A 122.3(19) . . . . ?
 O1A C71 C72 C71A 64(5) . . . . ?
 O1A C71 C72 C72A 76(3) . . . . ?
 O1A C71 C72 F1 -116(3) . . . . ?
 O1A C71 C72 F2 4(3) . . . . ?
 O1A C71 C72 F2A 43(4) . . . . ?
 O1A C71 C72 F3 124(3) . . . . ?
 O1A C71 C72A C71A 47(4) . . . . ?
 O1A C71 C72A C72 -118(3) . . . . ?
 O1A C71 C72A F1A 158(3) . . . . ?
 O1A C71 C72A F2A -90(3) . . . . ?
 O1A C71 C72A F3 -158(3) . . . . ?
 O1A C71 C72A F3A 29(4) . . . . ?
 O1A C71 O1 Ag6 -93(11) . . . . ?
 O1A C71 O1 Ag6A -83(11) . . . . ?
 O1A C71 O1 C71A 2(10) . . . . ?
 O1A C71 O2 Ag7 68(7) . . . . ?
 O1A C71 O2 Ag7A 46(5) . . . . ?
 O1A C71 O2 C71A -53(4) . . . . ?
 O1A C71 O2A Ag7 74(7) . . . . ?
 O1A C71 O2A Ag7A 52(6) . . . . ?
 O1A C71 O2A C71A -51(3) . . . . ?
 O1A C71A C72 C71 -80(6) . . . . ?
 O1A C71A C72 C72A 115.1(14) . . . . ?
 O1A C71A C72 F1 -80(3) . . . . ?
 O1A C71A C72 F2 43(2) . . . . ?
 O1A C71A C72 F2A 80(2) . . . . ?
 O1A C71A C72 F3 156(2) . . . . ?
 O1A C71A C72A C71 -104(6) . . . . ?
 O1A C71A C72A C72 -92(3) . . . . ?
 O1A C71A C72A F1A -178(3) . . . . ?
 O1A C71A C72A F2A -58(3) . . . . ?
 O1A C71A C72A F3 -130(3) . . . . ?
 O1A C71A C72A F3A 61(3) . . . . ?
 O1A C71A O1 Ag6 -83(9) . . . . ?
 O1A C71A O1 Ag6A -62(8) . . . . ?
 O1A C71A O1 C71 -178(10) . . . . ?
 O1A C71A O2 Ag7 -23(11) . . . . ?
 O1A C71A O2 Ag7A -26(8) . . . . ?
 O1A C71A O2 C71 80(6) . . . . ?
 O1A C71A O2A Ag7 -19(5) . . . . ?
 O1A C71A O2A Ag7A -23(3) . . . . ?
 O1A C71A O2A C71 79(5) . . . . ?
 O2 Ag7 Ag7A Ag6 87(2) . . . . ?
 O2 Ag7 Ag7A Ag6A 79(3) . . . . ?
 O2 Ag7 Ag7A Ag18 -141.4(18) . . . . ?
 O2 Ag7 Ag7A O2A -1(3) . . . . ?
 O2 Ag7 Ag7A S9 -114.0(17) . . . . ?
 O2 Ag7 Ag7A S12 113.1(17) . . . . ?
 O2 C71 C71A C72 131(5) . . . . ?
 O2 C71 C71A C72A 117(4) . . . . ?
 O2 C71 C71A O1 -121.2(18) . . . . ?
 O2 C71 C71A O1A -120(4) . . . . ?
 O2 C71 C71A O2A 2(4) . . . . ?
 O2 C71 C72 C71A -96(6) . . . . ?
 O2 C71 C72 C72A -84(3) . . . . ?
 O2 C71 C72 F1 84(3) . . . . ?
 O2 C71 C72 F2 -157(3) . . . . ?
 O2 C71 C72 F2A -117(4) . . . . ?
 O2 C71 C72 F3 -37(3) . . . . ?
 O2 C71 C72A C71A -66(5) . . . . ?
 O2 C71 C72A C72 130(4) . . . . ?
 O2 C71 C72A F1A 46(4) . . . . ?
 O2 C71 C72A F2A 158(4) . . . . ?
 O2 C71 C72A F3 90(4) . . . . ?
 O2 C71 C72A F3A -83(4) . . . . ?
 O2 C71 O1 Ag6 -21(2) . . . . ?
 O2 C71 O1 Ag6A -10(4) . . . . ?
 O2 C71 O1 C71A 74(4) . . . . ?
 O2 C71 O1A Ag6 -44(4) . . . . ?
 O2 C71 O1A Ag6A -46(5) . . . . ?
 O2 C71 O1A C71A 66(4) . . . . ?
 O2 C71 O2A Ag7 -27(71) . . . . ?
 O2 C71 O2A Ag7A -48(73) . . . . ?
 O2 C71 O2A C71A -151(74) . . . . ?
 O2 C71A C72 C71 45(5) . . . . ?
 O2 C71A C72 C72A -119(4) . . . . ?
 O2 C71A C72 F1 45(5) . . . . ?
 O2 C71A C72 F2 168(4) . . . . ?
 O2 C71A C72 F2A -154(4) . . . . ?
 O2 C71A C72 F3 -78(4) . . . . ?
 O2 C71A C72A C71 75(6) . . . . ?
 O2 C71A C72A C72 87(4) . . . . ?
 O2 C71A C72A F1A 1(5) . . . . ?
 O2 C71A C72A F2A 121(5) . . . . ?
 O2 C71A C72A F3 49(5) . . . . ?
 O2 C71A C72A F3A -120(5) . . . . ?
 O2 C71A O1 Ag6 38(5) . . . . ?
 O2 C71A O1 Ag6A 60(5) . . . . ?
 O2 C71A O1 C71 -56(4) . . . . ?
 O2 C71A O1A Ag6 11(6) . . . . ?
 O2 C71A O1A Ag6A 22(7) . . . . ?
 O2 C71A O1A C71 -65(5) . . . . ?
 O2 C71A O2A Ag7 -44(100) . . . . ?
 O2 C71A O2A Ag7A -48(100) . . . . ?
 O2 C71A O2A C71 55(100) . . . . ?
 O2A Ag7 Ag7A Ag6 87(2) . . . . ?
 O2A Ag7 Ag7A Ag6A 80(2) . . . . ?
 O2A Ag7 Ag7A Ag18 -140.6(15) . . . . ?
 O2A Ag7 Ag7A O2 1(3) . . . . ?
 O2A Ag7 Ag7A S9 -113.2(15) . . . . ?
 O2A Ag7 Ag7A S12 113.8(15) . . . . ?
 O2A C71 C71A C72 129(5) . . . . ?
 O2A C71 C71A C72A 115.5(18) . . . . ?
 O2A C71 C71A O1 -123(4) . . . . ?
 O2A C71 C71A O1A -122.3(19) . . . . ?
 O2A C71 C71A O2 -2(4) . . . . ?
 O2A C71 C72 C71A -91(8) . . . . ?
 O2A C71 C72 C72A -79(5) . . . . ?
 O2A C71 C72 F1 89(5) . . . . ?
 O2A C71 C72 F2 -151(5) . . . . ?
 O2A C71 C72 F2A -112(6) . . . . ?
 O2A C71 C72 F3 -31(5) . . . . ?
 O2A C71 C72A C71A -65(5) . . . . ?
 O2A C71 C72A C72 131(4) . . . . ?
 O2A C71 C72A F1A 47(4) . . . . ?
 O2A C71 C72A F2A 159(4) . . . . ?
 O2A C71 C72A F3 91(4) . . . . ?
 O2A C71 C72A F3A -82(5) . . . . ?
 O2A C71 O1 Ag6 -25(6) . . . . ?
 O2A C71 O1 Ag6A -15(7) . . . . ?
 O2A C71 O1 C71A 70(5) . . . . ?
 O2A C71 O1A Ag6 -48(5) . . . . ?
 O2A C71 O1A Ag6A -50(6) . . . . ?
 O2A C71 O1A C71A 62(4) . . . . ?
 O2A C71 O2 Ag7 149(80) . . . . ?
 O2A C71 O2 Ag7A 127(78) . . . . ?
 O2A C71 O2 C71A 28(74) . . . . ?
 O2A C71A C72 C71 47(6) . . . . ?
 O2A C71A C72 C72A -117.3(14) . . . . ?
 O2A C71A C72 F1 47(3) . . . . ?
 O2A C71A C72 F2 171(2) . . . . ?
 O2A C71A C72 F2A -152(2) . . . . ?
 O2A C71A C72 F3 -76(2) . . . . ?
 O2A C71A C72A C71 76(6) . . . . ?
 O2A C71A C72A C72 88(3) . . . . ?
 O2A C71A C72A F1A 2(3) . . . . ?
 O2A C71A C72A F2A 122(3) . . . . ?
 O2A C71A C72A F3 50(3) . . . . ?
 O2A C71A C72A F3A -119(3) . . . . ?
 O2A C71A O1 Ag6 38(5) . . . . ?
 O2A C71A O1 Ag6A 60(5) . . . . ?
 O2A C71A O1 C71 -57(5) . . . . ?
 O2A C71A O1A Ag6 9.7(19) . . . . ?
 O2A C71A O1A Ag6A 21(3) . . . . ?
 O2A C71A O1A C71 -66(4) . . . . ?
 O2A C71A O2 Ag7 133(100) . . . . ?
 O2A C71A O2 Ag7A 130(100) . . . . ?
 O2A C71A O2 C71 -125(100) . . . . ?
 O3 C169 O4 Ag5 -33.6(18) . . . . ?
 O3 C169 O4 Ag5A -6.6(10) . . . . ?
 O4 C169 O3 Ag4 18.3(13) . . . . ?
 O4 C169 O3 Ag4A -2(2) . . . . ?
 O5 C167 O6 Ag8A -39(2) . . . 2_656 ?
 O5 C167 O6 Ag8A -80(3) . . . . ?
 O5 C167 O6 C167 123(2) . . . 2_656 ?
 O6 C167 O5 Ag8 43(2) . . . 2_656 ?
 S2 C77 C1A C2A 174(3) . . . . ?
 S2 C77 C3A C4A -178(2) . . . . ?
 S3 C92 C14A C15A -178.5(12) . . . . ?
 S3 C92 C14 C15 -178(2) . . . . ?
 S4 C86 C67 C68 -178.5(10) . . . . ?
 S5 C80 C8A C9A -176(3) . . . . ?
 S5 C80 C10A C11A 174(3) . . . . ?
 S6 C125 C126 C127 179(2) . . . . ?
 S7 C154 C155 C156 179.4(14) . . . . ?
 S8 C132 C45A C46A -179.0(12) . . . . ?
 S9 Ag7 Ag7A Ag6 -159.4(12) . . . . ?
 S9 Ag7 Ag7A Ag6A -166.9(16) . . . . ?
 S9 Ag7 Ag7A Ag18 -27.4(5) . . . . ?
 S9 Ag7 Ag7A O2 114.0(17) . . . . ?
 S9 Ag7 Ag7A O2A 113.2(15) . . . . ?
 S9 Ag7 Ag7A S12 -132.9(4) . . . . ?
 S9 C138 C139 C140 -177.3(17) . . . . ?
 S10 C122 C40A C41A -180.0(15) . . . . ?
 S10 C122 C40 C41 -178.9(15) . . . . ?
 S11 C95 C30 C29 180.0(13) . . . . ?
 S11 C95 C30A C29A -178.6(14) . . . . ?
 S12 Ag7 Ag7A Ag6 -26.4(15) . . . . ?
 S12 Ag7 Ag7A Ag6A -34(2) . . . . ?
 S12 Ag7 Ag7A Ag18 105.6(3) . . . . ?
 S12 Ag7 Ag7A O2 -113.1(17) . . . . ?
 S12 Ag7 Ag7A O2A -113.8(15) . . . . ?
 S12 Ag7 Ag7A S9 132.9(4) . . . . ?
 S12 C119 C49 C50 -179.7(11) . . . . ?
 S14 C110 C56A C57A 173.7(19) . . . . ?
 S14 C110 C58A C59A -173(2) . . . . ?
 S15 Ag6 Ag6A Ag5 -106.8(11) . . . . ?
 S15 Ag6 Ag6A Ag7A 47.0(14) . . . . ?
 S15 Ag6 Ag6A Ag15 -108.1(4) . . . . ?
 S15 Ag6 Ag6A O1 128.7(16) . . . . ?
 S15 Ag6 Ag6A O1A 118.4(14) . . . . ?
 S15 Ag6 Ag6A S17 -131.3(3) . . . . ?
 S15 C160 C26 C25 -179.9(17) . . . . ?
 S15 C160 C26A C25A -179.7(19) . . . . ?
 S16 C104 C66A C65A -177(2) . . . . ?
 S16 C104 C66 C65 -179(2) . . . . ?
 S17 Ag6 Ag6A Ag5 24.6(9) . . . . ?
 S17 Ag6 Ag6A Ag7A 178.3(12) . . . . ?
 S17 Ag6 Ag6A Ag15 23.3(5) . . . . ?
 S17 Ag6 Ag6A O1 -99.9(16) . . . . ?
 S17 Ag6 Ag6A O1A -110.3(14) . . . . ?
 S17 Ag6 Ag6A S15 131.3(3) . . . . ?
 S17 C113 C34 C35 178.9(19) . . . . ?
 S17 C113 C36A C37A -179.7(17) . . . . ?
 C174 N1 C173 O17 0.000(7) . . . . ?
 C172 N1 C173 O17 180.000(4) . . . . ?

_shelx_res_file
;
TITL 201003i_a.res in I2/m
    201003i_sq.res
    created by SHELXL-2018/3 at 22:26:29 on 13-Oct-2020
REM Old TITL 201003i_a.res in I2/m
REM SHELXT solution in I2/m
REM R1 0.282, Rweak 0.019, Alpha 0.066, Orientation as input
REM Formula found by SHELXT: S69 Ag15 I37 C166
CELL 1.54184 25.3259 56.8196 30.8259 90 109.913 90
ZERR 2 0.0005 0.0016 0.0007 0 0.002 0
LATT 2
SYMM -X,+Y,-Z
SFAC C H Ag F K N O P S
UNIT 1252 1588 204 60 20 4 124 20 120
EQIV $1 +X,1-Y,+Z
DFIX 1.54 0.01 C129 C130 C129 C131 C129 C128
DFIX 1.54 0.01 C94 C93 C94 C18 C94 C17 C94 C16 C94 C18A C94 C16A C94 C17A
DFIX 1.54 0.01 C112 C111 C112 C61A C112 C62 C112 C60A C112 C62A C112 C60 =
 C112 C61
SIMU 0.004 0.008 1.7 C12 C12A C13 C13A C14 C14A C15 C15A C16 > C18A C92 C93 =
 C94
SIMU 0.004 0.008 1.7 C56 C56A C57 C57A C58 C58A C59 C59A C60 > C62A C110 =
 C111 C112
DFIX 2.51 0.01 C17 C18
DFIX 1.45 0.001 N1 C173 N1 C174 N1 C172
DFIX 2.51 0.01 C17 C16
DFIX 2.35 0.01 O17 N1
DFIX 2.51 0.01 C61 C62
SIMU 0.004 0.008 1.7 O17 C173 N1 C172 C174
DFIX 2.51 0.01 C60 C62
DFIX 1.54 0.01 C124 C44A C124 C43A C124 C42A C124 C123 C124 C42 C124 C44 =
 C124 C43
DFIX 2.51 0.01 C62 C111
DFIX 2.35 0.01 C173 C172
DFIX 1.15 0.01 C173 O17
DFIX 2.35 0.01 C174 C173
SIMU 0.004 0.008 1.7 C38 C38A C39 C39A C40 C40A C41 C41A C42 > C44A C122 =
 C123 C124
FLAT 0.001 C174 N1 C173 O17 C172
DFIX 1.54 0.01 C171 C19A C171 C20A C171 C157 C171 C20 C171 C19
DFIX 2.35 0.01 C174 C172
SIMU 0.004 0.008 1.7 C19 > C20A C154 C155 C156 > C159 C171
DFIX 1.54 0.01 C124 C44A C124 C43A C124 C42A C124 C123
DFIX 2.51 0.01 C44A C43A
DFIX 1.54 0.01 C115 C116 C115 C114 C115 C118 C115 C117
DFIX 2.51 0.01 C43A C44A
DFIX 2.51 0.01 C116 C117
DFIX 2.51 0.01 C43A C42A
SIMU 0.004 0.008 1.7 C34 C34A C35 C35A C36 C36A C37 C37A C113 C114 C115 > C118
DFIX 2.51 0.01 C116 C118
DFIX 2.51 0.01 C61A C60A
DFIX 2.51 0.01 C62A C61A
DFIX 2.51 0.01 C61A C111
DFIX 2.51 0.01 C43 C42
DFIX 2.51 0.01 C44 C43
DFIX 1.54 0.01 C144 C147 C144 C146 C144 C141 C144 C145
DFIX 2.51 0.01 C118 C117
DFIX 2.51 0.01 C131 C130
DFIX 2.51 0.01 C44A C42A
SIMU 0.004 0.008 1.7 C138 C139 C140 > C143 C144 > C147
SIMU 0.004 0.008 1.7 C125 > C131
DFIX 2.51 0.01 C130 C128
DFIX 2.51 0.01 C42A C44A
SIMU 0.004 0.008 1.7 C1 C1A C2 C2A C3 C3A C4 C4A > C7A C77 C78 C79
DFIX 2.51 0.01 C147 C146
DFIX 2.51 0.01 C130 C131
DFIX 2.51 0.01 C145 C146
DFIX 2.51 0.01 C145 C147
DFIX 1.54 0.01 C170 C22 C170 C21A C170 C151 C170 C21 C170 C22A
DFIX 2.51 0.01 C146 C141
DFIX 1.54 0.01 C79 C78 C79 C5 C79 C5A C79 C6 C79 C6A C79 C7 C79 C7A
DFIX 2.51 0.01 C147 C141
SIMU 0.004 0.008 1.7 C21 > C22A C148 C149 > C153 C170
DFIX 1.54 0.01 C170 C21 C170 C21A C170 C22 C170 C22A C170 C151
DFIX 2.51 0.01 C22A C21A
DFIX 1.54 0.01 C121 C120 C121 C53 C121 C55 C121 C54 C121 C54A C121 C53A =
 C121 C55A
DFIX 2.51 0.01 C145 C141
DFIX 2.51 0.01 C53 C55
DFIX 2.51 0.01 C55 C54
DFIX 2.51 0.01 C61 C60
SIMU 0.004 0.008 1.7 C49 C49A C50 C50A C51 C51A C52 C52A > C55A C119 C120 C121
DFIX 2.51 0.01 C131 C128
DFIX 2.51 0.01 C61 C111
FLAT 0.01 C49A C50A C51A C52A C119 C120
DFIX 2.41 0.01 C49A C120
DFIX 1.39 0.01 C50A C120 C50A C49A C49A C119 C52A C119 C52A C51A C51A C120
DFIX 2.15 0.01 O6 O5
DFIX 1.25 0.01 O6 C167 O5 C167
DFIX 1.55 0.01 C72 C71
SIMU 0.004 0.008 1.7 C166 C167 F7 F8 F9 O5 O6
FLAT 0.01 C166 C167 O5 O6
DFIX 1.45 0.01 C166 C167 C166 F7 C166 F8 C166 F9 C166 O6
DFIX 1.45 0.01 F3 C72
DFIX 2.35 0.001 O6 C166
DFIX 1.55 0.01 C72A C71A
DFIX 1.45 0.01 F1 C72
DFIX 1.25 0.001 O1A C71A O2A C71A
DFIX 1.45 0.01 F2 C72
DFIX 2.15 0.01 O1A O2A
DFIX 1.45 0.01 F1A C72A F3A C72A F2A C72A
DFIX 2.35 0.01 C71A F2A
DFIX 1.39 0.01 C111 C57 C56 C57 C56 C110 C58 C110 C59 C58 C111 C59
DFIX 2.35 0.01 C71A F1A
FLAT 0.01 C56 C57 C58 C59 C110
DFIX 2.35 0.01 C71A F3A
DFIX 2.41 0.01 C59 C57
SIMU 0.004 0.008 1.7 C63 C63A C64 C64A C65 C65A C66 C66A C104 C105 C106 > C109
FLAT 0.01 C63 C64 C65 C66 C104 C105
SIMU 0.004 0.008 1.7 Ag3 Ag3A
DFIX 1.39 C65 C66
DFIX 1.39 C105 C65
SIMU 0.004 0.008 1.7 Ag5 Ag5A
SIMU 0.004 0.008 1.7 Ag4 Ag4A
SIMU 0.004 0.008 1.7 Ag8 Ag8A
SIMU 0.004 0.008 1.7 Ag2B Ag11
SIMU 0.004 0.008 1.7 Ag2 Ag2A
SIMU 0.004 0.008 1.7 Ag1 Ag1A
SIMU 0.004 0.008 1.7 Ag4B Ag13
SIMU 0.004 0.008 1.7 Ag3B Ag12
SIMU 0.004 0.008 1.7 Ag9 Ag9A
SIMU 0.004 0.008 1.7 Ag7 Ag7A
SIMU 0.004 0.008 1.7 Ag6 Ag6A
SIMU 0.004 0.008 1.7 Ag5B Ag14
SIMU 0.004 0.008 1.7 Ag1B Ag10
FLAT 0.01 C45 C46 C47 C48
FLAT 0.01 C45A C46A C47A C48A
DFIX 2.41 0.01 C66 C105
FLAT 0.01 C73 C74 C75 C76 C98 C99
DFIX 1.39 0.01 C11A C81 C11A C10A C10A C80 C8A C80 C9A C8A C9A C81
SIMU 0.004 0.008 1.7 C8 C8A C9 C9A C10 C10A C11 C11A C80 C81 C82 > C85
FLAT 0.01 C23A C24A C25A C26A C160 C161
SIMU 0.004 0.008 1.7 C23 C23A C24 C24A C25 C25A C26 C26A C160 C161 C162 > C165
DFIX 2.51 0.01 C54 C53
DFIX 2.51 0.01 C54A C55A
DFIX 2.51 0.01 C55A C53A
DFIX 2.51 0.01 C53A C54A
FLAT 0.01 C34A C35A C36A C37A C113 C114
DFIX 1.39 0.01 C34A C113 C35A C34A C35A C114 C37A C114 C36A C37A C36A C113
DFIX 2.51 0.01 C124 C39A
DFIX 2.51 0.01 C124 C41A
DFIX 1.54 0.01 C162 C164 C162 C161 C162 C165 C162 C163
FLAT 0.01 C27A C28A C29A C30A C95 C96
DFIX 1.39 0.01 C29A C30A C30A C95 C27A C95 C27A C28A C28A C96 C29A C96
DFIX 2.41 0.01 C27A C30A
DFIX 2.41 0.01 C95 C29A
DFIX 2.41 0.01 C30A C96
DFIX 2.41 0.01 C27A C96
DFIX 2.41 0.01 C29A C28A
DFIX 2.41 0.01 C28A C95
DFIX 2.51 0.01 C31A C32A
DFIX 2.51 0.01 C32 C31
DFIX 2.51 0.01 C32A C33A
DFIX 2.51 0.01 C31A C33A
DFIX 2.51 0.01 C31 C33
DFIX 1.54 0.01 C97 C96 C97 C31 C97 C32A C97 C33 C97 C33A C97 C31A C97 C32
DFIX 2.51 0.01 C32 C33
SIMU 0.004 0.008 1.7 C27 C27A C28 C28A C29 C29A C30 C30A > C33A C95 C96 C97
SIMU 0.004 0.008 1.7 C73 C73A C74 C74A C75 C75A C76 C76A C98 C99 C100 > C103
DFIX 2.41 0.01 C67A C70
DFIX 2.41 0.01 C86 C69
DFIX 2.41 0.01 C70 C87
DFIX 2.41 0.01 C67A C87
DFIX 1.39 0.01 C68A C87 C68A C67A C67A C86 C69 C87 C70 C86 C69 C70
DFIX 2.41 0.01 C68A C86
DFIX 1.54 0.01 C88 C90 C88 C89 C88 C87 C88 C91
DFIX 2.51 0.01 C90 C91
DFIX 2.51 0.01 C90 C89
DFIX 2.51 0.01 C89 C91
SIMU 0.004 0.008 1.7 C67 C67A C68 C68A C69 C69A C70 C70A C86 C87 C88 > C91
DFIX 2.51 0.01 C16A C18A
DFIX 2.51 0.01 C16 C18
DFIX 2.51 0.01 C18A C17A
DFIX 2.51 0.01 C17A C16A
DFIX 2.51 0.01 C42 C44
FLAT 0.01 C38 C39 C40 C41 C122 C123
DFIX 1.39 0.01 C123 C39 C38 C39 C38 C122 C40 C122 C41 C40 C41 C123
FLAT 0.01 C45 C46 C47 C48 C132 C133
DFIX 1.39 0.01 C47 C133 C46 C133 C45 C46 C45 C132 C48 C132 C47 C48
DFIX 2.41 0.01 C47 C46
DFIX 2.41 0.01 C40 C123
DFIX 1.39 0.01 C23A C24A C23A C160 C26A C160 C25A C161 C25A C26A C24A C161
DFIX 2.51 0.01 C62A C60A
FLAT 0.01 C56 C57 C58 C59 C110 C111
DFIX 2.51 0.01 C60 C111
DFIX 2.51 0.01 C62A C111
DFIX 2.51 0.01 C60A C111
DFIX 1.45 0.01 F4A C168 F4 C168 F5 C168 F5A C168 F6 C168 F6A C168
DFIX 1.54 0.01 C169 C168
DFIX 2.35 0.01 F4 F6
DFIX 2.35 0.01 F4A F6A
DFIX 2.35 0.01 F5 F4
SIMU 0.004 0.008 1.7 C168 C169 F4 > F6A O3 O4
DFIX 2.35 0.01 F6 F5
DFIX 2.35 0.01 F5A F4A
DFIX 2.35 0.01 F6A F5A
FLAT 0.01 C168 C169 O3 O4
DFIX 2.35 0.01 C169 F4
DFIX 2.35 0.01 C169 F6A
DFIX 2.35 0.01 C169 F5A
DFIX 2.35 0.01 C169 F6
DFIX 2.35 0.01 C169 F5
DFIX 2.35 0.01 F4A C169
DFIX 2.15 0.01 O2 O1
DFIX 2.35 0.01 F3A F1A
DFIX 2.35 0.01 F2A F1A
DFIX 2.35 0.01 F3A F2A
DFIX 1.25 0.01 O1 C71 O2 C71
DFIX 2.35 0.01 C71 F3
DFIX 2.35 0.01 C71 F1
DFIX 2.35 0.01 C71 F2
FLAT 0.01 C71 C72 O1 O2
FLAT 0.01 C71A C72A O1A O2A
DFIX 2.35 0.01 O2A C72A
DFIX 2.35 0.01 O1A C72A
SIMU 0.004 0.008 1.7 C71 > C72A F1 > F3A O1 > O2A
DFIX 2.35 0.01 C166 O5
DFIX 1.45 0.01 F9 C166
DFIX 1.45 0.01 F8 C166
DFIX 1.55 0.01 C167 C166
DFIX 2.35 0.01 F8 F9
DFIX 2.35 0.01 F7 F8
DFIX 2.35 0.01 F7 F9
DFIX 2.35 0.01 O5 C166
DFIX 2.35 0.01 F3 F1
DFIX 2.35 0.01 F1 F2
DFIX 2.35 0.01 F2 F3
DFIX 2.51 0.01 C152 C170
FLAT 0.01 C150 C151 C152 C170
DFIX 2.51 0.01 C150 C170
DFIX 1.54 0.01 C100 C101 C100 C99 C100 C103 C100 C102
DFIX 1.54 0.01 C106 C105 C106 C107 C106 C108 C106 C109
DFIX 2.41 0.01 C160 C24A
SIMU 0.004 0.008 1.7 C45 C45A C46 C46A C47 C47A C48 C48A C132 C133 C134 > C137
FLAT 0.01 C67A C68A C69 C70 C86 C87
DFIX 2.51 0.01 C131_$1 C131
DFIX 2.35 0.01 C167 F7
DFIX 2.35 0.01 C167 F9
DFIX 2.35 0.01 F8 C167
DFIX 1.39 0.01 C66 C104 C66 C65 C65 C105 C64 C105 C64 C63 C63 C104
DFIX 1.39 0.01 C77 C1A C2A C1A C78 C2A C78 C4A C4A C3A C77 C3A
DFIX 1.39 0.01 C98 C75 C98 C74 C74 C73 C99 C73 C99 C76 C76 C75

L.S. 10 0 223
PLAN  500
SIZE 0.1 0.02 0.05
CONF
MORE -1
BOND $H
ABIN
fmap 2
acta
REM <olex2.extras>
REM <HklSrc "%.\\201003i_sq.hkl">
REM </olex2.extras>

WGHT    0.169100  126.731094
FVAR       0.04465   0.77216   0.68748   0.63071   0.70741   0.82606   0.69958
FVAR       0.84018   0.70815   0.54120   0.46288   0.64982   0.34533   0.90618
FVAR       0.51468
PART 1
AG1   3    0.619318    0.532642    0.319471    81.00000    0.06894    0.09124 =
         0.11255   -0.01667    0.01850    0.00469
PART 2
AG1A  3    0.603670    0.540768    0.290714   -81.00000    0.05768    0.09368 =
         0.10854   -0.00600    0.02736    0.00448
PART 1
AG1B  3    0.621186    0.641788    0.622277   151.00000    0.07847    0.11884 =
         0.11134   -0.02607    0.04306   -0.01602
AG2   3    0.631196    0.595150    0.410134    61.00000    0.08232    0.10600 =
         0.09776   -0.01885    0.02563    0.00705
PART 2
AG2A  3    0.610525    0.611060    0.375647   -61.00000    0.07087    0.10106 =
         0.08818   -0.00894    0.04082   -0.00579
AG2B  3    0.636907    0.631703    0.528699   -71.00000    0.06398    0.11671 =
         0.08985    0.00877    0.03274   -0.00087
PART 1
AG3   3    0.577867    0.643797    0.378132    21.00000    0.11745    0.11975 =
         0.11111    0.03186    0.05302   -0.00109
PART 2
AG3A  3    0.537107    0.652954    0.358443   -21.00000    0.11145    0.09373 =
         0.09949    0.01095    0.06151   -0.00717
PART 1
AG3B  3    0.370693    0.618768    0.269296   101.00000    0.12741    0.10648 =
         0.11186    0.02218    0.00981   -0.01850
AG4   3    0.483090    0.668137    0.306010    31.00000    0.10826    0.13223 =
         0.14116    0.04578    0.04887   -0.01138
PART 2
AG4A  3    0.462945    0.686993    0.325501   -31.00000    0.11878    0.15726 =
         0.16110    0.02661    0.03602   -0.03718
PART 1
AG4B  3    0.333294    0.588743    0.336026    91.00000    0.06108    0.12409 =
         0.10160   -0.01908    0.02577   -0.00199
AG5   3    0.483443    0.639032    0.223966    41.00000    0.18355    0.17498 =
         0.11510    0.02717    0.01012   -0.03943
PART 2
AG5A  3    0.455780    0.650629    0.251839   -41.00000    0.10689    0.15630 =
         0.12746    0.05349    0.01677   -0.02682
AG5B  3    0.336539    0.539819    0.235988  -141.00000    0.05815    0.10246 =
         0.13066   -0.01261    0.03784   -0.00319
PART 1
AG6   3    0.452624    0.578136    0.155596   131.00000    0.13381    0.19363 =
         0.09460    0.02769    0.04997    0.02577
PART 0
AG6A  3    0.470506    0.592548    0.164169  -131.00000    0.15188    0.19698 =
         0.14443    0.06050    0.03419   -0.00653
PART 1
AG7   3    0.435733    0.532009    0.120867   121.00000    0.09572    0.18224 =
         0.09169   -0.01064    0.03226    0.02492
PART 0
AG7A  3    0.452245    0.544437    0.132245  -121.00000    0.09042    0.17428 =
         0.09079    0.04639    0.03544    0.01789
PART 1
AG8   3    0.469910    0.701103    0.426382    51.00000    0.15978    0.16527 =
         0.21064    0.05175    0.11283    0.01845
PART 2
AG8A  3    0.497558    0.696883    0.467585   -51.00000    0.14967    0.13846 =
         0.21347    0.04731    0.11014    0.00489
AG9   3    0.443589    0.669535    0.532312  -111.00000    0.10792    0.07790 =
         0.09807   -0.00703    0.04640    0.00595
PART 1
AG9A  3    0.409394    0.664467    0.523448   111.00000    0.09750    0.09182 =
         0.11566    0.00461    0.05255    0.02167
PART 2
AG10  3    0.616564    0.646609    0.599578  -151.00000    0.07822    0.10016 =
         0.12874   -0.00099    0.02794   -0.02161
PART 1
AG11  3    0.646806    0.616049    0.524381    71.00000    0.06866    0.11816 =
         0.08289    0.00291    0.03234    0.00395
PART 2
AG12  3    0.408212    0.622221    0.263001  -101.00000    0.13562    0.10066 =
         0.07832    0.02107    0.04073    0.02680
AG13  3    0.349379    0.607764    0.325316   -91.00000    0.06659    0.11599 =
         0.09086   -0.00339    0.02697    0.00951
PART 1
AG14  3    0.324672    0.539553    0.266892   141.00000    0.06651    0.10403 =
         0.12736   -0.01226    0.03368   -0.00342
PART 0
AG15  3    0.374121    0.572440    0.200005    11.00000    0.15346    0.13474 =
         0.08401    0.01744   -0.00265    0.02639
AG16  3    0.352052    0.500000    0.188406    10.50000    0.08918    0.19027 =
         0.08322    0.00000   -0.00268    0.00000
AG17  3    0.570767    0.591747    0.284745    11.00000    0.10522    0.14158 =
         0.15238    0.03929    0.07844    0.01172
AG18  3    0.544186    0.528321    0.208411    11.00000    0.16740    0.12406 =
         0.10801   -0.00261    0.09084   -0.00442
AG19  3    0.339521    0.500000    0.374584    10.50000    0.04439    0.12285 =
         0.05672    0.00000    0.01850    0.00000
AG20  3    0.381798    0.500000    0.476710    10.50000    0.04361    0.05984 =
         0.04982    0.00000    0.02080    0.00000
AG21  3    0.452320    0.539172    0.514082    11.00000    0.04417    0.06321 =
         0.05052   -0.00169    0.02002    0.00069
AG22  3    0.348898    0.548367    0.439451    11.00000    0.04613    0.07046 =
         0.07361    0.00583    0.02454    0.00404
AG23  3    0.440837    0.524268    0.426519    11.00000    0.04510    0.06459 =
         0.05069   -0.00011    0.02160   -0.00061
AG24  3    0.539928    0.500000    0.431548    10.50000    0.04392    0.06851 =
         0.05258    0.00000    0.02048    0.00000
AG25  3    0.459107    0.571572    0.449047    11.00000    0.05246    0.05910 =
         0.07114    0.01068    0.02213    0.00077
AG26  3    0.636947    0.529469    0.449741    11.00000    0.04490    0.09806 =
         0.07392    0.01938    0.02438   -0.00017
AG27  3    0.444711    0.500000    0.350147    10.50000    0.05003    0.08092 =
         0.04507    0.00000    0.02079    0.00000
AG28  3    0.520179    0.544008    0.391246    11.00000    0.04992    0.07823 =
         0.05181    0.01012    0.02235   -0.00068
PART 2
AFIX  66
C1    1    0.785803    0.626342    0.677439    10.50000    0.07024    0.13397 =
         0.13720   -0.02038    0.04033   -0.02037
AFIX  43
H1    2    0.768498    0.620554    0.697449    10.50000   -1.20000
AFIX  65
C2    1    0.840170    0.635170    0.694856    10.50000    0.07140    0.13509 =
         0.13976   -0.02111    0.03953   -0.02029
AFIX  43
H2    2    0.859239    0.635288    0.726521    10.50000   -1.20000
AFIX  65
PART 0
C78   1    0.866034    0.643822    0.664949    11.00000    0.07052    0.13510 =
         0.14068   -0.02159    0.03983   -0.02137
PART 2
C4    1    0.837532    0.643646    0.617623    10.50000    0.06992    0.13557 =
         0.13978   -0.02133    0.04045   -0.02100
AFIX  43
H4    2    0.854837    0.649435    0.597613    10.50000   -1.20000
AFIX  65
C3    1    0.783166    0.634818    0.600205    10.50000    0.06882    0.13491 =
         0.13752   -0.02073    0.04093   -0.02035
AFIX  43
H3    2    0.764096    0.634701    0.568540    10.50000   -1.20000
AFIX  65
PART 0
C77   1    0.757301    0.626166    0.630112    11.00000    0.06658    0.13211 =
         0.13431   -0.02038    0.04248   -0.01959
AFIX   0
PART 1
C1A   1    0.802900    0.612867    0.657143    10.50000    0.06824    0.13324 =
         0.13649   -0.02038    0.04190   -0.01979
AFIX  43
H1A   2    0.795394    0.597829    0.665447    10.50000   -1.20000
AFIX   0
C2A   1    0.858616    0.620156    0.672745    10.50000    0.06997    0.13435 =
         0.13864   -0.02120    0.04095   -0.02028
AFIX  43
H2A   2    0.888357    0.610073    0.687151    10.50000   -1.20000
AFIX   0
C3A   1    0.769467    0.648891    0.620200    10.50000    0.06786    0.13397 =
         0.13686   -0.02091    0.04182   -0.02062
AFIX  43
H3A   2    0.740515    0.658414    0.602002    10.50000   -1.20000
AFIX   0
C4A   1    0.823470    0.657796    0.636625    10.50000    0.06887    0.13476 =
         0.13937   -0.02167    0.04078   -0.02109
AFIX  43
H4A   2    0.831049    0.672913    0.628772    10.50000   -1.20000
AFIX   0
PART 2
C5    1    0.919198    0.681627    0.686758    10.50000    0.07935    0.13805 =
         0.15110   -0.02570    0.03309   -0.02497
AFIX 137
H5A   2    0.953564    0.688362    0.706912    10.50000   -1.50000
H5B   2    0.889123    0.685475    0.697832    10.50000   -1.50000
H5C   2    0.911033    0.687834    0.656204    10.50000   -1.50000
AFIX   0
PART 1
C5A   1    0.930091    0.674578    0.720387    10.50000    0.07740    0.13971 =
         0.15021   -0.02411    0.03456   -0.02432
AFIX 137
H5AA  2    0.931106    0.668017    0.749358    10.50000   -1.50000
H5AB  2    0.898212    0.684822    0.708831    10.50000   -1.50000
H5AC  2    0.963876    0.683364    0.724685    10.50000   -1.50000
AFIX   0
PART 2
C6    1    0.966499    0.645237    0.663165    10.50000    0.07669    0.14077 =
         0.15251   -0.02343    0.03562   -0.01795
AFIX 137
H6A   2    0.976412    0.629303    0.672913    10.50000   -1.50000
H6B   2    0.999717    0.654810    0.672246    10.50000   -1.50000
H6C   2    0.949138    0.645692    0.630212    10.50000   -1.50000
AFIX   0
PART 1
C6A   1    0.940626    0.663536    0.643927    10.50000    0.07746    0.13954 =
         0.15173   -0.02443    0.03554   -0.02022
AFIX 137
H6AA  2    0.977933    0.669939    0.654593    10.50000   -1.50000
H6AB  2    0.914483    0.675516    0.627986    10.50000   -1.50000
H6AC  2    0.938888    0.650662    0.623315    10.50000   -1.50000
AFIX   0
PART 2
C7    1    0.948183    0.649401    0.737979    10.50000    0.07846    0.14094 =
         0.15180   -0.02293    0.03401   -0.02243
AFIX 137
H7A   2    0.954759    0.632808    0.742762    10.50000   -1.50000
H7B   2    0.921182    0.654365    0.751662    10.50000   -1.50000
H7C   2    0.982751    0.657769    0.752007    10.50000   -1.50000
AFIX   0
PART 1
C7A   1    0.970732    0.635415    0.701640    10.50000    0.07464    0.14014 =
         0.14964   -0.02295    0.03767   -0.02052
AFIX   3
H7AA  2    0.962062    0.622185    0.681030    10.50000   -1.50000
H7AB  2    0.971892    0.630415    0.731740    10.50000   -1.50000
H7AC  2    1.006632    0.641735    0.703620    10.50000   -1.50000
AFIX  66
C8    1    0.755591    0.650913    0.500119    10.50000    0.10925    0.11033 =
         0.15032    0.00297    0.06537   -0.02312
AFIX  43
H8    2    0.747012    0.647352    0.526410    10.50000   -1.20000
AFIX  65
C9    1    0.805818    0.662132    0.504159    10.50000    0.10980    0.11078 =
         0.15184    0.00284    0.06460   -0.02286
AFIX  43
H9    2    0.830845    0.666077    0.533152    10.50000   -1.20000
AFIX  65
PART 0
C81   1    0.818640    0.667455    0.464864    11.00000    0.10962    0.11114 =
         0.15355    0.00335    0.06389   -0.02372
PART 1
C11   1    0.781234    0.661558    0.421529    10.50000    0.11007    0.11124 =
         0.15046    0.00237    0.06462   -0.02319
AFIX  43
H11   2    0.789813    0.665120    0.395239    10.50000   -1.20000
AFIX  65
C10   1    0.731006    0.650339    0.417489    10.50000    0.10971    0.11076 =
         0.14893    0.00211    0.06553   -0.02346
AFIX  43
H10   2    0.705980    0.646394    0.388496    10.50000   -1.20000
AFIX  65
PART 0
C80   1    0.718184    0.645016    0.456784    11.00000    0.10751    0.10834 =
         0.14703    0.00297    0.06770   -0.02418
AFIX   0
PART 2
C8A   1    0.764170    0.641187    0.496463    10.50000    0.10864    0.10944 =
         0.15018    0.00300    0.06559   -0.02245
AFIX  43
H8A   2    0.761771    0.631860    0.520514    10.50000   -1.20000
AFIX   0
C9A   1    0.813908    0.652072    0.498176    10.50000    0.10973    0.11035 =
         0.15198    0.00321    0.06452   -0.02271
AFIX  43
H9A   2    0.846035    0.648832    0.523249    10.50000   -1.20000
AFIX   0
C10A  1    0.721657    0.659662    0.421564    10.50000    0.10960    0.11044 =
         0.14893    0.00242    0.06557   -0.02317
AFIX  43
H10A  2    0.690336    0.661914    0.395261    10.50000   -1.20000
AFIX   0
C11A  1    0.771886    0.670895    0.425743    10.50000    0.11047    0.11109 =
         0.15050    0.00237    0.06441   -0.02293
AFIX  43
H11A  2    0.774141    0.680718    0.402304    10.50000   -1.20000
AFIX   0
C12   1    0.743556    0.599136    0.367444    10.50000    0.07995    0.12419 =
         0.13223    0.01867    0.06015   -0.01099
AFIX  43
H12   2    0.730458    0.607674    0.387445    10.50000   -1.20000
AFIX   0
C13   1    0.796457    0.604560    0.362511    10.50000    0.08070    0.12580 =
         0.13378    0.02033    0.05949   -0.01169
AFIX  43
H13   2    0.819051    0.616016    0.381469    10.50000   -1.20000
AFIX  66
PART 1
C13A  1    0.771809    0.610474    0.325140    10.50000    0.08358    0.12701 =
         0.13758    0.01870    0.05702   -0.01008
AFIX  43
H13A  2    0.777251    0.625848    0.317202    10.50000   -1.20000
AFIX  65
C12A  1    0.721180    0.604054    0.330046    10.50000    0.08310    0.12518 =
         0.13539    0.01810    0.05762   -0.00959
AFIX  43
H12A  2    0.692749    0.615132    0.325391    10.50000   -1.20000
AFIX  65
PART 0
C92   1    0.713046    0.581076    0.341910    11.00000    0.07950    0.12368 =
         0.13092    0.01752    0.06115   -0.00871
PART 1
C14A  1    0.755540    0.564518    0.348868    10.50000    0.08095    0.12591 =
         0.13315    0.01705    0.05944   -0.00720
AFIX  43
H14A  2    0.750098    0.549145    0.356806    10.50000   -1.20000
AFIX  65
C15A  1    0.806168    0.570938    0.343962    10.50000    0.08169    0.12785 =
         0.13516    0.01787    0.05844   -0.00782
AFIX  43
H15A  2    0.834600    0.559860    0.348618    10.50000   -1.20000
AFIX  65
PART 0
C93   1    0.814303    0.593916    0.332098    11.00000    0.08134    0.12841 =
         0.13677    0.02000    0.05806   -0.00982
AFIX   0
PART 2
C14   1    0.733523    0.567954    0.311394    10.50000    0.07934    0.12504 =
         0.13100    0.01734    0.06190   -0.00676
AFIX  43
H14   2    0.713898    0.555086    0.295046    10.50000   -1.20000
AFIX   0
C15   1    0.784371    0.575254    0.307092    10.50000    0.08044    0.12711 =
         0.13383    0.01825    0.06028   -0.00745
AFIX  43
H15   2    0.798219    0.567302    0.286865    10.50000   -1.20000
AFIX   0
PART 1
C16   1    0.860134    0.607149    0.275734    10.50000    0.08512    0.13978 =
         0.14557    0.02603    0.05729   -0.01516
AFIX 137
H16A  2    0.894611    0.612077    0.272039    10.50000   -1.50000
H16B  2    0.833079    0.619636    0.266353    10.50000   -1.50000
H16C  2    0.845958    0.593506    0.257017    10.50000   -1.50000
AFIX   0
PART 2
C16A  1    0.865378    0.626652    0.308527    10.50000    0.08556    0.13935 =
         0.14909    0.02519    0.05457   -0.01507
AFIX 137
H16D  2    0.854964    0.636737    0.329269    10.50000   -1.50000
H16E  2    0.837057    0.627358    0.278475    10.50000   -1.50000
H16F  2    0.900659    0.631750    0.306617    10.50000   -1.50000
AFIX   0
PART 1
C17   1    0.897794    0.622538    0.356826    10.50000    0.08584    0.13766 =
         0.14952    0.02302    0.05222   -0.01466
AFIX   3
H17A  2    0.902844    0.619128    0.388486    10.50000   -1.50000
H17B  2    0.873684    0.635968    0.346936    10.50000   -1.50000
H17C  2    0.933584    0.625838    0.353856    10.50000   -1.50000
AFIX   0
PART 2
C17A  1    0.919607    0.599550    0.372569    10.50000    0.08963    0.14108 =
         0.15220    0.02135    0.04862   -0.01247
AFIX 137
H17D  2    0.939346    0.584992    0.373934    10.50000   -1.50000
H17E  2    0.905114    0.600194    0.397550    10.50000   -1.50000
H17F  2    0.944858    0.612484    0.375048    10.50000   -1.50000
AFIX   0
PART 1
C18   1    0.912753    0.580316    0.340794    10.50000    0.08116    0.14055 =
         0.14660    0.01966    0.06030   -0.01062
AFIX 137
H18A  2    0.949557    0.585650    0.343034    10.50000   -1.50000
H18B  2    0.900979    0.568086    0.318032    10.50000   -1.50000
H18C  2    0.913668    0.574308    0.370149    10.50000   -1.50000
AFIX   0
PART 2
C18A  1    0.882205    0.584787    0.290902    10.50000    0.08715    0.14118 =
         0.14838    0.02277    0.05753   -0.01296
AFIX 137
H18D  2    0.868130    0.569329    0.293277    10.50000   -1.50000
H18E  2    0.921888    0.583961    0.296724    10.50000   -1.50000
H18F  2    0.863636    0.590875    0.260444    10.50000   -1.50000
AFIX   0
PART 1
C19   1    0.944081    0.500000    0.458525    10.25000    0.06675    0.11137 =
         0.10427    0.00000    0.03247    0.00000
AFIX   3
H19A  2    0.929981    0.488900    0.475355    10.25000   -1.50000
H19B  2    0.981551    0.495660    0.460755    10.25000   -1.50000
H19C  2    0.944471    0.515440    0.471265    10.25000   -1.50000
AFIX   0
PART 2
C19A  1    0.938089    0.478636    0.434522    10.50000    0.06766    0.11223 =
         0.10639    0.00029    0.03270   -0.00074
AFIX 137
H19D  2    0.976484    0.479403    0.435871    10.50000   -1.50000
H19E  2    0.921257    0.464397    0.419228    10.50000   -1.50000
H19F  2    0.936722    0.478793    0.465263    10.50000   -1.50000
AFIX   0
PART 1
C20   1    0.915913    0.478266    0.381659    10.50000    0.06715    0.11411 =
         0.10583   -0.00046    0.03479    0.00110
AFIX 137
H20A  2    0.892227    0.479088    0.349875    10.50000   -1.50000
H20B  2    0.907348    0.464259    0.395371    10.50000   -1.50000
H20C  2    0.954541    0.477902    0.383577    10.50000   -1.50000
AFIX   0
PART 2
C20A  1    0.909433    0.500000    0.358881    10.25000    0.06527    0.11068 =
         0.10085    0.00000    0.03716    0.00000
AFIX   3
H20D  2    0.902913    0.515650    0.346471    10.25000   -1.50000
H20E  2    0.881153    0.489610    0.339751    10.25000   -1.50000
H20F  2    0.945803    0.494730    0.359721    10.25000   -1.50000
AFIX   0
C21   1    0.866951    0.478392    0.226856    10.50000    0.08013    0.22892 =
         0.09924   -0.00114    0.03473    0.00730
AFIX   3
H21A  2    0.865021    0.473482    0.256076    10.50000   -1.50000
H21B  2    0.905031    0.482322    0.230326    10.50000   -1.50000
H21C  2    0.854341    0.465812    0.204946    10.50000   -1.50000
AFIX   0
PART 1
C21A  1    0.885552    0.500000    0.248703    10.25000    0.07763    0.22743 =
         0.09885    0.00000    0.03582    0.00000
AFIX   3
H21D  2    0.911412    0.508770    0.238323    10.25000   -1.50000
H21E  2    0.898652    0.484100    0.255283    10.25000   -1.50000
H21F  2    0.882992    0.507130    0.276153    10.25000   -1.50000
AFIX   0
C22   1    0.808959    0.500000    0.155665    10.25000    0.07958    0.22477 =
         0.09245    0.00000    0.03626    0.00000
AFIX   3
H22A  2    0.840039    0.500000    0.144565    10.25000   -1.50000
H22B  2    0.787679    0.485910    0.144645    10.25000   -1.50000
H22C  2    0.785319    0.513480    0.144645    10.25000   -1.50000
AFIX   0
PART -1
C22A  1    0.824502    0.482612    0.169245    10.50000    0.07926    0.22466 =
         0.09314   -0.00035    0.03656    0.00067
AFIX   3
H22D  2    0.861612    0.480982    0.167885    10.50000   -1.50000
H22E  2    0.811332    0.467552    0.175345    10.50000   -1.50000
H22F  2    0.799692    0.488532    0.140325    10.50000   -1.50000
AFIX   0
PART 2
C23A  1    0.607479    0.567802    0.145829    10.50000    0.20301    0.22985 =
         0.16098   -0.01648    0.12158   -0.04364
AFIX  43
H23A  2    0.581666    0.556144    0.131476    10.50000   -1.20000
AFIX  66
PART 1
C24   1    0.634034    0.600572    0.129851    10.50000    0.20464    0.23128 =
         0.16301   -0.01652    0.12006   -0.04310
AFIX  43
H24   2    0.625708    0.610759    0.104800    10.50000   -1.20000
AFIX  65
C23   1    0.592403    0.594218    0.147561    10.50000    0.20335    0.23015 =
         0.16172   -0.01632    0.12094   -0.04336
AFIX  43
H23   2    0.556224    0.600153    0.134359    10.50000   -1.20000
AFIX  65
PART 0
C160  1    0.604847    0.578992    0.185003    11.00000    0.20219    0.22922 =
         0.15975   -0.01530    0.12253   -0.04420
PART 1
C26   1    0.658922    0.570121    0.204736    10.50000    0.20366    0.23044 =
         0.16214   -0.01451    0.12068   -0.04415
AFIX  43
H26   2    0.667247    0.559935    0.229787    10.50000   -1.20000
AFIX  65
C25   1    0.700552    0.576476    0.187026    10.50000    0.20427    0.23129 =
         0.16412   -0.01519    0.11946   -0.04377
AFIX  43
H25   2    0.736732    0.570541    0.200229    10.50000   -1.20000
AFIX  65
PART 0
C161  1    0.688109    0.591701    0.149584    11.00000    0.20462    0.23198 =
         0.16460   -0.01643    0.11995   -0.04329
AFIX   0
PART 2
C24A  1    0.649374    0.574261    0.128212    10.50000    0.20417    0.23097 =
         0.16251   -0.01677    0.12100   -0.04345
AFIX  43
H24A  2    0.651434    0.566844    0.101943    10.50000   -1.20000
AFIX   0
C25A  1    0.685207    0.602829    0.188903    10.50000    0.20347    0.23099 =
         0.16273   -0.01557    0.12122   -0.04403
AFIX  43
H25A  2    0.710966    0.614488    0.203350    10.50000   -1.20000
AFIX   0
C26A  1    0.643492    0.596373    0.206398    10.50000    0.20294    0.23002 =
         0.16124   -0.01498    0.12168   -0.04433
AFIX  43
H26A  2    0.641424    0.603761    0.232692    10.50000   -1.20000
AFIX   0
PART 1
C27A  1    0.626367    0.675748    0.298350    10.50000    0.19386    0.12027 =
         0.15993    0.02111    0.11045    0.00582
AFIX  43
H27A  2    0.604639    0.682975    0.313507    10.50000   -1.20000
AFIX  66
PART 2
C28   1    0.649579    0.687510    0.257007    10.50000    0.19455    0.12115 =
         0.16094    0.02167    0.10986    0.00471
AFIX  43
H28   2    0.643281    0.702579    0.244520    10.50000   -1.20000
AFIX  65
C27   1    0.606205    0.675214    0.264795    10.50000    0.19394    0.12027 =
         0.16010    0.02136    0.11047    0.00559
AFIX  43
H27   2    0.570886    0.682056    0.257520    10.50000   -1.20000
AFIX  65
PART 0
C95   1    0.615619    0.652691    0.283459    11.00000    0.19188    0.11797 =
         0.15720    0.02252    0.11321    0.00547
PART 2
C30   1    0.668408    0.642464    0.294334    10.50000    0.19213    0.11867 =
         0.15784    0.02309    0.11367    0.00439
AFIX  43
H30   2    0.674706    0.627395    0.306821    10.50000   -1.20000
AFIX  65
C29   1    0.711782    0.654760    0.286545    10.50000    0.19282    0.12000 =
         0.15886    0.02273    0.11294    0.00422
AFIX  43
H29   2    0.747101    0.647918    0.293821    10.50000   -1.20000
AFIX  65
PART 0
C96   1    0.702369    0.677283    0.267882    11.00000    0.19388    0.12124 =
         0.16053    0.02269    0.11161    0.00316
AFIX   0
PART 1
C28A  1    0.669761    0.688081    0.290582    10.50000    0.19431    0.12096 =
         0.16066    0.02146    0.11030    0.00495
AFIX  43
H28A  2    0.677026    0.703574    0.300566    10.50000   -1.20000
AFIX   0
C29A  1    0.691340    0.654097    0.252999    10.50000    0.19348    0.12053 =
         0.15985    0.02249    0.11269    0.00408
AFIX  43
H29A  2    0.713003    0.646826    0.237833    10.50000   -1.20000
AFIX   0
C30A  1    0.647881    0.641773    0.260801    10.50000    0.19277    0.11907 =
         0.15849    0.02297    0.11336    0.00404
AFIX  43
H30A  2    0.640485    0.626279    0.250867    10.50000   -1.20000
AFIX   0
PART 2
C31   1    0.781167    0.675554    0.233296    10.50000    0.19718    0.12716 =
         0.17312    0.02576    0.10207   -0.00266
AFIX 137
H31A  2    0.755329    0.671890    0.203134    10.50000   -1.50000
H31B  2    0.794129    0.661236    0.250078    10.50000   -1.50000
H31C  2    0.812592    0.684048    0.230449    10.50000   -1.50000
AFIX   0
PART 1
C31A  1    0.755730    0.683092    0.212377    10.50000    0.19709    0.12844 =
         0.17320    0.02544    0.10284   -0.00277
AFIX 137
H31D  2    0.780708    0.693500    0.204217    10.50000   -1.50000
H31E  2    0.719198    0.683726    0.189034    10.50000   -1.50000
H31F  2    0.769931    0.667301    0.214803    10.50000   -1.50000
AFIX   0
PART 2
C32   1    0.736776    0.714896    0.235135    10.50000    0.20400    0.12558 =
         0.16857    0.02145    0.10649    0.00028
AFIX 137
H32A  2    0.759323    0.726898    0.254754    10.50000   -1.50000
H32B  2    0.697766    0.718256    0.229069    10.50000   -1.50000
H32C  2    0.744112    0.714541    0.206572    10.50000   -1.50000
AFIX   0
PART 1
C32A  1    0.736678    0.717198    0.256379    10.50000    0.20262    0.12509 =
         0.16630    0.02126    0.10876   -0.00119
AFIX 137
H32D  2    0.767424    0.726160    0.253453    10.50000   -1.50000
H32E  2    0.729744    0.721901    0.283867    10.50000   -1.50000
H32F  2    0.703673    0.719979    0.230008    10.50000   -1.50000
AFIX   0
PART 2
C33   1    0.792197    0.694874    0.309089    10.50000    0.19976    0.13020 =
         0.17380    0.01833    0.10457    0.00039
AFIX 137
H33A  2    0.786039    0.683076    0.329144    10.50000   -1.50000
H33B  2    0.785571    0.710171    0.319426    10.50000   -1.50000
H33C  2    0.830242    0.693931    0.309574    10.50000   -1.50000
AFIX   0
PART 1
C33A  1    0.809782    0.687301    0.296787    10.50000    0.19963    0.13097 =
         0.17385    0.02078    0.10451    0.00121
AFIX 137
H33D  2    0.827159    0.673423    0.290015    10.50000   -1.50000
H33E  2    0.805434    0.685601    0.326372    10.50000   -1.50000
H33F  2    0.832946    0.700738    0.297243    10.50000   -1.50000
AFIX   0
C34A  1    0.342904    0.621799    0.095267    10.50000    0.21114    0.13919 =
         0.13476    0.04213    0.01383    0.04212
AFIX  43
H34A  2    0.367655    0.611408    0.088858    10.50000   -1.20000
AFIX   0
C35A  1    0.299452    0.631880    0.059460    10.50000    0.21257    0.14084 =
         0.13644    0.04196    0.01367    0.04248
AFIX  43
H35A  2    0.295145    0.628220    0.029038    10.50000   -1.20000
AFIX  66
PART 2
C36   1    0.344272    0.651632    0.136966    10.50000    0.21122    0.13940 =
         0.13503    0.04276    0.01424    0.04202
AFIX  43
H36   2    0.370023    0.661177    0.158489    10.50000   -1.20000
AFIX  65
PART 0
C113  1    0.349245    0.627290    0.140648    11.00000    0.21011    0.13819 =
         0.13364    0.04282    0.01460    0.04215
PART 2
C34   1    0.310757    0.613024    0.108478    10.50000    0.21134    0.13936 =
         0.13472    0.04210    0.01375    0.04222
AFIX  43
H34   2    0.314084    0.596737    0.110942    10.50000   -1.20000
AFIX  65
C35   1    0.267295    0.623101    0.072627    10.50000    0.21257    0.14078 =
         0.13657    0.04223    0.01336    0.04229
AFIX  43
H35   2    0.241544    0.613556    0.051104    10.50000   -1.20000
AFIX  65
PART 0
C114  1    0.262322    0.647443    0.068945    11.00000    0.21376    0.14268 =
         0.13815    0.04256    0.01304    0.04253
PART 2
C37   1    0.300809    0.661709    0.101114    10.50000    0.21264    0.14097 =
         0.13674    0.04261    0.01329    0.04205
AFIX  43
H37   2    0.297481    0.677996    0.098650    10.50000   -1.20000
AFIX   0
PART 1
C36A  1    0.312500    0.642777    0.150603    10.50000    0.21137    0.13973 =
         0.13498    0.04252    0.01399    0.04227
AFIX  43
H36A  2    0.316873    0.646408    0.181049    10.50000   -1.20000
AFIX   0
C37A  1    0.269127    0.652793    0.114598    10.50000    0.21241    0.14126 =
         0.13617    0.04271    0.01360    0.04248
AFIX  43
H37A  2    0.244405    0.663173    0.121075    10.50000   -1.20000
AFIX   0
PART 2
C38   1    0.202936    0.593970    0.234905    10.50000    0.09548    0.20428 =
         0.13065    0.03341    0.02416    0.03539
AFIX  43
H38   2    0.212087    0.593013    0.266743    10.50000   -1.20000
AFIX  66
PART 1
C38A  1    0.214834    0.606135    0.231373    10.50000    0.09569    0.20403 =
         0.13092    0.03306    0.02384    0.03541
AFIX  43
H38A  2    0.231163    0.613404    0.259850    10.50000   -1.20000
AFIX  65
PART 0
C122  1    0.244802    0.589410    0.216370    11.00000    0.09306    0.20275 =
         0.12873    0.03333    0.02554    0.03494
PART 1
C40A  1    0.220396    0.578546    0.173808    10.50000    0.09467    0.20378 =
         0.13042    0.03292    0.02428    0.03529
AFIX  43
H40A  2    0.240447    0.567356    0.163770    10.50000   -1.20000
AFIX  65
C41A  1    0.166022    0.584408    0.146247    10.50000    0.09595    0.20443 =
         0.13162    0.03253    0.02391    0.03543
AFIX  43
H41A  2    0.149693    0.577139    0.117770    10.50000   -1.20000
AFIX  65
PART 0
C123  1    0.136053    0.601133    0.161249    11.00000    0.09614    0.20519 =
         0.13294    0.03288    0.02316    0.03651
PART 1
C39A  1    0.160459    0.611997    0.203812    10.50000    0.09610    0.20464 =
         0.13177    0.03316    0.02340    0.03579
AFIX  43
H39A  2    0.140408    0.623187    0.213849    10.50000   -1.20000
AFIX   0
PART 2
C39   1    0.148280    0.599868    0.208574    10.50000    0.09586    0.20473 =
         0.13174    0.03338    0.02350    0.03548
AFIX  43
H39   2    0.121158    0.602829    0.221996    10.50000   -1.20000
AFIX   0
C40   1    0.231028    0.590825    0.168862    10.50000    0.09490    0.20399 =
         0.13042    0.03311    0.02475    0.03510
AFIX  43
H40   2    0.258171    0.587849    0.155469    10.50000   -1.20000
AFIX   0
C41   1    0.176752    0.596679    0.141323    10.50000    0.09583    0.20449 =
         0.13144    0.03305    0.02440    0.03520
AFIX  43
H41   2    0.167571    0.597627    0.109482    10.50000   -1.20000
AFIX   0
PART 1
C42   1    0.051123    0.625159    0.156890    10.50000    0.10463    0.21025 =
         0.14459    0.03393    0.01956    0.03846
AFIX 137
H42A  2    0.053102    0.618620    0.186119    10.50000   -1.50000
H42B  2    0.012630    0.628256    0.138830    10.50000   -1.50000
H42C  2    0.072110    0.639575    0.161794    10.50000   -1.50000
AFIX   0
PART 2
C42A  1    0.072468    0.634636    0.127400    10.50000    0.10540    0.20944 =
         0.14563    0.03478    0.01616    0.03888
AFIX 137
H42D  2    0.036699    0.639760    0.128220    10.50000   -1.50000
H42E  2    0.076567    0.639528    0.098907    10.50000   -1.50000
H42F  2    0.101896    0.641466    0.152800    10.50000   -1.50000
AFIX   0
PART 1
C43   1    0.078866    0.619120    0.086858    10.50000    0.10533    0.21016 =
         0.14516    0.03541    0.01359    0.03961
AFIX   3
H43A  2    0.110856    0.629049    0.090688    10.50000   -1.50000
H43B  2    0.045076    0.627949    0.072398    10.50000   -1.50000
H43C  2    0.080056    0.605899    0.067848    10.50000   -1.50000
AFIX   0
PART 2
C43A  1    0.058040    0.597257    0.081787    10.50000    0.10224    0.20969 =
         0.14373    0.03640    0.01615    0.03826
AFIX   3
H43D  2    0.085680    0.601127    0.068007    10.50000   -1.50000
H43E  2    0.022340    0.603617    0.063317    10.50000   -1.50000
H43F  2    0.055160    0.580467    0.083567    10.50000   -1.50000
AFIX   0
PART 1
C44   1    0.038033    0.585642    0.118235    10.50000    0.10257    0.21098 =
         0.14500    0.03453    0.01721    0.03733
AFIX 137
H44A  2    0.046933    0.576696    0.095216    10.50000   -1.50000
H44B  2   -0.000563    0.590486    0.106301    10.50000   -1.50000
H44C  2    0.044007    0.576101    0.145191    10.50000   -1.50000
AFIX   0
PART 2
C44A  1    0.034800    0.598815    0.154570    10.50000    0.10234    0.21010 =
         0.14372    0.03370    0.02001    0.03638
AFIX   3
H44D  2    0.041370    0.582644    0.163760    10.50000   -1.50000
H44E  2   -0.003000    0.600625    0.133670    10.50000   -1.50000
H44F  2    0.040241    0.608455    0.181320    10.50000   -1.50000
AFIX   0
PART 1
C45   1    0.195754    0.523638    0.315609    10.50000    0.06426    0.14709 =
         0.13205   -0.01674    0.02128    0.00199
AFIX  43
H45   2    0.212642    0.509250    0.314277    10.50000   -1.20000
AFIX   0
C46   1    0.137488    0.524899    0.298970    10.50000    0.06705    0.14942 =
         0.13490   -0.01690    0.01904    0.00319
AFIX  43
H46   2    0.115453    0.511794    0.286725    10.50000   -1.20000
AFIX   0
C47   1    0.149705    0.565696    0.320391    10.50000    0.06575    0.14813 =
         0.13280   -0.01597    0.02229    0.00303
AFIX  43
H47   2    0.133119    0.580147    0.321793    10.50000   -1.20000
AFIX   0
C48   1    0.208071    0.564786    0.337202    10.50000    0.06255    0.14549 =
         0.12995   -0.01526    0.02433    0.00150
AFIX  43
H48   2    0.230419    0.577811    0.349442    10.50000   -1.20000
AFIX  66
PART 2
C48A  1    0.201193    0.545648    0.364944    10.50000    0.06256    0.14625 =
         0.12945   -0.01570    0.02538    0.00187
AFIX  43
H48A  2    0.220885    0.546234    0.396486    10.50000   -1.20000
AFIX  65
PART 0
C132  1    0.229942    0.542783    0.334102    11.00000    0.05995    0.14381 =
         0.12688   -0.01641    0.02704    0.00125
PART 2
C45A  1    0.200510    0.541908    0.286959    10.50000    0.06314    0.14758 =
         0.13065   -0.01654    0.02348    0.00128
AFIX  43
H45A  2    0.219745    0.539990    0.266323    10.50000   -1.20000
AFIX  65
C46A  1    0.142329    0.543898    0.270657    10.50000    0.06650    0.14992 =
         0.13362   -0.01686    0.02075    0.00236
AFIX  43
H46A  2    0.122637    0.543313    0.239115    10.50000   -1.20000
AFIX  65
PART 0
C133  1    0.113580    0.546764    0.301499    11.00000    0.06846    0.15075 =
         0.13514   -0.01658    0.02027    0.00338
PART 2
C47A  1    0.143011    0.547639    0.348643    10.50000    0.06564    0.14868 =
         0.13215   -0.01597    0.02294    0.00311
AFIX  43
H47A  2    0.123775    0.549556    0.369278    10.50000   -1.20000
AFIX   0
C49A  1    0.247577    0.537321    0.103164    10.50000    0.09564    0.16658 =
         0.08495    0.00943    0.01979   -0.00259
AFIX  43
H49A  2    0.245562    0.530187    0.129708    10.50000   -1.20000
AFIX   0
C50A  1    0.198556    0.541041    0.065577    10.50000    0.09667    0.16701 =
         0.08746    0.00943    0.01802   -0.00258
AFIX  43
H50A  2    0.163926    0.536429    0.066947    10.50000   -1.20000
AFIX   0
C51A  1    0.252512    0.558923    0.022369    10.50000    0.09604    0.16620 =
         0.08811    0.00914    0.01836   -0.00240
AFIX  43
H51A  2    0.254602    0.566078   -0.004132    10.50000   -1.20000
AFIX   0
C52A  1    0.299850    0.554788    0.060776    10.50000    0.09569    0.16611 =
         0.08687    0.00903    0.01859   -0.00267
AFIX  43
H52A  2    0.334403    0.559451    0.059314    10.50000   -1.20000
AFIX   0
PART 1
C53   1    0.148698    0.543173   -0.060671    10.50000    0.09548    0.16758 =
         0.08991    0.01036    0.01892   -0.00647
AFIX 137
H53A  2    0.150735    0.526455   -0.055882    10.50000   -1.50000
H53B  2    0.180732    0.548337   -0.068047    10.50000   -1.50000
H53C  2    0.114982    0.546988   -0.085666    10.50000   -1.50000
AFIX   0
PART 2
C53A  1    0.130413    0.532686   -0.044538    10.50000    0.09957    0.17002 =
         0.09471    0.00903    0.01377   -0.00504
AFIX 137
H53D  2    0.115799    0.521767   -0.027714    10.50000   -1.50000
H53E  2    0.162425    0.525881   -0.049762    10.50000   -1.50000
H53F  2    0.101997    0.536161   -0.073632    10.50000   -1.50000
AFIX   0
PART 1
C54   1    0.096331    0.546677   -0.005219    10.50000    0.09945    0.16906 =
         0.09824    0.00774    0.01122   -0.00217
AFIX 137
H54A  2    0.100590    0.550619    0.026077    10.50000   -1.50000
H54B  2    0.093354    0.529908   -0.009079    10.50000   -1.50000
H54C  2    0.062983    0.553984   -0.025725    10.50000   -1.50000
AFIX   0
PART 2
C54A  1    0.099007    0.564741   -0.002793    10.50000    0.10098    0.16961 =
         0.09724    0.01021    0.01320   -0.00011
AFIX 137
H54D  2    0.065810    0.565546   -0.029691    10.50000   -1.50000
H54E  2    0.107834    0.580145    0.010502    10.50000   -1.50000
H54F  2    0.092615    0.554259    0.019339    10.50000   -1.50000
AFIX   0
PART 1
C55   1    0.140951    0.582360   -0.025610    10.50000    0.09867    0.16960 =
         0.09499    0.00825    0.01655   -0.00181
AFIX   3
H55A  2    0.129211    0.584870   -0.058350    10.50000   -1.50000
H55B  2    0.176061    0.590210   -0.010870    10.50000   -1.50000
H55C  2    0.113051    0.588530   -0.014020    10.50000   -1.50000
AFIX   0
PART 2
C55A  1    0.163655    0.574130   -0.046612    10.50000    0.10288    0.17277 =
         0.09702    0.00959    0.01172   -0.00215
AFIX 137
H55D  2    0.187003    0.567018   -0.061822    10.50000   -1.50000
H55E  2    0.183600    0.586854   -0.027524    10.50000   -1.50000
H55F  2    0.130025    0.580052   -0.069283    10.50000   -1.50000
AFIX   0
C56   1    0.331039    0.689421    0.249671    10.50000    0.19470
AFIX  43
H56   2    0.365265    0.694278    0.247799    10.50000   -1.20000
AFIX   0
C57   1    0.282214    0.700260    0.221756    10.50000    0.19678
AFIX  43
H57   2    0.283394    0.712188    0.201449    10.50000   -1.20000
AFIX   0
C58   1    0.279104    0.664477    0.282766    10.50000    0.19339
AFIX  43
H58   2    0.277845    0.652554    0.303059    10.50000   -1.20000
AFIX   0
C59   1    0.229450    0.675037    0.255169    10.50000    0.19572
AFIX  43
H59   2    0.195138    0.670232    0.256936    10.50000   -1.20000
AFIX   0
C60   1    0.181096    0.731431    0.209017    10.50000    0.21134
AFIX 137
H60A  2    0.185617    0.732777    0.241129    10.50000   -1.50000
H60B  2    0.147321    0.739358    0.190865    10.50000   -1.50000
H60C  2    0.212725    0.738478    0.203577    10.50000   -1.50000
AFIX   0
PART 1
C60A  1    0.147164    0.715438    0.226881    10.50000    0.20987
AFIX 137
H60D  2    0.171307    0.726585    0.247778    10.50000   -1.50000
H60E  2    0.138160    0.702943    0.244135    10.50000   -1.50000
H60F  2    0.113244    0.723160    0.208404    10.50000   -1.50000
AFIX   0
PART 2
C61   1    0.171569    0.703252    0.144103    10.50000    0.20742
AFIX   3
H61A  2    0.202709    0.710852    0.138843    10.50000   -1.50000
H61B  2    0.137129    0.710342    0.124893    10.50000   -1.50000
H61C  2    0.171459    0.686832    0.136783    10.50000   -1.50000
AFIX   0
PART 1
C61A  1    0.191358    0.725118    0.167473    10.50000    0.20645
AFIX   3
H61D  2    0.189028    0.739968    0.181513    10.50000   -1.50000
H61E  2    0.164428    0.724728    0.136773    10.50000   -1.50000
H61F  2    0.228448    0.723138    0.166193    10.50000   -1.50000
AFIX   0
PART 2
C62   1    0.126505    0.693903    0.203099    10.50000    0.20717
AFIX   3
H62A  2    0.092735    0.698853    0.179289    10.50000   -1.50000
H62B  2    0.125485    0.698883    0.232569    10.50000   -1.50000
H62C  2    0.129375    0.677073    0.202669    10.50000   -1.50000
AFIX   0
PART 1
C62A  1    0.138608    0.687147    0.162298    10.50000    0.20787
AFIX 137
H62D  2    0.158739    0.679432    0.145000    10.50000   -1.50000
H62E  2    0.106434    0.695062    0.141492    10.50000   -1.50000
H62F  2    0.126543    0.675680    0.179808    10.50000   -1.50000
AFIX   0
C63   1    0.309476    0.697370    0.461254    10.50000    0.16645    0.25680 =
         0.24388   -0.01612    0.09338   -0.02711
AFIX  43
H63   2    0.321086    0.688693    0.488461    10.50000   -1.20000
AFIX   0
C64   1    0.261509    0.711195    0.451186    10.50000    0.16691    0.25740 =
         0.24465   -0.01639    0.09271   -0.02634
AFIX  43
H64   2    0.241113    0.711853    0.471179    10.50000   -1.20000
AFIX  66
PART 2
C64A  1    0.239891    0.699870    0.402887    10.50000    0.16748    0.25769 =
         0.24514   -0.01614    0.09223   -0.02613
AFIX  43
H64A  2    0.204517    0.693043    0.390708    10.50000   -1.20000
AFIX  65
C63A  1    0.287725    0.685917    0.413714    10.50000    0.16681    0.25721 =
         0.24454   -0.01600    0.09287   -0.02702
AFIX  43
H63A  2    0.284355    0.669755    0.408779    10.50000   -1.20000
AFIX  65
PART 0
C104  1    0.340596    0.696120    0.431918    11.00000    0.16634    0.25665 =
         0.24340   -0.01584    0.09360   -0.02734
PART 2
C66A  1    0.345633    0.720276    0.439294    10.50000    0.16664    0.25728 =
         0.24363   -0.01578    0.09342   -0.02647
AFIX  43
H66A  2    0.381007    0.727103    0.451473    10.50000   -1.20000
AFIX  65
C65A  1    0.297799    0.734230    0.428466    10.50000    0.16737    0.25750 =
         0.24442   -0.01593    0.09260   -0.02595
AFIX  43
H65A  2    0.301170    0.750392    0.433401    10.50000   -1.20000
AFIX  65
PART 0
C105  1    0.244928    0.724026    0.410263    11.00000    0.16740    0.25777 =
         0.24509   -0.01624    0.09235   -0.02577
AFIX   0
PART 1
C65   1    0.275551    0.722924    0.380608    10.50000    0.16733    0.25774 =
         0.24416   -0.01579    0.09286   -0.02591
AFIX  43
H65   2    0.263995    0.731575    0.353370    10.50000   -1.20000
AFIX   0
C66   1    0.323362    0.708989    0.391311    10.50000    0.16676    0.25730 =
         0.24346   -0.01555    0.09343   -0.02663
AFIX  43
H66   2    0.343725    0.708300    0.371296    10.50000   -1.20000
AFIX   0
PART 2
C67A  1    0.778367    0.572276    0.550138    10.50000    0.05908    0.12515 =
         0.10901   -0.01079    0.04452   -0.00757
AFIX  43
H67A  2    0.766159    0.568874    0.574685    10.50000   -1.20000
AFIX   0
C68A  1    0.834584    0.577601    0.558074    10.50000    0.05987    0.12600 =
         0.11076   -0.01106    0.04308   -0.00798
AFIX  43
H68A  2    0.859981    0.577741    0.588099    10.50000   -1.20000
AFIX   0
C69   1    0.815219    0.582515    0.476851    10.50000    0.05972    0.12524 =
         0.10918   -0.00902    0.04488   -0.00801
AFIX  43
H69   2    0.827380    0.585929    0.452283    10.50000   -1.20000
AFIX   0
C70   1    0.759109    0.577229    0.468728    10.50000    0.05973    0.12442 =
         0.10785   -0.00843    0.04438   -0.00825
AFIX  43
H70   2    0.733768    0.577132    0.438680    10.50000   -1.20000
AFIX  66
PART 1
C70A  1    0.767391    0.563546    0.475721    10.50000    0.05924    0.12455 =
         0.10816   -0.00936    0.04388   -0.00789
AFIX  43
H70A  2    0.747672    0.554276    0.450551    10.50000   -1.20000
AFIX  65
PART 0
C86   1    0.740709    0.572102    0.505129    11.00000    0.05766    0.12267 =
         0.10610   -0.00885    0.04603   -0.00770
PART 1
C67   1    0.770182    0.585956    0.542750    10.50000    0.05782    0.12369 =
         0.10839   -0.01090    0.04549   -0.00672
AFIX  43
H67   2    0.752329    0.591681    0.562426    10.50000   -1.20000
AFIX  65
C68   1    0.826337    0.591255    0.550963    10.50000    0.05878    0.12455 =
         0.11029   -0.01128    0.04419   -0.00731
AFIX  43
H68   2    0.846057    0.600524    0.576134    10.50000   -1.20000
AFIX  65
PART 0
C87   1    0.853020    0.582699    0.521555    11.00000    0.05988    0.12644 =
         0.11349   -0.01047    0.04473   -0.00811
PART 1
C69A  1    0.823548    0.568844    0.483934    10.50000    0.05950    0.12543 =
         0.10968   -0.00963    0.04492   -0.00784
AFIX  43
H69A  2    0.841401    0.563120    0.464259    10.50000   -1.20000
AFIX   0
C71   1    0.426256    0.583152    0.055680    10.50000    0.27692
PART -1
C71A  1    0.454821    0.584504    0.060795    10.50000    0.27692
PART 1
C72   1    0.395739    0.594583    0.008917    10.50000    0.28322
PART -1
C72A  1    0.466155    0.591981    0.018394    10.50000    0.28318
PART 1
C73   1    0.647617    0.726811    0.359376    10.50000    0.15746    0.10959 =
         0.17304    0.01925    0.08512   -0.03083
AFIX  43
H73   2    0.660887    0.727660    0.334759    10.50000   -1.20000
AFIX   0
C74   1    0.608116    0.709451    0.356319    10.50000    0.15746    0.10947 =
         0.17253    0.01907    0.08483   -0.03081
AFIX  43
H74   2    0.594978    0.699083    0.331619    10.50000   -1.20000
AFIX   0
C75   1    0.610516    0.724911    0.430591    10.50000    0.15826    0.10891 =
         0.17317    0.01979    0.08377   -0.02998
AFIX  43
H75   2    0.597112    0.724001    0.455128    10.50000   -1.20000
AFIX  66
PART 2
C75A  1    0.639731    0.711162    0.431697    10.50000    0.15809    0.10848 =
         0.17348    0.02056    0.08304   -0.03015
AFIX  43
H75A  2    0.646148    0.701140    0.456825    10.50000   -1.20000
AFIX  65
C76A  1    0.679471    0.728054    0.431794    10.50000    0.15867    0.10982 =
         0.17504    0.02043    0.08197   -0.03027
AFIX  43
H76A  2    0.712477    0.729333    0.456986    10.50000   -1.20000
AFIX  65
PART 0
C99   1    0.669880    0.743033    0.394238    11.00000    0.15759    0.11001 =
         0.17468    0.01935    0.08401   -0.03036
PART 2
C73A  1    0.620549    0.741121    0.356585    10.50000    0.15776    0.10930 =
         0.17325    0.01957    0.08470   -0.03030
AFIX  43
H73A  2    0.614132    0.751143    0.331458    10.50000   -1.20000
AFIX  65
C74A  1    0.580808    0.724229    0.356488    10.50000    0.15709    0.10849 =
         0.17226    0.01959    0.08488   -0.03056
AFIX  43
H74A  2    0.547802    0.722949    0.331296    10.50000   -1.20000
AFIX  65
PART 0
C98   1    0.590398    0.709250    0.394044    11.00000    0.15635    0.10703 =
         0.17088    0.02038    0.08553   -0.03044
AFIX   0
PART 1
C76   1    0.650328    0.741943    0.431269    10.50000    0.15860    0.10988 =
         0.17448    0.01938    0.08313   -0.03019
AFIX  43
H76   2    0.663545    0.752350    0.455896    10.50000   -1.20000
AFIX   0
PART 0
C79   1    0.925422    0.654648    0.685676    11.00000    0.07420    0.13767 =
         0.14793   -0.02282    0.03622   -0.02259
C82   1    0.859563    0.706161    0.454500    11.00000    0.12404    0.11501 =
         0.17792    0.00898    0.05149   -0.03606
AFIX 137
H82A  2    0.836837    0.712049    0.471462    11.00000   -1.50000
H82B  2    0.839485    0.707699    0.422025    11.00000   -1.50000
H82C  2    0.893840    0.715017    0.462562    11.00000   -1.50000
AFIX   0
C83   1    0.872876    0.680741    0.466132    11.00000    0.11249    0.11425 =
         0.16463    0.00509    0.05865   -0.02814
C84   1    0.915726    0.680679    0.516437    11.00000    0.12020    0.12318 =
         0.17789    0.00557    0.04651   -0.03439
AFIX 137
H84A  2    0.948488    0.689492    0.517509    11.00000   -1.50000
H84B  2    0.926285    0.664770    0.525977    11.00000   -1.50000
H84C  2    0.898762    0.687738    0.536768    11.00000   -1.50000
AFIX   0
C85   1    0.901139    0.670060    0.437741    11.00000    0.11715    0.12709 =
         0.18439    0.00303    0.05496   -0.02989
AFIX 137
H85A  2    0.876910    0.670332    0.406074    11.00000   -1.50000
H85B  2    0.910479    0.654065    0.447326    11.00000   -1.50000
H85C  2    0.934871    0.678662    0.440894    11.00000   -1.50000
AFIX   0
C88   1    0.914333    0.589608    0.528401    11.00000    0.06641    0.13581 =
         0.12924   -0.00822    0.04281   -0.00775
C89   1    0.937524    0.606577    0.569042    11.00000    0.07486    0.14358 =
         0.15184   -0.01180    0.03295   -0.01003
AFIX 137
H89A  2    0.922411    0.622018    0.559962    11.00000   -1.50000
H89B  2    0.977725    0.607128    0.578165    11.00000   -1.50000
H89C  2    0.926980    0.601228    0.594487    11.00000   -1.50000
AFIX   0
C90   1    0.948923    0.566953    0.537023    11.00000    0.07574    0.14360 =
         0.14473   -0.00285    0.04131   -0.00459
AFIX 137
H90A  2    0.937453    0.557523    0.509539    11.00000   -1.50000
H90B  2    0.943018    0.558319    0.561749    11.00000   -1.50000
H90C  2    0.988023    0.570788    0.545196    11.00000   -1.50000
AFIX   0
C91   1    0.917289    0.601652    0.484205    11.00000    0.08396    0.14835 =
         0.14815    0.00466    0.03722   -0.01094
AFIX 137
H91A  2    0.954356    0.607829    0.490058    11.00000   -1.50000
H91B  2    0.890475    0.614253    0.475518    11.00000   -1.50000
H91C  2    0.908869    0.590340    0.459650    11.00000   -1.50000
AFIX   0
C94   1    0.870929    0.601115    0.326559    11.00000    0.08514    0.13560 =
         0.14447    0.02364    0.05582   -0.01240
C97   1    0.751460    0.690751    0.259287    11.00000    0.19788    0.12635 =
         0.16766    0.02350    0.10659    0.00057
C100  1    0.714046    0.762271    0.397464    11.00000    0.16103    0.11485 =
         0.18216    0.01719    0.07930   -0.02901
C101  1    0.684964    0.785996    0.382645    11.00000    0.16516    0.11855 =
         0.19604    0.00873    0.07319   -0.02583
AFIX 137
H10B  2    0.657035    0.788204    0.396917    11.00000   -1.50000
H10C  2    0.667361    0.786274    0.349706    11.00000   -1.50000
H10D  2    0.712242    0.798401    0.392009    11.00000   -1.50000
AFIX   0
C102  1    0.758773    0.766257    0.445325    11.00000    0.17392    0.12916 =
         0.19823    0.01233    0.06142   -0.02498
AFIX 137
H10E  2    0.786362    0.777222    0.442688    11.00000   -1.50000
H10F  2    0.776651    0.751570    0.457132    11.00000   -1.50000
H10G  2    0.741183    0.772463    0.465983    11.00000   -1.50000
AFIX   0
C103  1    0.750924    0.754375    0.369491    11.00000    0.16294    0.12241 =
         0.18700    0.01834    0.08159   -0.02671
AFIX 137
H10H  2    0.729738    0.755412    0.337135    11.00000   -1.50000
H10I  2    0.762738    0.738403    0.377249    11.00000   -1.50000
H10J  2    0.783312    0.764382    0.376628    11.00000   -1.50000
AFIX   0
C106  1    0.193217    0.740473    0.396853    11.00000    0.17182    0.26005 =
         0.24861   -0.01760    0.08931   -0.02402
C107  1    0.205467    0.766896    0.405935    11.00000    0.17270    0.26222 =
         0.25214   -0.02062    0.08839   -0.02298
AFIX 137
H10K  2    0.173492    0.775860    0.387672    11.00000   -1.50000
H10L  2    0.237558    0.771138    0.397761    11.00000   -1.50000
H10M  2    0.212991    0.770168    0.438035    11.00000   -1.50000
AFIX   0
C108  1    0.151935    0.733074    0.421195    11.00000    0.17612    0.26141 =
         0.25472   -0.01994    0.09137   -0.02088
AFIX 137
H10N  2    0.172475    0.729258    0.452800    11.00000   -1.50000
H10O  2    0.131036    0.719551    0.405969    11.00000   -1.50000
H10P  2    0.126537    0.745797    0.420003    11.00000   -1.50000
AFIX   0
C109  1    0.164239    0.739592    0.343846    11.00000    0.18209    0.26470 =
         0.25472   -0.01922    0.07954   -0.02003
AFIX 137
H10Q  2    0.127192    0.746145    0.335704    11.00000   -1.50000
H10R  2    0.161740    0.723548    0.333573    11.00000   -1.50000
H10S  2    0.185808    0.748534    0.329373    11.00000   -1.50000
AFIX  66
C110  1    0.330595    0.671556    0.280340    11.00000    0.19239
PART 1
C56A  1    0.316030    0.671101    0.232607    10.50000    0.19506
AFIX  43
H56A  2    0.339372    0.663691    0.219174    10.50000   -1.20000
AFIX  65
C57A  1    0.266577    0.681719    0.204950    10.50000    0.19720
AFIX  43
H57A  2    0.256832    0.681414    0.173013    10.50000   -1.20000
AFIX  65
PART 0
C111  1    0.231689    0.692793    0.225026    11.00000    0.19812
PART 1
C59A  1    0.246254    0.693249    0.272759    10.50000    0.19624
AFIX  43
H59A  2    0.222912    0.700659    0.286191    10.50000   -1.20000
AFIX  65
C58A  1    0.295707    0.682631    0.300416    10.50000    0.19441
AFIX  43
H58A  2    0.305452    0.682936    0.332353    10.50000   -1.20000
AFIX   0
PART 0
C112  1    0.177281    0.705220    0.195333    11.00000    0.20518
C115  1    0.214267    0.657434    0.027430    11.00000    0.21890    0.15083 =
         0.14619    0.04146    0.01152    0.04298
C116  1    0.221439    0.650527   -0.018763    11.00000    0.23018    0.16833 =
         0.15390    0.04030    0.00988    0.04839
AFIX   3
H11B  2    0.213339    0.634127   -0.025043    11.00000   -1.50000
H11C  2    0.259289    0.653697   -0.017133    11.00000   -1.50000
H11D  2    0.195959    0.659777   -0.042993    11.00000   -1.50000
AFIX   0
C117  1    0.157730    0.647396    0.027732    11.00000    0.22530    0.16525 =
         0.16003    0.04002    0.01023    0.03879
AFIX   3
H11E  2    0.127950    0.654496    0.003052    11.00000   -1.50000
H11F  2    0.152460    0.650666    0.056562    11.00000   -1.50000
H11G  2    0.157370    0.630686    0.023052    11.00000   -1.50000
AFIX   0
C118  1    0.212102    0.684533    0.029737    11.00000    0.22490    0.15389 =
         0.15989    0.03970    0.01034    0.04552
AFIX 137
H11H  2    0.182200    0.690326    0.003416    11.00000   -1.50000
H11I  2    0.247159    0.690978    0.029781    11.00000   -1.50000
H11J  2    0.205600    0.689152    0.057450    11.00000   -1.50000
AFIX  66
C120  1    0.202076    0.551724    0.026048    11.00000    0.09649    0.16663 =
         0.08853    0.00971    0.01848   -0.00277
PART 1
C51   1    0.238823    0.570252    0.044152    10.50000    0.09636    0.16659 =
         0.08790    0.00942    0.01783   -0.00301
AFIX  43
H51   2    0.230877    0.585167    0.031125    10.50000   -1.20000
AFIX  65
C52   1    0.287446    0.566489    0.081725    10.50000    0.09574    0.16628 =
         0.08668    0.00917    0.01868   -0.00309
AFIX  43
H52   2    0.312032    0.578885    0.093838    10.50000   -1.20000
AFIX  65
PART 0
C119  1    0.299322    0.544196    0.101196    11.00000    0.09493    0.16606 =
         0.08438    0.00820    0.01980   -0.00240
PART 1
C49   1    0.262575    0.525668    0.083093    10.50000    0.09649    0.16670 =
         0.08612    0.00928    0.01865   -0.00260
AFIX  43
H49   2    0.270521    0.510753    0.096120    10.50000   -1.20000
AFIX  65
C50   1    0.213952    0.529431    0.045519    10.50000    0.09627    0.16696 =
         0.08756    0.00937    0.01858   -0.00271
AFIX  43
H50   2    0.189365    0.517035    0.033407    10.50000   -1.20000
AFIX   0
PART 0
C121  1    0.148130    0.555594   -0.016412    11.00000    0.09757    0.16808 =
         0.09180    0.00984    0.01664   -0.00321
C124  1    0.076079    0.607521    0.131059    11.00000    0.10120    0.20803 =
         0.14117    0.03339    0.01929    0.03849
C125  1    0.222671    0.500000    0.201437    10.50000    0.07738    0.15832 =
         0.11954    0.00000   -0.00506    0.00000
C126  1    0.195984    0.480265    0.182193    11.00000    0.08281    0.16214 =
         0.12469   -0.00229   -0.00823    0.00027
AFIX  43
H126  2    0.215082    0.466016    0.189187    11.00000   -1.20000
AFIX   0
C127  1    0.140489    0.480317    0.151992    11.00000    0.08540    0.16642 =
         0.12655   -0.00220   -0.01071   -0.00046
AFIX  43
H127  2    0.123492    0.465984    0.140921    11.00000   -1.20000
AFIX   0
C128  1    0.110792    0.500000    0.138322    10.50000    0.08448    0.16897 =
         0.12707    0.00000   -0.00656    0.00000
C129  1    0.051237    0.500000    0.102378    10.50000    0.08791    0.17486 =
         0.13251    0.00000   -0.00622    0.00000
C130  1    0.007758    0.500000    0.126820    10.50000    0.09298    0.18503 =
         0.13671    0.00000   -0.00217    0.00000
PART -1
AFIX   3
H13B  2    0.019198    0.510770    0.152320    10.50000   -1.50000
H13C  2    0.004708    0.484450    0.137920    10.50000   -1.50000
H13D  2   -0.028012    0.504770    0.105430    10.50000   -1.50000
AFIX   0
PART 0
C131  1    0.043311    0.477978    0.071727    11.00000    0.11111    0.19450 =
         0.15663   -0.01645   -0.02001    0.00277
AFIX 137
H13E  2    0.077464    0.469001    0.080994    11.00000   -1.50000
H13F  2    0.034062    0.482674    0.040088    11.00000   -1.50000
H13G  2    0.013465    0.468525    0.074982    11.00000   -1.50000
AFIX   0
C134  1    0.047934    0.548619    0.283110    11.00000    0.07462    0.15898 =
         0.14245   -0.01454    0.02020    0.00516
C135  1    0.022793    0.535816    0.315854    11.00000    0.08186    0.16914 =
         0.15201   -0.00426    0.03100   -0.00323
AFIX 137
H13H  2    0.031228    0.544562    0.344051    11.00000   -1.50000
H13I  2    0.038730    0.520342    0.322494    11.00000   -1.50000
H13J  2   -0.017188    0.534595    0.301346    11.00000   -1.50000
AFIX   0
C136  1    0.031883    0.575820    0.280458    11.00000    0.08382    0.16811 =
         0.15404   -0.00680    0.01403    0.01387
AFIX 137
H13K  2   -0.007370    0.577682    0.263251    11.00000   -1.50000
H13L  2    0.053579    0.584294    0.265432    11.00000   -1.50000
H13M  2    0.039769    0.581877    0.311092    11.00000   -1.50000
AFIX   0
C137  1    0.023606    0.539143    0.233411    11.00000    0.09402    0.17176 =
         0.15634   -0.01696    0.00640    0.00345
AFIX 137
H13N  2    0.029846    0.522476    0.233460    11.00000   -1.50000
H13O  2    0.041798    0.546767    0.214525    11.00000   -1.50000
H13P  2   -0.015986    0.542280    0.221280    11.00000   -1.50000
AFIX  66
PART -1
C140  1    0.633771    0.512745    0.092183    10.50000    0.09051    0.19791 =
         0.05575   -0.00229    0.03440   -0.00228
AFIX  43
H140  2    0.664863    0.522620    0.099462    10.50000   -1.20000
AFIX  65
C141  1    0.622671    0.497180    0.055363    10.50000    0.08912    0.19963 =
         0.05725   -0.00133    0.03573   -0.00115
C142  1    0.576199    0.482421    0.044484    10.50000    0.09066    0.19696 =
         0.05687   -0.00175    0.03221   -0.00162
AFIX  43
H142  2    0.568773    0.472007    0.019848    10.50000   -1.20000
AFIX  65
C143  1    0.540826    0.483226    0.070425    10.50000    0.09057    0.19440 =
         0.05364   -0.00254    0.03164   -0.00152
AFIX  43
H143  2    0.509734    0.473351    0.063146    10.50000   -1.20000
AFIX  65
C138  1    0.551925    0.498791    0.107245    10.50000    0.08817    0.19357 =
         0.05009   -0.00260    0.03506   -0.00262
C139  1    0.598397    0.513550    0.118125    10.50000    0.09097    0.19574 =
         0.05323   -0.00289    0.03439   -0.00326
AFIX  43
H139  2    0.605823    0.523964    0.142760    10.50000   -1.20000
AFIX   0
PART 0
C144  1    0.659674    0.500000    0.025278    10.50000    0.09136    0.20577 =
         0.06459    0.00000    0.03609    0.00000
PART -1
C145  1    0.704837    0.481316    0.035794    10.50000    0.09053    0.21449 =
         0.07895    0.00562    0.03681    0.00489
AFIX   3
H14B  2    0.737847    0.487266    0.030904    10.50000   -1.50000
H14C  2    0.690297    0.468196    0.015614    10.50000   -1.50000
H14D  2    0.714247    0.476296    0.067254    10.50000   -1.50000
AFIX   0
PART 0
C146  1    0.623328    0.500000   -0.026066    10.50000    0.09512    0.20941 =
         0.05834    0.00000    0.03828    0.00000
PART -1
AFIX   3
H14E  2    0.646838    0.501510   -0.044636    10.50000   -1.50000
H14F  2    0.597558    0.512980   -0.032176    10.50000   -1.50000
H14G  2    0.602688    0.485510   -0.033466    10.50000   -1.50000
AFIX   0
C147  1    0.687948    0.524843    0.035775    10.50000    0.09269    0.21118 =
         0.07915   -0.00838    0.04026   -0.00545
AFIX   3
H14H  2    0.706538    0.528113    0.014005    10.50000   -1.50000
H14I  2    0.715048    0.524643    0.066405    10.50000   -1.50000
H14J  2    0.660478    0.536843    0.033665    10.50000   -1.50000
AFIX  66
C149  1    0.723238    0.482703    0.265914    10.50000    0.07288    0.21628 =
         0.08826    0.00840    0.04133    0.00863
AFIX  43
H149  2    0.718283    0.470839    0.284954    10.50000   -1.20000
AFIX  65
C150  1    0.770171    0.482548    0.252235    10.50000    0.07458    0.21832 =
         0.08927    0.00689    0.04018    0.00840
AFIX  43
H150  2    0.796617    0.470580    0.262124    10.50000   -1.20000
AFIX  65
C151  1    0.777576    0.500281    0.223776    10.50000    0.07562    0.22031 =
         0.08858    0.00512    0.03980    0.00442
C152  1    0.738050    0.518169    0.208996    10.50000    0.07500    0.21783 =
         0.08778    0.00846    0.04074    0.00497
AFIX  43
H152  2    0.743005    0.530034    0.189955    10.50000   -1.20000
AFIX  65
C153  1    0.691116    0.518325    0.222674    10.50000    0.07315    0.21549 =
         0.08611    0.01040    0.04209    0.00532
AFIX  43
H153  2    0.664670    0.530293    0.212785    10.50000   -1.20000
AFIX  65
C148  1    0.683710    0.500592    0.251133    10.50000    0.07077    0.21417 =
         0.08424    0.00955    0.04222    0.00716
AFIX  66
C156  1    0.825073    0.479203    0.425897    10.50000    0.06237    0.10285 =
         0.09366    0.00854    0.03559    0.00041
AFIX  43
H156  2    0.848735    0.466625    0.438729    10.50000   -1.20000
AFIX  65
C157  1    0.845150    0.498355    0.408137    10.50000    0.06200    0.10365 =
         0.09348    0.00547    0.03455    0.00000
C158  1    0.809784    0.517155    0.388958    10.50000    0.06042    0.10220 =
         0.09092    0.00854    0.03404   -0.00136
AFIX  43
H158  2    0.823218    0.529969    0.377076    10.50000   -1.20000
AFIX  65
C159  1    0.754341    0.516803    0.387538    10.50000    0.05651    0.10101 =
         0.08767    0.01145    0.03568   -0.00117
AFIX  43
H159  2    0.730679    0.529381    0.374705    10.50000   -1.20000
AFIX  65
C154  1    0.734263    0.497651    0.405297    10.50000    0.05506    0.10066 =
         0.08697    0.01107    0.03619   -0.00116
C155  1    0.769628    0.478851    0.424476    10.50000    0.05922    0.10190 =
         0.09165    0.01024    0.03559    0.00031
AFIX  43
H155  2    0.756195    0.466037    0.436359    10.50000   -1.20000
AFIX   0
PART 0
C162  1    0.729491    0.599948    0.125602    11.00000    0.21113    0.23614 =
         0.17361   -0.01620    0.11356   -0.04149
C163  1    0.777926    0.581966    0.139835    11.00000    0.21236    0.24324 =
         0.18425   -0.02095    0.10359   -0.03354
AFIX 137
H16G  2    0.764406    0.566967    0.126229    11.00000   -1.50000
H16H  2    0.792051    0.580477    0.172826    11.00000   -1.50000
H16I  2    0.807496    0.587251    0.129315    11.00000   -1.50000
AFIX   0
C164  1    0.707331    0.599504    0.072560    11.00000    0.21521    0.23698 =
         0.17575   -0.01150    0.11214   -0.04128
AFIX 137
H16J  2    0.687697    0.613901    0.061092    11.00000   -1.50000
H16K  2    0.682182    0.586439    0.061988    11.00000   -1.50000
H16L  2    0.738279    0.597897    0.061482    11.00000   -1.50000
AFIX   0
C165  1    0.760392    0.622531    0.148031    11.00000    0.22063    0.24197 =
         0.18972   -0.01293    0.10896   -0.04629
AFIX 137
H16M  2    0.782641    0.619391    0.179574    11.00000   -1.50000
H16N  2    0.733447    0.634602    0.146937    11.00000   -1.50000
H16O  2    0.784363    0.627686    0.131572    11.00000   -1.50000
AFIX   0
C166  1    0.578096    0.761431    0.522068    10.50000    0.42914
C167  1    0.538340    0.745148    0.532374    10.50000    0.42776
C168  1    0.491924    0.716861    0.189620    11.00000    0.23599
C169  1    0.477546    0.697734    0.217714    11.00000    0.23037
C170  1    0.829070    0.500000    0.208732    10.50000    0.07877    0.22440 =
         0.09229    0.00000    0.03629    0.00000
C171  1    0.905683    0.500000    0.407571    10.50000    0.06359    0.10815 =
         0.09879    0.00000    0.03528    0.00000
PART 1
F1    4    0.337398    0.591321   -0.000005    10.50000    0.29399
PART -1
F1A   4    0.457921    0.572104   -0.011533    10.50000    0.28394
PART 1
F2    4    0.411269    0.618754    0.013691    10.50000    0.28506
PART -1
F2A   4    0.427652    0.610463   -0.002636    10.50000    0.28422
PART 1
F3    4    0.414829    0.582702   -0.023583    10.50000    0.28360
PART -1
F3A   4    0.522828    0.600240    0.032336    10.50000    0.29979
PART 2
F4    4    0.535187    0.707729    0.174425    10.50000    0.23774
PART 1
F4A   4    0.475563    0.709094    0.143250    10.50000    0.24414
PART 2
F5    4    0.441846    0.721443    0.151608    10.50000    0.23636
PART 1
F5A   4    0.462237    0.737417    0.194526    10.50000    0.23160
PART 2
F6    4    0.509816    0.736843    0.218515    10.50000    0.24175
PART 1
F6A   4    0.551456    0.720329    0.209311    10.50000    0.24049
PART 0
F7    4    0.553045    0.784158    0.512003    10.50000    0.42862
F8    4    0.590336    0.752233    0.483052    10.50000    0.43351
F9    4    0.628486    0.762255    0.561872    10.50000    0.43005
K1    5    0.566768    0.500000    0.352706    10.50000    0.05331    0.08496 =
         0.05455    0.00000    0.01903    0.00000
K2    5    0.584891    0.583866    0.469027    11.00000    0.05432    0.05778 =
         0.10900    0.00206    0.03385   -0.00004
K3    5    0.392407    0.552384    0.350985    11.00000    0.06460    0.09997 =
         0.07165    0.00613    0.02537   -0.00063
PART 1
O1    7    0.438086    0.598333    0.086983    10.50000    0.27714
PART -1
O1A   7    0.458136    0.599351    0.091519    10.50000    0.27724
PART 1
O2    7    0.440262    0.562300    0.066636    10.50000    0.27341
PART -1
O2A   7    0.442182    0.563603    0.065237    10.50000    0.27336
PART 0
O3    7    0.478427    0.701372    0.254385    11.00000    0.22549
O4    7    0.466205    0.679841    0.196414    11.00000    0.23098
O5    7    0.543930    0.740519    0.572994    10.50000    0.42839
O6    7    0.500000    0.736398    0.500000    10.50000    0.42598
O7    7    0.490944    0.624129    0.381435    11.00000    0.13794    0.07395 =
         0.08586    0.01573    0.00290   -0.03531
O8    7    0.535679    0.583895    0.389602    11.00000    0.06746    0.10279 =
         0.07139    0.00643    0.03274   -0.00732
O9    7    0.432772    0.587111    0.374547    11.00000    0.06752    0.06177 =
         0.09705    0.01099    0.01430   -0.00769
O10   7    0.472079    0.598285    0.312197    11.00000    0.17960    0.12096 =
         0.06635    0.03317    0.00269   -0.07591
O11   7    0.501589    0.637993    0.540938    11.00000    0.19280    0.05970 =
         0.16721   -0.01744    0.14745   -0.01453
O12   7    0.552777    0.606216    0.513875    11.00000    0.06027    0.08152 =
         0.09189   -0.01369    0.04163   -0.00571
O13   7    0.421386    0.531031    0.297842    11.00000    0.06066    0.09580 =
         0.05500    0.01037    0.02561    0.01722
O14   7    0.525762    0.535024    0.319619    11.00000    0.04849    0.09365 =
         0.05802    0.01632    0.01664    0.01013
O15   7    0.468721    0.522164    0.239462    11.00000    0.09174    0.13102 =
         0.05002    0.01127    0.03269    0.04031
O16   7    0.462414    0.563437    0.263485    11.00000    0.08737    0.11161 =
         0.07647    0.04784    0.04180    0.03679
P1    8    0.469567    0.537344    0.281301    11.00000    0.06542    0.11843 =
         0.05035    0.02225    0.02899    0.02162
P2    8    0.500000    0.621436    0.500000    10.50000    0.09199    0.05617 =
         0.11918    0.00000    0.07489    0.00000
P3    8    0.482586    0.597843    0.365509    11.00000    0.08647    0.07518 =
         0.07527    0.02297    0.00685   -0.02332
S1    9    0.621757    0.500000    0.267372    10.50000    0.06569    0.09242 =
         0.05995    0.00000    0.02950    0.00000
S2    9    0.687742    0.613729    0.607393    11.00000    0.06345    0.10136 =
         0.07759   -0.00811    0.02582   -0.01537
S3    9    0.648810    0.571808    0.350166    11.00000    0.06949    0.09293 =
         0.09683   -0.00724    0.04718   -0.01296
S4    9    0.668497    0.565939    0.493928    11.00000    0.05515    0.12270 =
         0.08546    0.00147    0.03194   -0.01799
S5    9    0.649449    0.633076    0.452092    11.00000    0.08240    0.08229 =
         0.09207   -0.00708    0.04226   -0.02105
S6    9    0.292605    0.500000    0.240052    10.50000    0.06116    0.09550 =
         0.07987    0.00000   -0.00714    0.00000
S7    9    0.660572    0.500000    0.400105    10.50000    0.05794    0.10986 =
         0.10706    0.00000    0.03820    0.00000
S8    9    0.305408    0.540714    0.356388    11.00000    0.05682    0.12065 =
         0.08006   -0.00492    0.02448   -0.00266
S9    9    0.502922    0.500000    0.138296    10.50000    0.09378    0.13337 =
         0.05894    0.00000    0.04174    0.00000
S10   9    0.314558    0.582435    0.252930    11.00000    0.07509    0.10121 =
         0.07829    0.01098    0.01612    0.00176
S11   9    0.559264    0.635571    0.294495    11.00000    0.13323    0.11438 =
         0.09229    0.02085    0.05831    0.02582
S12   9    0.361464    0.538374    0.149344    11.00000    0.08473    0.14640 =
         0.07155   -0.00459    0.02632    0.01006
S13   9    0.538309    0.686898    0.393677    11.00000    0.12464    0.08763 =
         0.13724    0.02085    0.06804   -0.01353
S14   9    0.392246    0.654361    0.312104    11.00000    0.09794    0.13577 =
         0.13660   -0.02889    0.06112   -0.02341
S15   9    0.550450    0.570856    0.207955    11.00000    0.11877    0.10514 =
         0.12954    0.00737    0.06346   -0.00244
S16   9    0.402416    0.677887    0.448560    11.00000    0.11705    0.17956 =
         0.10218    0.00517    0.04934   -0.02719
S17   9    0.404299    0.614520    0.187239    11.00000    0.14229    0.13474 =
         0.09040    0.04015    0.02061   -0.00900
O17   7    0.284867    0.500000    0.460894    10.50000    0.06492    0.25461 =
         0.14571    0.00000    0.04422    0.00000
N1    6    0.185238    0.500000    0.440493    10.50000    0.07679    0.26195 =
         0.15434    0.00000    0.03970    0.00000
C173  1    0.241405    0.500000    0.438315    10.50000    0.07440    0.25907 =
         0.15190    0.00000    0.04015    0.00000
AFIX  43
H173  2    0.239642    0.500000    0.407683    10.50000   -1.20000
AFIX   0
C174  1    0.175190    0.500000    0.483979    10.50000    0.10333    0.27672 =
         0.17242    0.00000    0.02976    0.00000
PART -1
AFIX 137
H17G  2    0.206984    0.506695    0.507519    10.50000   -1.50000
H17H  2    0.169605    0.484135    0.492218    10.50000   -1.50000
H17I  2    0.142316    0.509170    0.481048    10.50000   -1.50000
AFIX   0
PART 0
C172  1    0.138110    0.500000    0.397646    10.50000    0.10407    0.27173 =
         0.16539    0.00000    0.02666    0.00000
PART -1
AFIX 137
H17J  2    0.106452    0.507427    0.402367    10.50000   -1.50000
H17K  2    0.128617    0.484083    0.387555    10.50000   -1.50000
H17L  2    0.148006    0.508490    0.374598    10.50000   -1.50000
AFIX   0
HKLF 4


REM  201003i_a.res in I2/m
REM wR2 = 0.272355, GooF = S = 1.07212, Restrained GooF = 1.18442 for all data
REM R1 = 0.084407 for 24782 Fo > 4sig(Fo) and 0.114254 for all 37393 data
REM 2697 parameters refined using 2552 restraints

END

WGHT      0.1690    126.3660

REM Highest difference peak  2.003,  deepest hole -1.832,  1-sigma level  0.173
Q1    1   0.3395  0.5792  0.3626  11.00000  0.05    2.00
Q2    1   0.5788  0.5764  0.2808  11.00000  0.05    1.92
Q3    1   0.4385  0.5161  0.1397  11.00000  0.05    1.88
Q4    1   0.6226  0.5313  0.3492  11.00000  0.05    1.79
Q5    1   0.6299  0.5794  0.4170  11.00000  0.05    1.65
Q6    1   0.5803  0.5970  0.3135  11.00000  0.05    1.64
Q7    1   0.4410  0.5702  0.0711  11.00000  0.05    1.60
Q8    1   0.4795  0.6012  0.1912  11.00000  0.05    1.54
Q9    1   0.3982  0.5703  0.1838  11.00000  0.05    1.42
Q10   1   0.5102  0.5332  0.1890  11.00000  0.05    1.40
Q11   1   0.2405  0.5000  0.4615  10.50000  0.05    1.37
Q12   1   0.5583  0.7395  0.6111  11.00000  0.05    1.34
Q13   1   0.3997  0.5283  0.4868  11.00000  0.05    1.31
Q14   1   0.4814  0.5278  0.5640  11.00000  0.05    1.26
Q15   1   0.4199  0.5000  0.4172  10.50000  0.05    1.26
Q16   1   0.3306  0.5286  0.2913  11.00000  0.05    1.26
Q17   1   0.5567  0.5270  0.4366  11.00000  0.05    1.25
Q18   1   0.5141  0.5389  0.5404  11.00000  0.05    1.25
Q19   1   0.4659  0.6547  0.2217  11.00000  0.05    1.21
Q20   1   0.4288  0.5136  0.5134  11.00000  0.05    1.21
Q21   1   0.3443  0.5163  0.1983  11.00000  0.05    1.21
Q22   1   0.6562  0.5972  0.4119  11.00000  0.05    1.18
Q23   1   0.4590  0.5440  0.4577  11.00000  0.05    1.16
Q24   1   0.6533  0.5000  0.4555  10.50000  0.05    1.13
Q25   1   0.3577  0.5216  0.4549  11.00000  0.05    1.11
Q26   1   0.4700  0.5631  0.5308  11.00000  0.05    1.06
Q27   1   0.3285  0.5000  0.3429  10.50000  0.05    1.05
Q28   1   0.4994  0.4853  0.3818  11.00000  0.05    1.02
Q29   1   0.4296  0.5391  0.3930  11.00000  0.05    0.99
Q30   1   0.7199  0.5000  0.0471  10.50000  0.05    0.98
Q31   1   0.5591  0.5323  0.2351  11.00000  0.05    0.98
Q32   1   0.0475  0.5000  0.0597  10.50000  0.05    0.97
Q33   1   0.3103  0.5400  0.2590  11.00000  0.05    0.96
Q34   1   0.4826  0.6765  0.3355  11.00000  0.05    0.95
Q35   1   0.3535  0.4844  0.4263  11.00000  0.05    0.95
Q36   1   0.8720  0.5000  0.2216  10.50000  0.05    0.94
Q37   1   0.6158  0.5000  0.4485  10.50000  0.05    0.94
Q38   1   0.5378  0.7373  0.4882  11.00000  0.05    0.93
Q39   1   0.5003  0.5816  0.1710  11.00000  0.05    0.93
Q40   1   0.6302  0.5990  0.4210  11.00000  0.05    0.92
Q41   1   0.6050  0.5823  0.4887  11.00000  0.05    0.91
Q42   1   0.4921  0.5844  0.1601  11.00000  0.05    0.91
Q43   1   0.4460  0.6900  0.3807  11.00000  0.05    0.91
Q44   1   0.4161  0.5537  0.4665  11.00000  0.05    0.90
Q45   1   0.4398  0.5514  0.4172  11.00000  0.05    0.90
Q46   1   0.5566  0.5250  0.2084  11.00000  0.05    0.90
Q47   1   0.4347  0.5522  0.0516  11.00000  0.05    0.90
Q48   1   0.4432  0.5877  0.4059  11.00000  0.05    0.88
Q49   1   0.5095  0.6386  0.2313  11.00000  0.05    0.88
Q50   1   0.4706  0.7273  0.1700  11.00000  0.05    0.88
Q51   1   0.4707  0.7110  0.4384  11.00000  0.05    0.88
Q52   1   0.7024  0.6476  0.4529  11.00000  0.05    0.88
Q53   1   0.3594  0.5328  0.4803  11.00000  0.05    0.86
Q54   1   0.4476  0.6853  0.2101  11.00000  0.05    0.86
Q55   1   0.0338  0.4671  0.1005  11.00000  0.05    0.85
Q56   1   0.3911  0.4881  0.3990  11.00000  0.05    0.84
Q57   1   0.5000  0.5853  0.5000  10.50000  0.05    0.83
Q58   1   0.4633  0.5000  0.4283  10.50000  0.05    0.83
Q59   1   0.4326  0.5565  0.4022  11.00000  0.05    0.83
Q60   1   0.2895  0.5695  0.3392  11.00000  0.05    0.82
Q61   1   0.3051  0.6920  0.4620  11.00000  0.05    0.82
Q62   1   0.5884  0.6345  0.3722  11.00000  0.05    0.81
Q63   1   0.3373  0.5721  0.4310  11.00000  0.05    0.80
Q64   1   0.4986  0.5133  0.4434  11.00000  0.05    0.80
Q65   1   0.5193  0.5162  0.3744  11.00000  0.05    0.80
Q66   1   0.7323  0.6661  0.4855  11.00000  0.05    0.79
Q67   1   0.4094  0.5086  0.3821  11.00000  0.05    0.79
Q68   1   0.1868  0.4797  0.4800  11.00000  0.05    0.79
Q69   1   0.4014  0.5472  0.4891  11.00000  0.05    0.79
Q70   1   0.6206  0.5602  0.4597  11.00000  0.05    0.79
Q71   1   0.5356  0.5702  0.4097  11.00000  0.05    0.78
Q72   1   0.6404  0.5973  0.5205  11.00000  0.05    0.77
Q73   1   0.3023  0.4879  0.3286  11.00000  0.05    0.77
Q74   1   0.2923  0.5377  0.2515  11.00000  0.05    0.76
Q75   1   0.4225  0.7066  0.2999  11.00000  0.05    0.76
Q76   1   0.4563  0.5189  0.5386  11.00000  0.05    0.76
Q77   1   0.5801  0.7824  0.4916  11.00000  0.05    0.76
Q78   1   0.5805  0.5379  0.4191  11.00000  0.05    0.75
Q79   1   0.3282  0.5094  0.2803  11.00000  0.05    0.75
Q80   1   0.4687  0.5543  0.3587  11.00000  0.05    0.75
Q81   1   0.4426  0.6917  0.4006  11.00000  0.05    0.75
Q82   1   0.4573  0.6990  0.3188  11.00000  0.05    0.74
Q83   1   0.6002  0.5429  0.4015  11.00000  0.05    0.74
Q84   1   0.1429  0.5171  0.4495  11.00000  0.05    0.74
Q85   1   0.5542  0.5951  0.2693  11.00000  0.05    0.73
Q86   1   0.4222  0.5151  0.3086  11.00000  0.05    0.73
Q87   1   0.3221  0.5519  0.3380  11.00000  0.05    0.73
Q88   1   0.5000  0.4644  0.0000  10.50000  0.05    0.73
Q89   1   0.4914  0.5640  0.3733  11.00000  0.05    0.73
Q90   1   0.3599  0.5749  0.4404  11.00000  0.05    0.72
Q91   1   0.5961  0.6504  0.4016  11.00000  0.05    0.72
Q92   1   0.6469  0.5319  0.3185  11.00000  0.05    0.72
Q93   1   0.6212  0.5958  0.3825  11.00000  0.05    0.72
Q94   1   0.5383  0.5560  0.4405  11.00000  0.05    0.72
Q95   1   0.6811  0.7219  0.4018  11.00000  0.05    0.71
Q96   1   0.6388  0.5317  0.4729  11.00000  0.05    0.71
Q97   1   0.2282  0.6151  0.2107  11.00000  0.05    0.71
Q98   1   0.4927  0.6719  0.1882  11.00000  0.05    0.70
Q99   1   0.9287  0.6078  0.5326  11.00000  0.05    0.70
Q100  1   0.3073  0.5128  0.2632  11.00000  0.05    0.69
Q101  1   0.6190  0.5440  0.4103  11.00000  0.05    0.69
Q102  1   0.3425  0.5468  0.4097  11.00000  0.05    0.69
Q103  1   0.7910  0.6467  0.4292  11.00000  0.05    0.69
Q104  1   0.5000  0.5000  0.4930  10.50000  0.05    0.69
Q105  1   0.6193  0.5116  0.4402  11.00000  0.05    0.68
Q106  1   0.4731  0.5107  0.4697  11.00000  0.05    0.68
Q107  1   0.7461  0.6373  0.4286  11.00000  0.05    0.68
Q108  1   0.4535  0.6963  0.3392  11.00000  0.05    0.68
Q109  1   0.1783  0.5000  0.2199  10.50000  0.05    0.68
Q110  1   0.1442  0.5336  0.2789  11.00000  0.05    0.68
Q111  1   0.6320  0.6119  0.4909  11.00000  0.05    0.68
Q112  1   0.4575  0.5084  0.4643  11.00000  0.05    0.66
Q113  1   0.3097  0.6995  0.3873  11.00000  0.05    0.66
Q114  1   0.6421  0.7037  0.4006  11.00000  0.05    0.66
Q115  1   0.7810  0.6776  0.4876  11.00000  0.05    0.65
Q116  1   0.2980  0.5048  0.1661  11.00000  0.05    0.65
Q117  1   0.6114  0.5000  0.3278  10.50000  0.05    0.65
Q118  1   0.6057  0.5646  0.1538  11.00000  0.05    0.65
Q119  1   0.4774  0.6107  0.3724  11.00000  0.05    0.65
Q120  1   0.6701  0.5000  0.4316  10.50000  0.05    0.64
Q121  1   0.8512  0.4649  0.2188  11.00000  0.05    0.64
Q122  1   0.4329  0.5941  0.4385  11.00000  0.05    0.64
Q123  1   0.3173  0.5287  0.4587  11.00000  0.05    0.64
Q124  1   0.5909  0.5000  0.3198  10.50000  0.05    0.64
Q125  1   0.5175  0.7271  0.4960  11.00000  0.05    0.64
Q126  1   0.3564  0.5875  0.1624  11.00000  0.05    0.63
Q127  1   0.6589  0.5561  0.4609  11.00000  0.05    0.63
Q128  1   0.6706  0.5374  0.0212  11.00000  0.05    0.63
Q129  1   0.5000  0.5573  0.5000  10.50000  0.05    0.62
Q130  1   0.1471  0.5843  0.1885  11.00000  0.05    0.62
Q131  1   0.2822  0.6583  0.2515  11.00000  0.05    0.62
Q132  1   0.1688  0.4751  0.4141  11.00000  0.05    0.62
Q133  1   0.4778  0.5293  0.3530  11.00000  0.05    0.61
Q134  1   0.2869  0.5286  0.2216  11.00000  0.05    0.61
Q135  1   0.4897  0.6932  0.4371  11.00000  0.05    0.61
Q136  1   0.4420  0.5389  0.4792  11.00000  0.05    0.61
Q137  1   0.2510  0.5637  0.0310  11.00000  0.05    0.61
Q138  1   0.1789  0.6185  0.1798  11.00000  0.05    0.61
Q139  1   0.3685  0.5691  0.4484  11.00000  0.05    0.60
Q140  1   0.4924  0.6239  0.3639  11.00000  0.05    0.60
Q141  1   0.3796  0.5466  0.2872  11.00000  0.05    0.60
Q142  1   0.5378  0.5542  0.1992  11.00000  0.05    0.60
Q143  1   0.3825  0.5729  0.3770  11.00000  0.05    0.60
Q144  1   0.6105  0.5181  0.4026  11.00000  0.05    0.59
Q145  1   0.2710  0.7099  0.3794  11.00000  0.05    0.59
Q146  1   0.5153  0.5637  0.3629  11.00000  0.05    0.59
Q147  1   0.3011  0.5600  0.4104  11.00000  0.05    0.59
Q148  1   0.5274  0.5684  0.3718  11.00000  0.05    0.59
Q149  1   0.4111  0.6683  0.4399  11.00000  0.05    0.59
Q150  1   0.4817  0.6291  0.3837  11.00000  0.05    0.59
Q151  1   0.5004  0.5586  0.3525  11.00000  0.05    0.59
Q152  1   0.4251  0.7053  0.1294  11.00000  0.05    0.58
Q153  1   0.3430  0.5592  0.3509  11.00000  0.05    0.58
Q154  1   0.1372  0.5574  0.2817  11.00000  0.05    0.58
Q155  1   0.3326  0.5512  0.2741  11.00000  0.05    0.58
Q156  1   0.8207  0.6532  0.6782  11.00000  0.05    0.58
Q157  1   0.3969  0.6580  0.5018  11.00000  0.05    0.58
Q158  1   0.5469  0.7307  0.2325  11.00000  0.05    0.58
Q159  1   0.6223  0.5640  0.5073  11.00000  0.05    0.58
Q160  1   0.4009  0.5241  0.3461  11.00000  0.05    0.58
Q161  1   0.4361  0.5645  0.5079  11.00000  0.05    0.57
Q162  1   0.4527  0.5052  0.4481  11.00000  0.05    0.57
Q163  1   0.6744  0.6193  0.5257  11.00000  0.05    0.57
Q164  1   0.7858  0.6082  0.3617  11.00000  0.05    0.57
Q165  1   0.4032  0.5855  0.2419  11.00000  0.05    0.57
Q166  1   0.6104  0.5301  0.3112  11.00000  0.05    0.57
Q167  1   0.5000  0.6061  0.5000  10.50000  0.05    0.57
Q168  1   0.3665  0.6790  0.4333  11.00000  0.05    0.57
Q169  1   0.3179  0.5349  0.3892  11.00000  0.05    0.57
Q170  1   0.3789  0.6107  0.2503  11.00000  0.05    0.56
Q171  1   0.6570  0.5882  0.2114  11.00000  0.05    0.56
Q172  1   0.9535  0.5737  0.5921  11.00000  0.05    0.56
Q173  1   0.4014  0.5521  0.5188  11.00000  0.05    0.56
Q174  1   0.2326  0.6765 -0.0015  11.00000  0.05    0.55
Q175  1   0.3123  0.5332  0.3788  11.00000  0.05    0.55
Q176  1   0.6287  0.6296  0.6401  11.00000  0.05    0.55
Q177  1   0.5683  0.6234  0.5178  11.00000  0.05    0.55
Q178  1   0.6772  0.6056  0.5721  11.00000  0.05    0.55
Q179  1   0.2998  0.6954  0.4196  11.00000  0.05    0.55
Q180  1   0.2016  0.5770  0.2202  11.00000  0.05    0.54
Q181  1   0.3835  0.5760  0.3545  11.00000  0.05    0.54
Q182  1   0.3814  0.5281  0.4079  11.00000  0.05    0.54
Q183  1   0.4768  0.7096  0.2741  11.00000  0.05    0.54
Q184  1   0.5320  0.5815  0.3787  11.00000  0.05    0.54
Q185  1   0.6538  0.6126  0.4497  11.00000  0.05    0.54
Q186  1   0.3939  0.5347  0.2577  11.00000  0.05    0.53
Q187  1   0.5788  0.7817  0.5593  11.00000  0.05    0.53
Q188  1   0.5854  0.4845 -0.0769  11.00000  0.05    0.53
Q189  1   0.4198  0.5733  0.3784  11.00000  0.05    0.53
Q190  1   0.2033  0.5287  0.2962  11.00000  0.05    0.53
Q191  1   0.4500  0.6849  0.2905  11.00000  0.05    0.52
Q192  1   0.7481  0.5689  0.3176  11.00000  0.05    0.52
Q193  1   0.6176  0.5000  0.3720  10.50000  0.05    0.52
Q194  1   0.3197  0.5769  0.2859  11.00000  0.05    0.52
Q195  1   0.3598  0.5559  0.3147  11.00000  0.05    0.52
Q196  1   0.9106  0.5958  0.3367  11.00000  0.05    0.52
Q197  1   0.6295  0.5893  0.3127  11.00000  0.05    0.51
Q198  1   0.6096  0.6247  0.4075  11.00000  0.05    0.51
Q199  1   0.6791  0.6080  0.4400  11.00000  0.05    0.51
Q200  1   0.4496  0.5210  0.2369  11.00000  0.05    0.51
Q201  1   0.6416  0.5718  0.4825  11.00000  0.05    0.51
Q202  1   0.4099  0.5471  0.1962  11.00000  0.05    0.51
Q203  1   0.4145  0.6788  0.5187  11.00000  0.05    0.51
Q204  1   0.6513  0.5000  0.3593  10.50000  0.05    0.51
Q205  1   0.4516  0.5233  0.4598  11.00000  0.05    0.51
Q206  1   0.5913  0.6057  0.5026  11.00000  0.05    0.51
Q207  1   0.9362  0.5795  0.5627  11.00000  0.05    0.50
Q208  1   0.2034  0.7577  0.4583  11.00000  0.05    0.50
Q209  1   0.4208  0.5553  0.3185  11.00000  0.05    0.50
Q210  1   0.6782  0.6417  0.5320  11.00000  0.05    0.50
Q211  1   0.9325  0.4785  0.4101  11.00000  0.05    0.50
Q212  1   0.6722  0.5276  0.3736  11.00000  0.05    0.50
Q213  1   0.4881  0.5535  0.5565  11.00000  0.05    0.50
Q214  1   0.4722  0.5430  0.2823  11.00000  0.05    0.50
Q215  1   0.5505  0.6046  0.2393  11.00000  0.05    0.50
Q216  1   0.4873  0.6677  0.4606  11.00000  0.05    0.49
Q217  1   0.6934  0.5121  0.4557  11.00000  0.05    0.49
Q218  1   0.5172  0.5320  0.2939  11.00000  0.05    0.49
Q219  1   0.6877  0.5879  0.4445  11.00000  0.05    0.49
Q220  1   0.5109  0.5444  0.1618  11.00000  0.05    0.49
Q221  1   0.8556  0.6245  0.6281  11.00000  0.05    0.49
Q222  1   0.4510  0.6527  0.5701  11.00000  0.05    0.49
Q223  1   0.4188  0.5000  0.2037  10.50000  0.05    0.49
Q224  1   0.3599  0.5559  0.1992  11.00000  0.05    0.49
Q225  1   0.4970  0.5629  0.2742  11.00000  0.05    0.49
Q226  1   0.4973  0.6623  0.5515  11.00000  0.05    0.49
Q227  1   0.5537  0.5993  0.5466  11.00000  0.05    0.49
Q228  1   0.4325  0.5720 -0.0305  11.00000  0.05    0.49
Q229  1   0.5000  0.5225  0.5000  10.50000  0.05    0.48
Q230  1   0.4035  0.7151  0.3300  11.00000  0.05    0.48
Q231  1   0.4386  0.5948  0.2718  11.00000  0.05    0.48
Q232  1   0.3788  0.6359  0.2605  11.00000  0.05    0.48
Q233  1   0.1262  0.7901  0.3303  11.00000  0.05    0.48
Q234  1   0.9120  0.5000  0.2203  10.50000  0.05    0.48
Q235  1   0.3419  0.4855  0.4992  11.00000  0.05    0.48
Q236  1   0.5491  0.5985  0.4295  11.00000  0.05    0.48
Q237  1   0.3206  0.6846  0.2318  11.00000  0.05    0.48
Q238  1   0.7222  0.6318  0.1127  11.00000  0.05    0.48
Q239  1   0.4400  0.6074  0.2995  11.00000  0.05    0.48
Q240  1   0.5885  0.6286  0.5012  11.00000  0.05    0.48
Q241  1   0.6904  0.5353  0.4790  11.00000  0.05    0.48
Q242  1   0.5183  0.4886  0.1688  11.00000  0.05    0.48
Q243  1   0.1582  0.5694  0.3019  11.00000  0.05    0.47
Q244  1   0.6102  0.5000  0.1712  10.50000  0.05    0.47
Q245  1   0.6192  0.5990  0.3103  11.00000  0.05    0.47
Q246  1   0.3829  0.6686  0.3076  11.00000  0.05    0.47
Q247  1   0.2773  0.6702 -0.0117  11.00000  0.05    0.47
Q248  1   0.6274  0.6372  0.5084  11.00000  0.05    0.47
Q249  1   0.6784  0.5093  0.4414  11.00000  0.05    0.47
Q250  1   0.5081  0.5674  0.2805  11.00000  0.05    0.47
Q251  1   0.2118  0.7329  0.1986  11.00000  0.05    0.47
Q252  1   0.1374  0.6673  0.1310  11.00000  0.05    0.47
Q253  1   0.5717  0.6541  0.5621  11.00000  0.05    0.47
Q254  1   0.6209  0.5000  0.3007  10.50000  0.05    0.47
Q255  1   0.1983  0.5608  0.0722  11.00000  0.05    0.47
Q256  1   0.4805  0.6420  0.5399  11.00000  0.05    0.47
Q257  1   0.6764  0.5000  0.1996  10.50000  0.05    0.47
Q258  1   0.4561  0.5000  0.1950  10.50000  0.05    0.46
Q259  1   0.9322  0.5662  0.4934  11.00000  0.05    0.46
Q260  1   0.8989  0.6209  0.3436  11.00000  0.05    0.46
Q261  1   0.3683  0.5924  0.2610  11.00000  0.05    0.46
Q262  1   0.6785  0.5439  0.4953  11.00000  0.05    0.46
Q263  1   0.2528  0.5304  0.4467  11.00000  0.05    0.46
Q264  1   0.4905  0.6985  0.2569  11.00000  0.05    0.46
Q265  1   0.3451  0.5994  0.1919  11.00000  0.05    0.46
Q266  1   0.6063  0.5859  0.3703  11.00000  0.05    0.46
Q267  1   0.2600  0.7062  0.2509  11.00000  0.05    0.46
Q268  1   0.5632  0.6205  0.2889  11.00000  0.05    0.46
Q269  1   0.6189  0.5843  0.5310  11.00000  0.05    0.46
Q270  1   0.3468  0.5369  0.3604  11.00000  0.05    0.46
Q271  1   0.5694  0.5763  0.3943  11.00000  0.05    0.45
Q272  1   0.4218  0.5605  0.2210  11.00000  0.05    0.45
Q273  1   0.6579  0.5484  0.3615  11.00000  0.05    0.45
Q274  1   0.6083  0.6202  0.5913  11.00000  0.05    0.45
Q275  1   0.4595  0.6032  0.1545  11.00000  0.05    0.45
Q276  1   0.4463  0.5000  0.1113  10.50000  0.05    0.45
Q277  1   0.4524  0.7460  0.2181  11.00000  0.05    0.45
Q278  1   0.4878  0.6324  0.5585  11.00000  0.05    0.45
Q279  1   0.6172  0.5254  0.0818  11.00000  0.05    0.45
Q280  1   0.5713  0.6122  0.0976  11.00000  0.05    0.45
Q281  1   0.7889  0.5000  0.2685  10.50000  0.05    0.45
Q282  1   0.3680  0.5402  0.1813  11.00000  0.05    0.45
Q283  1   0.5051  0.5870  0.2798  11.00000  0.05    0.45
Q284  1   0.5695  0.6872  0.3981  11.00000  0.05    0.44
Q285  1   0.3416  0.6955  0.3045  11.00000  0.05    0.44
Q286  1   0.2085  0.5587  0.2878  11.00000  0.05    0.44
Q287  1   0.2722  0.5000  0.5399  10.50000  0.05    0.44
Q288  1   0.6536  0.6452  0.4490  11.00000  0.05    0.44
Q289  1   0.4353  0.5267  0.3311  11.00000  0.05    0.44
Q290  1   0.9324  0.6699  0.6190  11.00000  0.05    0.44
Q291  1   0.7711  0.5695  0.3026  11.00000  0.05    0.44
Q292  1   0.4786  0.5969  0.2990  11.00000  0.05    0.44
Q293  1   0.3977  0.7048  0.1512  11.00000  0.05    0.44
Q294  1   0.8315  0.4803  0.2028  11.00000  0.05    0.44
Q295  1   0.4210  0.6271  0.2700  11.00000  0.05    0.44
Q296  1   0.6914  0.5962  0.5326  11.00000  0.05    0.44
Q297  1   0.4192  0.6112  0.1919  11.00000  0.05    0.44
Q298  1   0.3161  0.5317  0.1326  11.00000  0.05    0.44
Q299  1   0.5205  0.5904  0.4520  11.00000  0.05    0.43
Q300  1   0.7184  0.4647  0.4604  11.00000  0.05    0.43
Q301  1   0.3723  0.6939  0.3587  11.00000  0.05    0.43
Q302  1   0.7935  0.6155  0.6112  11.00000  0.05    0.43
Q303  1   0.3631  0.5671  0.1963  11.00000  0.05    0.43
Q304  1   0.4397  0.5775  0.2229  11.00000  0.05    0.43
Q305  1   0.6596  0.5679  0.1406  11.00000  0.05    0.43
Q306  1   0.6218  0.6398  0.5187  11.00000  0.05    0.43
Q307  1   0.2284  0.5800  0.1672  11.00000  0.05    0.43
Q308  1   0.6458  0.5561  0.3142  11.00000  0.05    0.43
Q309  1   0.3160  0.5258  0.3570  11.00000  0.05    0.43
Q310  1   0.7011  0.7797  0.4223  11.00000  0.05    0.43
Q311  1   0.6513  0.5166  0.0143  11.00000  0.05    0.43
Q312  1   0.5389  0.8041  0.5108  11.00000  0.05    0.43
Q313  1   0.2997  0.6365  0.3044  11.00000  0.05    0.43
Q314  1   0.7601  0.6423  0.6621  11.00000  0.05    0.43
Q315  1   0.4557  0.6547  0.2635  11.00000  0.05    0.43
Q316  1   0.1850  0.5260  0.3435  11.00000  0.05    0.43
Q317  1   0.3931  0.5000  0.2685  10.50000  0.05    0.43
Q318  1   0.5391  0.5119  0.3099  11.00000  0.05    0.43
Q319  1   0.6431  0.6609  0.3167  11.00000  0.05    0.43
Q320  1   0.2388  0.7092  0.4401  11.00000  0.05    0.43
Q321  1   0.4014  0.5421  0.4345  11.00000  0.05    0.43
Q322  1   0.3464  0.5133  0.3828  11.00000  0.05    0.43
Q323  1   0.3507  0.7317  0.4383  11.00000  0.05    0.43
Q324  1   0.6587  0.6697  0.2319  11.00000  0.05    0.43
Q325  1   0.2012  0.7170  0.2219  11.00000  0.05    0.43
Q326  1   0.2772  0.5332  0.4469  11.00000  0.05    0.42
Q327  1   0.9440  0.5916  0.6001  11.00000  0.05    0.42
Q328  1   0.1762  0.6375 -0.0057  11.00000  0.05    0.42
Q329  1   0.4051  0.5000  0.2673  10.50000  0.05    0.42
Q330  1   0.4519  0.5720  0.4191  11.00000  0.05    0.42
Q331  1   0.4795  0.6271  0.2788  11.00000  0.05    0.42
Q332  1   0.8230  0.5907  0.5380  11.00000  0.05    0.42
Q333  1   0.6601  0.6179  0.4134  11.00000  0.05    0.42
Q334  1   0.0510  0.4613  0.1382  11.00000  0.05    0.42
Q335  1   0.4211  0.5742  0.4720  11.00000  0.05    0.42
Q336  1   0.7515  0.6434  0.6492  11.00000  0.05    0.42
Q337  1   0.6600  0.6564  0.2295  11.00000  0.05    0.42
Q338  1   0.8392  0.5597  0.5520  11.00000  0.05    0.42
Q339  1   0.7048  0.5000  0.4661  10.50000  0.05    0.42
Q340  1   0.5529  0.6425  0.3720  11.00000  0.05    0.42
Q341  1   0.2810  0.5410  0.4231  11.00000  0.05    0.42
Q342  1   0.5994  0.5587  0.2999  11.00000  0.05    0.42
Q343  1   0.5065  0.5372  0.3532  11.00000  0.05    0.42
Q344  1   0.4892  0.5000  0.1911  10.50000  0.05    0.42
Q345  1   0.2642  0.5000  0.2663  10.50000  0.05    0.42
Q346  1   0.4803  0.5943  0.4635  11.00000  0.05    0.42
Q347  1   0.7000  0.7712  0.3575  11.00000  0.05    0.41
Q348  1   0.2061  0.5360  0.3729  11.00000  0.05    0.41
Q349  1   0.6897  0.7709  0.3415  11.00000  0.05    0.41
Q350  1   0.3884  0.7241  0.3423  11.00000  0.05    0.41
Q351  1   0.2966  0.5402  0.4090  11.00000  0.05    0.41
Q352  1   0.5788  0.6234  0.5993  11.00000  0.05    0.41
Q353  1   0.2497  0.7125  0.2498  11.00000  0.05    0.41
Q354  1   0.4784  0.5961  0.3413  11.00000  0.05    0.41
Q355  1   0.4594  0.6133  0.2890  11.00000  0.05    0.41
Q356  1   0.6537  0.5393  0.2868  11.00000  0.05    0.41
Q357  1   0.8228  0.5108  0.3898  11.00000  0.05    0.41
Q358  1   0.2483  0.6657  0.2222  11.00000  0.05    0.41
Q359  1   0.7310  0.5000  0.2866  10.50000  0.05    0.41
Q360  1   0.6803  0.5588  0.5283  11.00000  0.05    0.41
Q361  1   0.4836  0.5121  0.4004  11.00000  0.05    0.41
Q362  1   0.6007  0.6252  0.1014  11.00000  0.05    0.40
Q363  1   0.5493  0.6175  0.1682  11.00000  0.05    0.40
Q364  1   0.1667  0.5000  0.0196  10.50000  0.05    0.40
Q365  1   0.6125  0.5175  0.2702  11.00000  0.05    0.40
Q366  1   0.6113  0.6744  0.3920  11.00000  0.05    0.40
Q367  1   0.5125  0.7011  0.1376  11.00000  0.05    0.40
Q368  1   0.6043  0.6571  0.6099  11.00000  0.05    0.40
Q369  1   0.1972  0.5000  0.2819  10.50000  0.05    0.40
Q370  1   0.6383  0.6037  0.5735  11.00000  0.05    0.40
Q371  1   0.1230  0.6005  0.1592  11.00000  0.05    0.40
Q372  1   0.3007  0.7069  0.2816  11.00000  0.05    0.40
Q373  1   0.4396  0.5755  0.1085  11.00000  0.05    0.40
Q374  1   0.4873  0.5000  0.1001  10.50000  0.05    0.40
Q375  1   0.4970  0.6497  0.5232  11.00000  0.05    0.40
Q376  1   0.6476  0.5086  0.3234  11.00000  0.05    0.40
Q377  1   0.7916  0.5889  0.4816  11.00000  0.05    0.40
Q378  1   0.4910  0.5228  0.1321  11.00000  0.05    0.40
Q379  1   0.6897  0.5494  0.4494  11.00000  0.05    0.40
Q380  1   0.6975  0.6763  0.3234  11.00000  0.05    0.40
Q381  1   0.4189  0.6008  0.3313  11.00000  0.05    0.40
Q382  1   0.9194  0.6595  0.4778  11.00000  0.05    0.40
Q383  1   0.2718  0.4554  0.2016  11.00000  0.05    0.39
Q384  1   0.3600  0.6164  0.3427  11.00000  0.05    0.39
Q385  1   0.8602  0.5766  0.5377  11.00000  0.05    0.39
Q386  1   0.5994  0.6327  0.5079  11.00000  0.05    0.39
Q387  1   0.2086  0.5350  0.4140  11.00000  0.05    0.39
Q388  1   0.2088  0.5259  0.4219  11.00000  0.05    0.39
Q389  1   0.7699  0.6485  0.6601  11.00000  0.05    0.39
Q390  1   0.7185  0.5482  0.3134  11.00000  0.05    0.39
Q391  1   0.5341  0.6083  0.1016  11.00000  0.05    0.39
Q392  1   0.1000  0.6695  0.1031  11.00000  0.05    0.39
Q393  1   0.0311  0.5176  0.2795  11.00000  0.05    0.39
Q394  1   0.1269  0.4884  0.1845  11.00000  0.05    0.39
Q395  1   0.5631  0.5471  0.3253  11.00000  0.05    0.38
Q396  1   0.1979  0.7628  0.3682  11.00000  0.05    0.38
Q397  1   0.5100  0.6219  0.2679  11.00000  0.05    0.38
Q398  1   0.4010  0.6027  0.3472  11.00000  0.05    0.38
Q399  1   0.4209  0.5592  0.1115  11.00000  0.05    0.38
Q400  1   0.4361  0.5975  0.3044  11.00000  0.05    0.38
Q401  1   0.6054  0.6498  0.2330  11.00000  0.05    0.38
Q402  1   0.3150  0.4857  0.1505  11.00000  0.05    0.38
Q403  1   0.8389  0.6976  0.4183  11.00000  0.05    0.38
Q404  1   0.5471  0.6204  0.4326  11.00000  0.05    0.38
Q405  1   0.7784  0.5527  0.5101  11.00000  0.05    0.38
Q406  1   0.4874  0.6322  0.1892  11.00000  0.05    0.38
Q407  1   0.3673  0.5177  0.2606  11.00000  0.05    0.38
Q408  1   0.9199  0.5777  0.3566  11.00000  0.05    0.38
Q409  1   0.8719  0.6457  0.6578  11.00000  0.05    0.38
Q410  1   0.4581  0.5406  0.5394  11.00000  0.05    0.38
Q411  1   0.8018  0.5775  0.3311  11.00000  0.05    0.37
Q412  1   0.4795  0.6181  0.4890  11.00000  0.05    0.37
Q413  1   0.3314  0.5194  0.1518  11.00000  0.05    0.37
Q414  1   0.5695  0.6302  0.4398  11.00000  0.05    0.37
Q415  1   0.4710  0.7079  0.4028  11.00000  0.05    0.37
Q416  1   0.4891  0.5386  0.4219  11.00000  0.05    0.37
Q417  1   0.2789  0.6924  0.2080  11.00000  0.05    0.37
Q418  1   0.0570  0.5637  0.2515  11.00000  0.05    0.37
Q419  1   0.7732  0.5989  0.1455  11.00000  0.05    0.37
Q420  1   0.4093  0.6894  0.4482  11.00000  0.05    0.37
Q421  1   0.4405  0.5644  0.3286  11.00000  0.05    0.37
Q422  1   0.7092  0.5743  0.1641  11.00000  0.05    0.37
Q423  1   0.2196  0.5175  0.2969  11.00000  0.05    0.37
Q424  1   0.1395  0.7275  0.3864  11.00000  0.05    0.37
Q425  1   0.4539  0.5000  0.3776  10.50000  0.05    0.37
Q426  1   0.1268  0.6417  0.1064  11.00000  0.05    0.37
Q427  1   0.6663  0.5334  0.4211  11.00000  0.05    0.37
Q428  1   0.8058  0.5808  0.3407  11.00000  0.05    0.37
Q429  1   0.7035  0.5000  0.1795  10.50000  0.05    0.37
Q430  1   0.6417  0.5063  0.1703  11.00000  0.05    0.37
Q431  1   0.7085  0.5439  0.3044  11.00000  0.05    0.37
Q432  1   0.1111  0.6812  0.1692  11.00000  0.05    0.37
Q433  1   0.6827  0.6017  0.3897  11.00000  0.05    0.37
Q434  1   0.7494  0.5916  0.4839  11.00000  0.05    0.37
Q435  1   0.5722  0.5723  0.3201  11.00000  0.05    0.37
Q436  1   0.8740  0.7024  0.4983  11.00000  0.05    0.36
Q437  1   0.0366  0.5126  0.2883  11.00000  0.05    0.36
Q438  1   0.2512  0.7332  0.4192  11.00000  0.05    0.36
Q439  1   0.2373  0.5371  0.2411  11.00000  0.05    0.36
Q440  1   0.1324  0.5848 -0.0407  11.00000  0.05    0.36
Q441  1   0.5840  0.4816  0.2595  11.00000  0.05    0.36
Q442  1   0.5264  0.5520  0.2925  11.00000  0.05    0.36
Q443  1   0.3995  0.5300  0.1921  11.00000  0.05    0.36
Q444  1   0.4816  0.6690  0.5015  11.00000  0.05    0.36
Q445  1   0.3021  0.5612  0.2592  11.00000  0.05    0.36
Q446  1   0.3949  0.5425  0.0970  11.00000  0.05    0.36
Q447  1   0.5423  0.6950  0.1506  11.00000  0.05    0.36
Q448  1  -0.0222  0.4669  0.0669  11.00000  0.05    0.36
Q449  1   0.0938  0.4620  0.1286  11.00000  0.05    0.36
Q450  1   0.6173  0.6583  0.6197  11.00000  0.05    0.36
Q451  1   0.5527  0.5901  0.5069  11.00000  0.05    0.36
Q452  1   0.4872  0.6891  0.3035  11.00000  0.05    0.36
Q453  1   0.5376  0.6517  0.5225  11.00000  0.05    0.36
Q454  1   0.6360  0.6714  0.6198  11.00000  0.05    0.36
Q455  1   0.5813  0.7609  0.5096  11.00000  0.05    0.36
Q456  1   0.3600  0.5742 -0.0214  11.00000  0.05    0.36
Q457  1   0.2223  0.6680  0.2204  11.00000  0.05    0.36
Q458  1   0.3165  0.6093  0.2312  11.00000  0.05    0.36
Q459  1   0.5346  0.6004  0.0879  11.00000  0.05    0.36
Q460  1   0.6926  0.5938  0.4937  11.00000  0.05    0.36
Q461  1   0.5284  0.5981  0.0826  11.00000  0.05    0.36
Q462  1   0.8013  0.6057  0.5984  11.00000  0.05    0.36
Q463  1   0.7185  0.5034  0.1874  11.00000  0.05    0.36
Q464  1   0.0318  0.5204  0.2443  11.00000  0.05    0.36
Q465  1   0.8093  0.7115  0.2466  11.00000  0.05    0.36
Q466  1   0.0698  0.5000  0.3194  10.50000  0.05    0.36
Q467  1   0.6299  0.5485  0.3544  11.00000  0.05    0.35
Q468  1   0.5410  0.6168  0.3515  11.00000  0.05    0.35
Q469  1   0.5592  0.6607  0.3297  11.00000  0.05    0.35
Q470  1   0.6353  0.6818  0.2795  11.00000  0.05    0.35
Q471  1   0.2860  0.7113  0.2436  11.00000  0.05    0.35
Q472  1   0.4719  0.5858  0.3001  11.00000  0.05    0.35
Q473  1   0.3872  0.5000  0.2427  10.50000  0.05    0.35
Q474  1   0.3107  0.6573  0.4616  11.00000  0.05    0.35
Q475  1   0.1678  0.7305  0.2613  11.00000  0.05    0.35
Q476  1   0.6005  0.6204  0.3091  11.00000  0.05    0.35
Q477  1   0.5510  0.6407  0.2805  11.00000  0.05    0.35
Q478  1   0.7027  0.5886  0.2072  11.00000  0.05    0.35
Q479  1   0.2303  0.5838  0.3107  11.00000  0.05    0.35
Q480  1   0.3497  0.6697  0.4079  11.00000  0.05    0.35
Q481  1   0.1408  0.7249  0.3636  11.00000  0.05    0.35
Q482  1   0.6592  0.6327  0.6458  11.00000  0.05    0.35
Q483  1   0.6018  0.6625  0.2356  11.00000  0.05    0.35
Q484  1   0.1900  0.6747  0.0617  11.00000  0.05    0.35
Q485  1   0.3798  0.6545  0.2263  11.00000  0.05    0.35
Q486  1   0.5675  0.5902  0.5211  11.00000  0.05    0.35
Q487  1   0.0517  0.6108  0.0918  11.00000  0.05    0.35
Q488  1   0.9813  0.5000  0.4185  10.50000  0.05    0.35
Q489  1   0.2053  0.4870  0.1575  11.00000  0.05    0.35
Q490  1   0.2470  0.5789  0.3216  11.00000  0.05    0.35
Q491  1   0.6387  0.6631  0.6323  11.00000  0.05    0.34
Q492  1   0.4142  0.6490  0.1998  11.00000  0.05    0.34
Q493  1   0.4117  0.7168  0.1795  11.00000  0.05    0.34
Q494  1   0.4686  0.5682  0.2884  11.00000  0.05    0.34
Q495  1   0.5315  0.5000  0.1370  10.50000  0.05    0.34
Q496  1   0.2201  0.5644  0.3796  11.00000  0.05    0.34
Q497  1   0.7770  0.5823  0.4802  11.00000  0.05    0.34
Q498  1   0.4008  0.6611  0.2268  11.00000  0.05    0.34
Q499  1   0.4093  0.5324  0.2390  11.00000  0.05    0.34
Q500  1   0.1290  0.5682  0.0005  11.00000  0.05    0.34
;
_shelx_res_checksum                11306
_shelx_hkl_file
;
   0   0   2  315.78   19.80
   0   0   4  205.14   14.74
   0   0  -6  229.53   17.75
   0   0  -8  120.09   13.38
   0   0 -10  145.93   15.00
   0   0 -12 2431.92  150.45
   0   0 -14   -1.25   10.09
   0   0 -16   56.43    4.08
   0   0 -16   69.35   13.11
   0   0 -18   17.80    2.26
   0   0 -20    2.93    2.17
   0   0 -22  254.48   15.70
   0   0  24  296.85   17.28
   0   0 -24  244.97   15.87
   0   0  26    3.58    5.46
   0   0 -26   -1.74    6.45
   0   0 -28   20.42    6.65
   0   0  28   13.33    5.48
   0   0 -30   53.21    6.88
   0   0  30   38.87    6.01
   0   0 -32   11.47    5.43
   0   0  32   14.00    4.59
   0   0 -32   15.98    5.27
   0   0  34   -6.37    3.47
   0   0 -34    1.87    4.08
   0   1   3  965.66   58.97
   0   1   5   40.30    7.84
   0  -1  -5   41.94    7.77
   0   1  -5   41.55    7.95
   0   1  -7  420.81   29.47
   0  -1  -7  459.05   29.49
   0   1   7  386.90   29.14
   0   1  -9  134.32   14.36
   0  -1  -9  122.39   14.00
   0  -1 -11  630.74   42.66
   0   1 -11  617.99   42.76
   0   1 -13  103.18   14.38
   0  -1 -13  108.78   14.88
   0  -1 -15  609.42   35.83
   0   1 -15  598.34   35.82
   0   1 -15  441.59   26.73
   0  -1 -15  437.34   26.75
   0   1 -17  884.47   53.61
   0  -1 -17  867.90   53.56
   0   1 -17  719.61   44.66
   0  -1 -17  759.20   44.67
   0   1 -19    7.92    2.08
   0  -1 -19    7.81    2.11
   0   1 -21   15.57    2.53
   0  -1 -21   11.98    2.38
   0   1 -23  104.61    7.10
   0  -1 -23  107.79    7.10
   0   1  25  135.56    9.69
   0  -1  25  136.19    9.70
   0  -1 -25  102.61    7.63
   0   1 -25  106.45    7.67
   0   1 -25  158.28   10.32
   0   1  27    2.22    5.40
   0  -1  27    8.32    5.45
   0   1 -27    4.95    6.41
   0   1 -29    8.08    6.09
   0  -1  29    8.66    5.12
   0   1  29    0.92    5.07
   0   1 -31   65.91    6.91
   0  -1  31   47.77    6.17
   0   1 -31   67.98    6.99
   0   1  31   46.96    6.28
   0   1 -33   -1.70    4.56
   0  -1  33    1.33    3.86
   0   1  33    0.61    3.91
   0   1 -33   -1.19    4.60
   0   2   2  100.55    7.39
   0   2   4    2.30    5.34
   0   2  -6  111.14   12.54
   0   2   6  108.25   12.30
   0  -2  -6  138.48   12.47
   0   2  -8  234.18   19.08
   0  -2  -8  229.17   18.58
   0   2   8  199.58   18.98
   0   2 -10  247.14   20.72
   0  -2 -10  245.31   20.31
   0  -2 -12  217.86   20.18
   0   2 -12  216.52   20.11
   0   2 -14  708.35   49.14
   0  -2 -14  708.73   49.00
   0  -2 -16  121.48    7.90
   0   2 -16  126.41    7.87
   0   2 -16  154.65   17.50
   0  -2 -16  156.45   17.48
   0  -2 -18   46.79    3.62
   0   2 -18   48.83    3.67
   0  -2 -20   29.54    2.93
   0   2 -20   30.28    2.87
   0   2 -22  140.27    8.94
   0  -2 -22  137.08    8.95
   0   2 -24  121.92    8.77
   0  -2 -24  133.37    8.78
   0  -2 -26    1.10    2.30
   0   2 -26    2.94    6.35
   0  -2  26    0.09    5.49
   0   2 -28   -8.80    6.56
   0  -2  28   -2.03    5.36
   0   2 -30   73.43    7.21
   0  -2  30   44.12    6.16
   0   2 -32   16.29    5.44
   0   2 -32   23.07    5.35
   0  -2  32   19.72    4.59
   0   2 -34   -0.47    3.86
   0  -2  34   -1.29    3.32
   0   2 -34   -2.48    4.14
   0   3   1  105.78    7.38
   0   3   3  724.85   44.80
   0  -3  -5  381.80   24.80
   0   3   5  349.30   24.86
   0  -3  -7   -2.66    9.45
   0   3   7    2.29   10.01
   0   3  -7    3.91    9.93
   0   3  -9 1451.69   86.04
   0  -3  -9 1360.30   85.63
   0   3   9 1289.91   85.95
   0   3 -11    2.99    9.93
   0  -3 -11    0.48    9.52
   0  -3 -13 2660.28  170.14
   0   3 -13 2860.57  170.64
   0  -3 -15   41.82   11.88
   0   3 -15   49.38   12.50
   0   3 -15   45.08    3.38
   0  -3 -17  262.46   22.90
   0   3 -17  260.98   22.90
   0   3 -17  213.88   13.62
   0  -3 -17  228.68   13.66
   0   3 -19   90.01    6.18
   0  -3 -19   97.35    6.30
   0   3 -21    3.65    2.10
   0  -3 -21    8.14    2.42
   0  -3 -23   74.95    4.75
   0   3 -23   49.03    4.75
   0  -3  25  111.98    8.96
   0  -3 -25   91.18    6.93
   0  -3  27   55.36    6.80
   0   3 -27   59.01    7.75
   0  -3  29   13.48    4.98
   0   3 -29    8.85    5.89
   0   3 -31   30.61    5.82
   0   3 -31   28.32    5.93
   0  -3  31   21.52    5.10
   0   3 -33   13.38    4.44
   0  -3  33    5.97    3.91
   0   3 -33    9.29    4.67
   0   4   2  588.33   36.36
   0   4   4  176.36   13.63
   0  -4  -6 1498.73   88.96
   0   4   6 1382.10   89.21
   0   4  -8 1240.53   76.74
   0   4   8 1168.74   76.57
   0  -4  -8 1231.56   76.17
   0  -4 -10  241.49   19.47
   0   4 -10  243.82   20.23
   0   4  10  204.07   20.38
   0   4 -12   34.77   12.06
   0  -4 -12   50.51   11.94
   0  -4 -14  687.09   48.95
   0   4 -14  734.26   49.79
   0  -4 -16  410.52   28.67
   0   4 -16  403.30   28.64
   0  -4 -18    1.98    2.00
   0   4 -18    2.37    1.82
   0   4 -20   18.07    2.59
   0  -4 -20   22.18    2.81
   0   4 -22   79.34    5.79
   0  -4 -22   87.30    5.88
   0  -4  24  158.84   10.81
   0  -4 -24  124.53    9.17
   0  -4 -26    0.69    2.37
   0  -4  26   -3.94    5.41
   0   4 -26    4.07    6.25
   0   4 -28   39.95    6.83
   0  -4  28   26.50    5.67
   0  -4  30   12.56    5.09
   0   4 -30   33.40    6.04
   0   4 -32   -1.73    4.84
   0  -4  32   -0.07    4.21
   0   4 -32    3.80    4.99
   0   4 -34   -3.05    4.04
   0  -4 -34    2.13    4.04
   0   4 -34    7.42    4.08
   0  -4  34    0.35    3.31
   0  -4 -34   -0.43    4.17
   0   5   1  374.73   23.74
   0   5   3   63.55    7.23
   0   5   5  818.20   51.96
   0  -5  -5  827.40   51.71
   0  -5  -7  385.39   26.04
   0   5   7  335.93   26.45
   0  -5  -9 1811.69  115.91
   0   5   9 1838.52  116.64
   0   5  -9 1990.72  116.63
   0  -5 -11  345.69   26.61
   0   5 -11  387.27   27.40
   0   5  11  307.58   27.35
   0   5 -13  196.13   19.07
   0  -5 -13  165.66   18.71
   0   5 -15  402.26   29.97
   0  -5 -15  424.58   30.10
   0   5 -15  359.66   21.94
   0   5 -17    2.38    1.97
   0   5 -17   12.04   11.30
   0  -5  17    7.06    2.52
   0   5 -19    3.69    2.07
   0  -5 -19    6.59    2.03
   0  -5 -21   52.55    4.16
   0   5 -21   48.66    4.04
   0   5 -23  179.57   11.83
   0  -5 -23  195.37   11.86
   0  -5  25   10.46    5.31
   0  -5 -25    0.82    2.43
   0   5 -25   16.42    6.30
   0  -5  27   58.21    6.69
   0   5 -27   67.49    7.54
   0  -5 -29   -6.12    6.00
   0  -5  29    2.74    4.61
   0   5 -29   -9.62    5.96
   0  -5 -31    6.77    5.44
   0   5 -31   -3.37    5.44
   0  -5  31   -2.24    4.52
   0   5 -31    3.24    5.40
   0  -5 -31   -3.19    5.57
   0  -5 -33   -0.22    4.92
   0  -5 -33   -0.74    4.36
   0   5 -33   -3.68    4.39
   0   5  33    0.06    3.95
   0   5 -33    7.78    4.54
   0  -5  33    1.26    3.70
   0  -5 -33    4.69    4.62
   0   5  35   -0.07    2.99
   0   6   2  135.67   10.57
   0   6   4  183.64   14.43
   0  -6  -6 1850.67  112.73
   0   6   6 1827.37  113.03
   0  -6  -8   89.67   11.59
   0   6  -8   98.18   12.78
   0   6   8   96.09   13.42
   0   6  10    0.52   10.65
   0   6 -10   28.88   10.23
   0  -6 -10   18.49    9.65
   0  -6 -12  575.13   40.65
   0   6  12  528.81   41.56
   0   6 -12  622.71   41.22
   0  -6 -14   43.93   11.80
   0   6 -14   43.13   12.18
   0   6 -14   42.27    3.15
   0   6 -16  398.79   27.94
   0  -6 -16  349.45   27.26
   0  -6  18  194.60   13.43
   0   6 -18  231.10   13.28
   0  -6 -20  278.97   17.90
   0   6 -20  304.75   17.90
   0  -6 -22   28.64    3.16
   0   6 -22   29.63    3.09
   0  -6  24   74.45    7.41
   0   6  24   80.13    7.87
   0  -6 -24   69.71    5.66
   0   6 -24   91.77    8.10
   0  -6 -26   28.71    3.25
   0  -6  26   37.02    5.79
   0  -6 -26   40.24    6.74
   0   6  26   35.92    6.31
   0   6 -26   38.48    6.65
   0  -6 -28   24.36    6.16
   0   6 -28   33.01    6.21
   0   6  28   12.24    5.56
   0  -6  28   14.88    5.12
   0  -6 -30    0.29    5.49
   0   6 -30    7.52    5.35
   0  -6  30   -1.47    4.49
   0   6  30    7.68    4.76
   0  -6 -32    2.06    4.94
   0   6 -32    0.80    4.85
   0   6 -32    3.25    4.82
   0  -6 -32    4.49    5.07
   0  -6  32    4.10    4.03
   0   6  32    0.94    4.24
   0  -6 -34    2.28    3.78
   0   6 -34    5.25    3.74
   0   6  34   -6.52    3.43
   0  -6  34   -1.64    3.25
   0  -6 -34   -1.07    3.91
   0   6 -34    1.94    3.77
   0   7   3  350.45   23.55
   0   7   5   29.99    9.01
   0  -7  -7  338.62   24.11
   0   7   7  305.08   24.36
   0   7   9  162.72   16.70
   0   7  -9  143.73   16.01
   0  -7  -9  166.51   15.49
   0  -7 -11   16.84    9.87
   0   7  11   17.49   11.41
   0   7 -11   14.73   10.41
   0  -7 -13  364.14   27.95
   0   7  13  331.06   29.29
   0   7 -13  342.81   28.13
   0  -7 -15  227.19   20.75
   0   7 -15  245.03   21.50
   0   7 -15  200.94   12.46
   0   7 -17  159.07    9.12
   0   7 -17  175.82   19.46
   0   7 -19  258.54   15.88
   0   7 -21  155.08   10.34
   0  -7 -21  174.83   10.47
   0  -7 -23   76.87    5.63
   0  -7  25   55.39    6.57
   0   7  25   57.98    7.06
   0  -7 -25   52.16    4.63
   0  -7 -25   69.44    7.49
   0   7  27    0.44    5.49
   0  -7 -27   -1.33    5.94
   0  -7  27   -3.31    4.84
   0   7 -27   -0.76    5.93
   0  -7 -29    1.85    5.52
   0   7  29    7.16    4.95
   0   7 -29   -1.22    5.42
   0  -7  29    6.61    4.64
   0  -7 -31   10.28    5.08
   0   7 -31   12.25    4.98
   0  -7  31    5.14    4.42
   0   7  31    1.46    4.64
   0  -7 -31    9.56    5.20
   0   7 -31    8.05    5.12
   0  -7 -33   -0.45    5.14
   0  -7 -33    1.07    4.06
   0   7 -33    3.71    4.07
   0  -7  33    3.96    3.57
   0   7  33    5.88    3.83
   0  -7 -33    2.54    4.26
   0   7 -33    0.41    4.24
   0  -7  35   -3.71    2.79
   0   8   2  143.61   11.69
   0   8   4 2488.55  151.11
   0  -8  -6  278.54   21.48
   0   8   6  287.02   22.15
   0  -8  -8 2007.50  119.62
   0   8   8 1860.65  120.01
   0  -8 -10   20.28   10.19
   0   8 -10   18.47   10.67
   0   8  10   20.64   11.19
   0   8 -12    0.60   11.45
   0   8  12   -4.17   13.41
   0  -8 -12    1.67   10.84
   0  -8 -14   17.73   10.84
   0   8 -14   18.61   11.29
   0   8  14   20.85   12.94
   0   8 -14   13.72    1.84
   0  -8 -16   -8.42   10.05
   0   8 -16   10.20   11.07
   0   8 -16    1.26    1.88
   0  -8  18  177.13   10.99
   0   8 -18  167.77   10.66
   0   8 -20  609.78   36.80
   0  -8 -22    1.90    2.36
   0   8  24    5.82    5.37
   0  -8  24    3.88    4.88
   0  -8 -24    9.83    6.02
   0   8 -24   -0.36    6.02
   0  -8 -24    0.33    2.50
   0   8  26    4.22    5.36
   0   8 -26   11.39    5.88
   0  -8 -26    9.23    6.04
   0  -8  26    1.76    4.89
   0  -8 -26    4.64    2.38
   0  -8  28    3.56    4.64
   0  -8 -28   -0.08    5.56
   0   8 -28   -2.48    5.52
   0   8  28    2.62    5.04
   0   8  30    1.16    4.69
   0   8 -30   10.55    5.24
   0  -8 -30    7.79    5.43
   0  -8  30    7.99    4.34
   0   8 -32    9.71    4.66
   0   8  32    5.78    4.27
   0  -8  32    9.29    3.97
   0  -8 -32    4.18    4.67
   0  -8 -32   11.31    4.55
   0   8 -32   -0.44    4.48
   0  -8  34    2.50    3.08
   0   8  34   -0.88    3.28
   0  -8 -34    4.63    4.30
   0  -8 -34    2.84    3.56
   0   8 -34   -6.25    3.61
   0   8 -34    0.81    3.66
   0  -8 -34    1.01    3.77
   0   9   3  101.37   10.59
   0   9   5 1767.76  108.77
   0   9   7  151.43   15.32
   0  -9  -7  155.44   15.03
   0  -9  -9  218.00   18.81
   0   9   9  209.48   19.53
   0   9 -11   17.31   11.17
   0  -9 -11   20.18   10.45
   0   9  11   11.25   11.59
   0  -9 -13  359.26   29.77
   0   9 -13  407.62   30.57
   0   9  13  357.29   31.20
   0  -9 -15   -4.32   10.17
   0   9 -15    0.63    1.65
   0  -9  17  272.74   15.23
   0   9 -17  249.82   24.22
   0   9 -17  227.75   14.85
   0  -9  19  243.56   16.14
   0   9 -19  269.20   15.93
   0  -9 -21  214.76   13.44
   0  -9 -23   -0.58    2.62
   0  -9  23    0.23    4.70
   0   9  23    2.60    5.37
   0   9 -25   26.88    6.00
   0  -9  25   26.68    5.34
   0  -9 -25   41.87    6.26
   0   9  25   26.25    5.94
   0  -9 -25   24.60    3.15
   0   9 -27    4.68    5.72
   0  -9 -27   11.55    5.86
   0   9  27    8.68    5.38
   0  -9  27    8.31    4.85
   0   9 -29    5.64    5.17
   0   9  29   -0.16    4.85
   0  -9 -29    8.34    5.40
   0  -9  29    3.60    4.32
   0  -9  31   16.99    4.60
   0  -9 -31   23.44    5.30
   0   9 -31   24.71    5.30
   0   9  31   17.02    4.83
   0   9 -31   24.28    5.19
   0  -9 -31   26.11    5.38
   0  -9  33    8.52    3.53
   0   9 -33    5.20    4.03
   0   9  33    2.88    3.74
   0  -9 -33    6.44    4.19
   0  -9 -33    3.11    4.09
   0   9 -33   -1.73    3.92
   0  -9 -33    7.70    5.32
   0  10   2  220.48   17.25
   0  10   4  264.68   20.87
   0  10   6   58.74   12.28
   0 -10  -6  107.45   12.89
   0 -10  -8  534.66   36.02
   0  10   8  512.38   36.70
   0 -10 -10   88.28   13.05
   0  10  10   99.32   14.23
   0  10  12  846.31   61.23
   0  10 -12  988.06   61.34
   0 -10 -12  877.67   60.04
   0  10  14   18.43   13.07
   0 -10 -14   -3.41   10.43
   0  10 -14   15.09   10.57
   0  10 -16  389.61   28.62
   0  10 -16  304.93   18.68
   0 -10  18  332.85   20.59
   0 -10  20  160.65   10.62
   0 -10 -22    0.04    2.61
   0  10  24   27.35    5.81
   0 -10  24   34.34    5.25
   0 -10 -24   32.00    6.22
   0  10 -24   40.73    6.12
   0 -10 -24   25.76    3.40
   0 -10 -26   -3.42    5.55
   0 -10  26    0.15    4.60
   0  10 -26   -4.28    5.62
   0  10  26   -3.00    5.16
   0 -10 -26    0.97    2.40
   0  10 -28   -1.25    5.23
   0 -10 -28    0.64    5.47
   0  10  28    2.72    4.78
   0 -10  28   -0.52    4.42
   0 -10  30    6.64    4.36
   0 -10 -30   14.09    5.33
   0  10 -30   14.48    5.12
   0  10  30    6.11    4.88
   0 -10 -30   21.81    5.18
   0  10 -30   17.43    5.35
   0 -10  32   15.66    4.17
   0  10  32   18.62    4.49
   0 -10 -32   21.73    4.94
   0  10 -32   23.49    4.75
   0  10 -32   26.17    4.63
   0 -10 -32   25.38    4.66
   0  10  34   -2.40    3.11
   0 -10 -34    0.53    3.54
   0 -10 -34   -0.19    4.55
   0  11   3  406.95   28.78
   0  11   5  114.08   14.07
   0  11   7   -2.52    9.11
   0 -11  -7   -0.77    8.85
   0 -11  -9   36.86   10.83
   0  11   9   52.52   11.45
   0  11 -11   59.66   13.03
   0  11  11   45.61   13.31
   0 -11 -11   52.47   12.91
   0  11 -13   64.41   13.79
   0  11  13   65.45   15.85
   0 -11 -13   66.41   13.50
   0  11 -13   64.57    4.44
   0  11  15   80.39   16.16
   0 -11 -15   92.16   15.45
   0  11 -15   72.89   14.10
   0  11 -15   75.41    5.11
   0  11 -17  588.91   44.11
   0 -11  19  106.91    7.65
   0 -11  21   32.17    3.74
   0  11  23   62.53    6.90
   0 -11  23   66.42    6.63
   0  11 -23   72.79    7.19
   0 -11 -23   81.17    7.24
   0 -11 -23   60.73    5.02
   0  11  25    6.93    5.20
   0 -11 -25    9.69    5.57
   0  11 -25   -1.46    5.41
   0 -11  25    5.37    4.57
   0 -11 -25    2.89    2.61
   0 -11 -27   -3.48    5.20
   0 -11  27   -2.54    4.54
   0  11  27    1.17    4.95
   0  11 -27   -2.02    5.34
   0 -11 -29   -2.48    5.25
   0  11  29    3.60    4.80
   0 -11  29   -2.47    4.25
   0  11 -29    4.32    5.04
   0  11 -31   43.09    5.50
   0 -11 -31   33.95    5.50
   0 -11  31   29.22    4.94
   0  11  31   30.64    5.20
   0  11 -31   44.38    5.49
   0 -11 -31   41.74    5.56
   0  11 -33   13.30    4.15
   0 -11 -33    7.24    4.13
   0 -11  33   11.87    3.52
   0  11  33   10.40    3.84
   0 -11 -33   10.29    5.52
   0 -11 -33   12.94    3.99
   0  11 -33    7.60    3.97
   0  12   4   43.88   11.02
   0  12   6 1735.34  107.76
   0  12   8  542.84   39.47
   0 -12  -8  597.27   39.18
   0  12  10  135.83   17.01
   0 -12 -10  120.99   14.64
   0  12  12   21.46   13.03
   0 -12 -12   18.46   11.78
   0  12 -12   23.51   12.24
   0  12 -14   17.57   11.47
   0 -12 -14    2.16   10.30
   0  12  14   12.84   12.57
   0  12 -16  424.63   34.37
   0 -12  18  556.19   33.89
   0 -12  20   47.80    4.59
   0 -12  22    6.66    3.26
   0 -12 -22    8.50    2.66
   0 -12  22    8.13    4.59
   0 -12  24   69.52    6.56
   0  12  24   74.79    7.09
   0 -12 -24   60.99    5.20
   0  12 -24   81.41    7.21
   0 -12 -24   77.06    7.22
   0 -12 -26    4.95    2.57
   0 -12 -26    6.08    5.39
   0 -12  26    7.56    4.44
   0  12 -26    1.98    5.36
   0  12  26    1.41    5.06
   0  12  28    5.44    4.93
   0  12 -28    3.38    5.11
   0 -12 -28   10.69    5.28
   0 -12  28    6.94    4.33
   0 -12 -30    2.99    4.70
   0  12 -30    8.47    4.82
   0  12 -30    5.81    4.65
   0  12  30    0.22    4.68
   0 -12  30    5.56    4.03
   0 -12 -30   10.31    4.86
   0  12 -32   40.45    4.90
   0 -12 -32   32.72    4.88
   0 -12  32   33.47    4.52
   0  12 -32   43.40    5.09
   0 -12 -32   37.34    5.13
   0  12  32   26.78    4.87
   0 -12 -34   -1.22    4.42
   0  13   3   -0.34   10.41
   0  13   5 1680.86  104.46
   0 -13  -7 1259.54   77.57
   0  13   7 1185.01   77.75
   0  13   9   43.10   11.80
   0 -13  -9   44.35   10.53
   0  13  11  373.60   30.44
   0 -13 -11  374.87   29.53
   0 -13 -13   38.31   12.23
   0  13  13   28.53   13.00
   0  13 -13   22.42   11.86
   0  13 -15   75.02   14.81
   0  13  15   67.08   16.29
   0  13  15   88.51    5.97
   0 -13  19    6.36    3.65
   0 -13  21    1.16    3.41
   0  13  23   88.26    7.89
   0 -13  23   75.95    7.54
   0 -13 -23   84.60    6.32
   0 -13 -23  111.19    7.97
   0  13 -23  106.64    8.01
   0 -13 -25   26.69    3.56
   0  13 -25   32.52    5.93
   0  13  25   29.81    5.81
   0 -13  25   31.12    5.20
   0  13 -27    4.88    5.09
   0 -13 -27    5.75    5.07
   0 -13  27   -1.51    4.36
   0  13  27    7.41    4.90
   0  13 -29    4.77    4.84
   0 -13 -29   10.12    4.98
   0 -13  29    3.66    4.13
   0  13  29    6.04    4.85
   0 -13 -31   20.22    4.81
   0  13 -31   22.04    4.70
   0  13 -31   27.20    4.88
   0 -13  31   20.83    4.32
   0  13  31   16.31    4.59
   0 -13 -31   24.17    4.96
   0 -13 -33   40.42    6.14
   0  13 -33   33.47    4.45
   0 -13 -33   25.99    4.44
   0  13  33   26.77    4.30
   0  13 -33   39.08    4.52
   0 -13 -33   41.05    4.60
   0 -13  33   27.25    4.00
   0  14   4  257.54   21.47
   0  14   6   17.33   10.97
   0  14   8   72.55   12.89
   0 -14  -8   74.75   12.93
   0  14  10  829.47   58.92
   0 -14 -10  903.82   58.21
   0  14  12  218.98   23.58
   0 -14 -12  243.00   22.45
   0  14  14  112.04   18.52
   0  14 -14  156.02   17.83
   0 -14 -14  123.55   16.65
   0  14  14  107.40    7.20
   0  14 -16    2.69   11.14
   0  14  16    0.03    2.25
   0 -14  18  112.58    8.03
   0 -14  20  137.71    9.49
   0 -14  22    7.27    3.52
   0 -14  22    6.55    4.29
   0  14  22    8.58    4.93
   0 -14 -22   10.14    4.91
   0  14 -22    5.98    4.88
   0 -14 -24   12.08    2.87
   0 -14  24   11.15    4.59
   0  14  24   17.12    5.37
   0  14 -24   24.39    5.46
   0 -14 -24   17.76    5.14
   0 -14 -26   23.59    3.01
   0 -14  26   12.55    4.63
   0  14  26   14.18    5.28
   0 -14 -26   17.78    5.26
   0 -14 -28   15.61    5.07
   0  14  28   15.05    4.95
   0  14 -28   16.19    5.11
   0 -14  28   18.76    4.55
   0 -14 -30   10.33    4.65
   0  14 -30   10.68    4.39
   0  14  30    6.64    4.45
   0 -14 -30    8.87    4.49
   0 -14  30    2.74    4.03
   0  14 -30    4.50    4.58
   0  14 -32   36.50    4.55
   0 -14 -32   37.19    4.59
   0  14 -32   30.35    4.61
   0  14  32   20.66    4.47
   0 -14 -32   34.07    4.67
   0 -14  32   21.47    4.17
   0 -14 -34    0.30    4.47
   0  15  -1   34.59   14.05
   0  15   3  360.78   27.09
   0  15   5 2528.30  155.41
   0  15   7 1184.04   76.18
   0 -15  -7 1186.23   75.75
   0 -15  -9   16.86   10.86
   0  15   9   22.97   12.41
   0 -15 -11 1129.48   73.25
   0  15  11 1089.83   73.98
   0 -15 -13   47.19   11.88
   0  15 -13   30.83   12.26
   0  15  13   35.14   14.82
   0  15  13   32.36    3.24
   0  15 -15    6.22   12.44
   0  15  15    4.78    2.34
   0 -15  19   37.69    4.62
   0 -15  21    9.13    3.83
   0 -15  21   16.81    4.18
   0 -15 -23    0.30    4.90
   0 -15  23    4.74    4.35
   0  15 -23   -5.32    5.04
   0 -15  23    0.23    3.38
   0 -15 -23   -0.13    2.75
   0  15  23    0.76    4.88
   0 -15 -25   40.85    3.89
   0 -15 -25   42.09    5.78
   0 -15  25   32.53    5.32
   0  15  25   27.28    5.74
   0  15 -25   42.17    5.80
   0  15 -27    4.95    4.79
   0 -15  27    2.96    4.16
   0  15  27    4.04    4.59
   0 -15 -27    3.76    4.89
   0 -15 -29    0.57    4.42
   0  15 -29    2.99    4.44
   0 -15  29    1.68    3.90
   0 -15 -29    1.77    4.42
   0  15  29   -4.76    4.37
   0  15 -29    3.79    4.50
   0  15 -31    6.51    4.19
   0 -15 -31   -0.68    4.20
   0  15 -31    5.91    4.19
   0 -15  31    6.59    3.78
   0  15  31   11.19    4.14
   0 -15 -31    5.95    4.22
   0  15 -33   42.27    4.68
   0 -15  33   41.43    4.27
   0  15 -33   50.81    4.75
   0  15  33   41.51    4.63
   0 -15 -33   39.32    4.79
   0  16   4  331.49   25.32
   0  16   6    7.49    9.50
   0 -16  -8  140.93   15.92
   0  16   8  123.58   15.51
   0 -16 -10  373.07   28.74
   0  16  10  322.04   29.09
   0 -16 -12   93.22   14.03
   0  16  12   79.63   15.72
   0  16  12   57.62    4.67
   0  16  14   -1.00   12.64
   0  16 -14   -7.86   11.50
   0  16  14    2.07    2.52
   0  16 -16   29.68   12.14
   0  16  16   24.66    2.94
   0 -16  18   49.88    5.03
   0 -16  20   70.83    5.99
   0 -16  22    3.58    3.66
   0  16 -22   -2.32    4.71
   0 -16 -22   -1.71    4.57
   0  16  22   -3.80    4.84
   0 -16  22    2.58    4.14
   0 -16 -24  164.95    9.77
   0  16 -24  150.26    9.89
   0 -16  24  101.33    8.94
   0 -16 -24  118.42    8.51
   0  16  24  140.17   10.01
   0 -16  24  123.02    9.52
   0 -16 -26    6.47    2.66
   0  16 -26   10.83    4.98
   0 -16  26    5.34    4.27
   0 -16 -26   11.79    4.83
   0  16  26    3.46    4.75
   0  16 -28   11.20    4.62
   0  16  28   -0.66    4.46
   0 -16  28    8.16    3.99
   0 -16 -28   11.45    4.61
   0 -16 -30   18.04    4.40
   0  16 -30   16.60    4.48
   0  16  30   20.59    4.38
   0  16 -30   16.96    4.51
   0 -16 -30   18.27    4.54
   0 -16  30   17.64    3.99
   0  16 -32   12.16    3.77
   0 -16 -32    9.12    3.78
   0 -16 -32    7.88    3.85
   0  16  32   15.04    3.67
   0  16 -32    7.74    3.74
   0 -16  32    7.95    3.33
   0 -16 -34   22.67    4.73
   0  17  -1   77.61   13.16
   0  17   5  103.52   14.86
   0  17   7  837.07   56.60
   0 -17  -7  849.85   56.28
   0 -17  -9  106.65   15.22
   0  17   9  106.31   16.19
   0 -17 -11  847.12   55.36
   0  17  11  822.92   56.20
   0  17  11  793.35   47.95
   0  17  13  216.50   24.11
   0 -17 -13  240.48   22.98
   0  17  13  220.18   13.71
   0  17 -15   99.19   15.90
   0  17  15   66.37    5.04
   0  17  17   22.97    3.16
   0 -17  19   12.98    4.09
   0 -17  21    7.35    3.87
   0 -17  21   13.89    3.93
   0  17  21    8.50    4.37
   0 -17 -21   16.98    4.34
   0  17 -21   20.35    4.58
   0 -17  23  137.32   10.98
   0 -17  23  148.84   11.28
   0  17  23  165.21   11.71
   0 -17 -23  200.41   11.45
   0  17 -23  178.61   11.59
   0 -17 -25    7.10    2.80
   0 -17  25    2.69    4.21
   0  17  25   -4.84    4.84
   0 -17 -25   -2.14    4.67
   0  17 -25    5.33    4.73
   0 -17 -27    1.65    4.46
   0  17 -27    5.07    4.63
   0 -17  27    3.19    4.09
   0  17  27   -0.30    4.59
   0 -17 -29    4.45    4.07
   0  17 -29    3.49    4.27
   0 -17  29   -0.92    3.83
   0  17  29   -1.64    4.20
   0  17 -29    7.11    4.33
   0 -17 -29    2.51    4.12
   0 -17 -31    5.04    3.85
   0  17 -31    8.73    3.90
   0  17 -31   13.96    3.96
   0 -17 -31    5.45    4.04
   0  17  31    6.89    3.87
   0 -17  31    5.95    3.41
   0  17  33   26.02    3.46
   0  18   4   28.98   12.24
   0  18   6  451.70   33.77
   0  18   8  357.42   29.74
   0 -18  -8  375.31   29.35
   0  18  10    8.93   13.36
   0 -18 -10    0.66   10.27
   0  18  12  157.96   10.18
   0 -18 -12  168.52   19.06
   0  18  12  165.67   20.48
   0  18  14   50.30    4.20
   0  18 -14   48.67   14.19
   0  18  16   31.17    3.33
   0  18  18  243.02   15.18
   0 -18  20    3.90    3.75
   0  18  20   -1.63    3.94
   0 -18  20    4.93    3.67
   0  18 -20    7.49    4.02
   0 -18  22   -0.86    4.06
   0  18  22    3.18    4.65
   0  18 -22    8.09    4.65
   0 -18 -22    4.32    4.33
   0 -18  22    2.36    4.07
   0  18  24  424.18   25.25
   0 -18  24  394.02   25.02
   0 -18  24  340.78   24.86
   0 -18 -24  383.23   24.61
   0 -18 -24  415.61   25.10
   0 -18 -26    4.61    2.59
   0  18  26    1.70    4.39
   0  18 -26    1.01    4.51
   0 -18 -26    2.48    4.45
   0 -18  26    1.98    3.98
   0 -18 -28    2.00    4.14
   0  18 -28   -1.49    4.29
   0 -18  28    1.64    3.79
   0  18  28   -0.49    4.36
   0 -18 -28   -4.10    4.19
   0  18 -28   -1.90    4.30
   0  18 -30    8.65    4.14
   0 -18 -30    9.46    4.04
   0 -18  30   15.40    3.71
   0 -18 -30   16.73    4.21
   0  18 -30   16.03    4.14
   0  18  30   11.34    4.14
   0  18 -32   13.40    3.63
   0  18 -32   12.60    3.51
   0 -18  32    8.24    3.23
   0  19  -1   38.24   11.60
   0  19   5   25.99   11.44
   0  19   7   13.21   13.03
   0 -19  -9  845.60   56.98
   0  19   9  820.10   57.91
   0  19  11    0.84   12.49
   0 -19 -11   -0.74   10.36
   0  19  11    2.66    3.14
   0  19  13   43.29    4.01
   0  19 -15   57.76   15.42
   0  19  15   71.85    5.40
   0  19  17  241.51   15.11
   0 -19  19   35.33    4.90
   0 -19  19   41.11    4.35
   0 -19  21   39.22    5.24
   0 -19  21   52.47    5.00
   0  19  21   37.12    5.39
   0  19 -21   59.72    5.40
   0 -19 -21   53.86    5.19
   0 -19  23  164.24   12.26
   0 -19  23  165.11   12.26
   0  19  23  184.02   12.51
   0  19 -23  212.59   12.47
   0 -19 -23  191.43   12.35
   0 -19  25   10.46    3.74
   0 -19 -25    9.91    2.83
   0  19  25   13.40    4.57
   0  19 -25   19.34    4.72
   0 -19 -25    8.60    4.52
   0 -19  25    7.54    4.04
   0 -19 -27    3.35    2.47
   0 -19  27    1.98    3.95
   0  19 -27    3.00    4.41
   0  19  27    4.49    4.26
   0 -19 -27    5.79    4.10
   0 -19 -29    3.70    3.94
   0  19 -29    5.28    4.00
   0 -19 -29    8.42    4.10
   0  19  29    3.53    3.95
   0 -19  29    2.38    3.74
   0  19 -29   -0.15    3.95
   0  19 -31    5.58    3.64
   0 -19  31    7.09    3.09
   0  19 -31    6.02    3.59
   0  20   0  214.29   19.97
   0  20  -2   12.81   11.35
   0  20   4 2801.38  173.06
   0  20   6   75.26   13.75
   0  20   8 1650.80  107.05
   0 -20  -8 1697.05  106.70
   0 -20 -10   16.09   12.06
   0  20  10   -4.89   12.76
   0  20  12  364.93   22.33
   0  20  12  358.68   32.09
   0  20  14   -0.99    2.81
   0  20  16    0.27    2.87
   0 -20  18   -1.21    3.29
   0  20  18   -2.98    3.18
   0 -20  20   34.27    4.67
   0  20 -20   22.56    4.34
   0 -20 -20   22.31    4.24
   0 -20  20   26.20    4.18
   0  20  20   26.62    4.42
   0 -20  22    8.22    4.20
   0  20  22   10.28    4.49
   0 -20  22    6.24    4.13
   0  20 -22   11.42    4.59
   0 -20 -22    5.99    4.10
   0 -20  24  132.09   10.12
   0 -20  24  130.34   10.11
   0  20  24  138.76   10.29
   0 -20 -24  144.80   10.22
   0 -20 -26   28.74    3.47
   0  20 -26   39.71    5.03
   0  20  26   24.61    4.87
   0 -20  26   37.52    4.63
   0 -20 -26   34.32    4.91
   0  20 -28   10.14    4.11
   0 -20 -28    4.14    3.94
   0 -20  28    8.61    3.71
   0 -20 -28    9.15    3.94
   0  20 -28    2.73    4.18
   0  20  28    1.66    4.26
   0  20 -30    5.46    3.67
   0  20  30   -0.06    3.74
   0  20 -30   -1.21    3.71
   0 -20  30    2.59    3.37
   0  20  32    6.82    2.93
   0 -20 -32   12.69    5.20
   0  21  -1  556.90   39.67
   0  21   5  567.53   41.38
   0  21   7   21.07   14.02
   0 -21  -9 1058.62   67.41
   0  21   9  925.32   67.47
   0  21  11  101.32    6.39
   0 -21 -11   80.17    5.93
   0 -21 -11   87.56   15.47
   0  21  11   97.09   17.03
   0  21  13   77.87    5.81
   0  21  15   95.53    6.78
   0 -21  17   93.37    7.46
   0  21  17  119.83    7.47
   0 -21  19  120.68    9.99
   0 -21 -19  158.53    9.47
   0  21 -19  156.00    9.60
   0  21  19  125.21    9.40
   0 -21  19  143.39    9.47
   0  21  19  134.21    9.76
   0 -21  21   67.99    6.52
   0 -21 -21   77.66    6.03
   0  21 -21   79.84    6.22
   0 -21  21   62.99    5.96
   0  21  21   63.47    6.43
   0 -21  23   41.12    5.09
   0 -21 -23   36.84    5.05
   0  21 -23   43.75    5.27
   0 -21  23   36.86    4.96
   0  21  23   42.68    5.21
   0 -21 -25    5.09    2.79
   0 -21 -25    5.08    4.22
   0  21 -25    6.22    4.23
   0 -21  25    2.51    3.83
   0  21  25   -0.21    4.19
   0 -21  25    2.18    3.64
   0 -21 -27    3.46    2.53
   0 -21 -27   11.40    4.00
   0  21 -27    6.92    4.17
   0 -21 -27    9.69    3.99
   0 -21  27    7.90    3.92
   0  21  27    5.49    4.10
   0  21 -27    9.90    4.28
   0  21 -29   -5.05    3.91
   0  21  29   -1.55    3.79
   0  21 -29   -0.14    3.98
   0 -21  29    1.72    3.48
   0  21 -31   -0.66    3.29
   0  21 -31   -4.69    3.44
   0 -21  31    0.33    2.83
   0 -21 -33    8.42    4.43
   0  22   0 2524.53  156.47
   0  22  -2  140.79   16.65
   0  22   6   37.72   14.52
   0  22   8 1238.86   84.23
   0 -22  -8 1311.06   84.06
   0  22  10   42.88   15.27
   0 -22 -10   44.10   13.61
   0 -22 -10   43.80    3.67
   0  22  12    5.75    3.14
   0 -22 -12    7.72    2.31
   0  22  14    0.42    3.01
   0 -22  16  159.30   10.24
   0  22  16  158.97   10.44
   0 -22  18   66.86    6.85
   0 -22 -18   88.85    6.08
   0  22 -18   89.96    6.26
   0  22  18   71.65    6.47
   0  22  18   82.32    6.18
   0 -22  18   78.79    6.09
   0 -22  20   12.96    4.45
   0 -22  20   15.65    3.71
   0 -22 -20   13.58    3.61
   0  22 -20   25.15    4.19
   0  22  20   17.38    4.00
   0 -22  22    5.66    4.28
   0 -22  22    5.70    3.63
   0  22  22    8.13    4.41
   0 -22 -22    7.00    3.89
   0  22 -22   16.85    4.28
   0 -22  24   65.27    6.12
   0 -22  24   57.88    5.99
   0  22  24   62.79    6.27
   0 -22 -24   63.64    6.19
   0  22 -24   82.23    6.33
   0  22 -26   18.79    4.46
   0 -22 -26   14.64    3.01
   0  22  26   18.28    4.32
   0 -22 -26   24.42    4.35
   0 -22  26   20.76    4.27
   0  22 -26   27.50    4.61
   0 -22 -28    0.64    3.67
   0  22 -28    2.38    3.87
   0 -22  28   -0.78    3.39
   0  22  28    0.56    4.03
   0 -22 -28   -0.62    3.91
   0  22 -28   -2.10    3.74
   0  22 -30    1.98    3.54
   0 -22  30   -2.46    3.14
   0  22 -30    1.30    3.61
   0 -22 -32   11.31    5.04
   0 -22  32   10.92    3.40
   0  23  -1  660.24   44.18
   0  23   1  575.11   43.53
   0  23  -3   31.40   13.57
   0  23   5 1111.13   74.19
   0  23   7  100.46   16.74
   0 -23  -9  580.82   41.70
   0  23   9  551.58   42.44
   0 -23  -9  532.83   32.32
   0  23  11  273.91   14.55
   0 -23 -11  207.17   14.15
   0  23  13   61.31    5.10
   0 -23  15   42.42    4.18
   0  23  15   52.81    4.57
   0  23 -15   54.52    4.35
   0  23  17   71.08    6.05
   0  23  17   82.49    6.01
   0 -23  17   69.16    5.79
   0  23 -17   75.94    5.82
   0 -23 -17   83.18    5.75
   0 -23  19   11.04    4.57
   0  23  19    9.87    3.40
   0 -23  19    5.15    3.41
   0  23  19    6.51    3.57
   0  23 -19    1.41    3.77
   0 -23 -19    5.55    3.46
   0 -23  21   27.20    5.16
   0 -23  21   30.99    4.46
   0  23  21   24.93    4.45
   0  23 -21   40.45    4.80
   0 -23 -21   40.83    4.50
   0 -23  23   80.74    6.80
   0  23  23   82.77    7.30
   0 -23 -23  101.87    6.85
   0  23 -23  103.00    7.21
   0 -23  25    9.62    3.88
   0  23 -25    6.41    4.33
   0 -23  25    8.46    3.99
   0 -23 -25    8.35    3.96
   0  23  25   11.67    4.09
   0 -23 -25    7.75    2.90
   0 -23  27    0.86    3.40
   0  23 -27    6.96    3.93
   0  23  27    3.96    4.03
   0 -23 -27    1.35    3.73
   0 -23 -27    3.61    3.56
   0  23 -27    3.45    3.94
   0 -23  29    0.44    3.37
   0  23 -29   -2.92    3.52
   0  23 -29   -0.29    3.63
   0 -23  31    2.01    3.58
   0 -23 -33    1.43    3.76
   0  24   0 3872.63  237.53
   0  24  -2   10.07   12.18
   0  24  -4  547.29   40.15
   0  24   6  250.46   25.16
   0  24   8  556.92   41.01
   0 -24  -8  511.98   31.07
   0 -24 -10  172.06   10.86
   0  24  12   45.17    4.29
   0 -24 -12   41.77    3.63
   0 -24 -14   10.07    2.52
   0  24  14   10.39    2.81
   0  24  14   12.46    3.26
   0 -24 -16  192.04   11.73
   0  24 -16  191.26   11.80
   0  24  16  187.17   12.03
   0 -24  16  170.69   11.76
   0  24  16  187.06   11.86
   0 -24  18   12.68    4.79
   0  24  18   10.23    3.42
   0  24 -18   15.32    3.57
   0 -24  18   10.63    3.11
   0 -24 -18   13.31    3.27
   0  24  18    6.70    3.73
   0 -24  20   -0.53    4.27
   0 -24 -20   -1.47    3.61
   0  24  20    1.49    3.82
   0  24 -20   -0.86    3.84
   0 -24  20   -0.05    3.58
   0  24  20   -1.31    3.34
   0  24 -22   81.57    6.09
   0 -24 -22   71.32    5.95
   0 -24  22   61.37    5.91
   0  24  22   69.07    6.03
   0 -24  24  158.13   11.63
   0  24  24  174.14   12.03
   0  24 -24  206.97   11.91
   0 -24 -24  200.38   11.68
   0 -24  24  135.56   11.87
   0 -24 -26   -3.81    3.57
   0  24 -26    0.20    3.95
   0 -24 -26   -1.29    2.52
   0  24  26    3.21    4.05
   0 -24 -26   -2.59    3.72
   0  24 -26    2.44    3.81
   0 -24  26   -6.54    3.50
   0  24 -28    4.49    3.70
   0  24 -28   -1.88    3.75
   0 -24  28   -0.92    3.16
   0 -24 -32    5.23    4.32
   0  25  -1 1130.72   75.15
   0  25   1 1144.18   75.42
   0  25  -3  310.89   26.96
   0  25   5  862.86   60.09
   0  25   7   23.22   12.11
   0 -25   7   16.30    3.43
   0 -25  -9  230.77   14.34
   0  25  11  273.70   15.82
   0 -25 -11  237.67   15.58
   0  25  13  237.07   12.87
   0  25  13  180.75   12.48
   0 -25 -15  377.86   23.09
   0  25  15  402.87   23.38
   0  25  15  363.54   23.18
   0  25 -17    8.70    3.31
   0 -25 -17   13.19    3.07
   0  25  17    7.23    3.40
   0  25  17    7.12    3.68
   0 -25  19    2.11    4.31
   0 -25 -19    5.95    3.39
   0 -25  19    2.27    3.23
   0  25  19    2.03    3.54
   0  25 -19    2.72    3.67
   0  25  19    2.72    3.75
   0 -25  21   10.12    4.64
   0  25  21    9.55    4.17
   0 -25  21   13.03    3.73
   0 -25 -21   11.42    3.76
   0  25 -21   16.77    3.92
   0 -25  23  131.86   11.04
   0  25 -23  184.83   10.97
   0 -25 -23  171.38   10.82
   0 -25  23  147.68   10.80
   0  25  23  154.66   10.96
   0 -25 -25   31.53    3.64
   0  25 -25   34.10    4.62
   0 -25 -25   35.03    4.43
   0 -25 -25   32.64    4.52
   0  25  25   28.17    4.74
   0  25 -25   33.44    4.60
   0 -25  25   31.22    4.42
   0 -25  25   27.18    4.63
   0  25 -27    2.32    3.67
   0  25 -27    2.48    3.75
   0 -25  31   18.15    3.95
   0 -25 -31   31.49    5.52
   0  26   0 4503.09  275.90
   0  26  -2   45.66   14.70
   0  26   2   52.61   15.19
   0  26  -4   62.82   14.56
   0 -26   6  132.76    8.96
   0  26   6  145.56   20.00
   0 -26   8  786.24   43.79
   0  26   8  709.38   53.53
   0 -26  -8  683.09   43.56
   0  26  10    0.28    3.61
   0 -26 -10   -1.61    2.48
   0  26  12    3.52    3.41
   0 -26 -12    4.23    2.48
   0  26  14  138.46    8.26
   0  26  14  103.84    7.70
   0  26  16   24.19    4.05
   0  26  16   23.53    3.46
   0 -26 -16   27.27    3.15
   0 -26  18    0.91    4.34
   0  26  18    2.31    3.90
   0  26  18   -0.35    3.19
   0 -26 -18    1.41    2.95
   0 -26  20   20.24    5.24
   0  26  20   14.03    4.04
   0  26  20   18.32    4.21
   0  26 -20   23.71    4.08
   0 -26 -20   27.62    3.88
   0 -26  20   17.66    3.76
   0 -26  22   36.27    5.18
   0 -26 -22   31.98    4.34
   0  26  22   28.53    4.68
   0 -26  22   30.47    4.31
   0  26 -22   32.45    4.51
   0 -26  24  107.10    9.47
   0 -26  24  114.65    9.11
   0  26  24  123.86    9.33
   0 -26 -24  135.85    9.15
   0  26 -24  147.38    9.40
   0  26 -24  148.46    9.39
   0 -26 -24  140.75    9.13
   0  26 -26    2.65    3.70
   0 -26 -26    3.71    2.60
   0 -26  30   29.76    4.36
   0 -26 -32   12.18    4.08
   0  27   1  313.82   29.04
   0  27  -1  364.17   30.10
[truncated: 5,207,793 more chars]
